# Supplementary material for: Design of a companion bioinformatic tool to detect the emergence and geographical distribution of SARS-CoV-2 Spike protein genetic variants
Source: J Transl Med. 2020 Dec 30;18:494. doi: 10.1186/s12967-020-02675-4 (PMC7772798; doi:10.1186/s12967-020-02675-4)
Supplement: Supplementary file 1 — Additional file 1: Table S1. Full list of annotated variants found in the GISAID dataset. Table S2. Matrix of variant-country association, counts normalized by mutations per thousand isolates. Table S3. Epitope prediction binding via NetMHC4 analysis. Table S4. Epitope mutation fold-change ranking via IEDB analysis. Table S5. BepiPred results of B-cell epitope prediction for Wild Type, S477N and N439K Spike sequences. [file 12967_2020_2675_MOESM1_ESM.xlsx]

## Sheet: Table 1 - Mutations
CHROM	POS	REF	ALT	ANN[0].ANNOTATION	ANN[0].GENE	ANN[0].HGVS_C	ANN[0].HGVS_P	AD
NC_045512.2	4	A	T,G,C	upstream_gene_variant	ORF1ab	c.-262A>C	.	93654,12,3,1
NC_045512.2	4	A	AT	upstream_gene_variant	ORF1ab	c.-262_-261insT	.	93660,10
NC_045512.2	5	A	G,C	upstream_gene_variant	ORF1ab	c.-261A>C	.	93667,2,1
NC_045512.2	5	A	AT	upstream_gene_variant	ORF1ab	c.-261_-260insT	.	93669,1
NC_045512.2	6	A	T,G,C	upstream_gene_variant	ORF1ab	c.-260A>C	.	93666,2,1,1
NC_045512.2	6	AG	A	upstream_gene_variant	ORF1ab	c.-259delG	.	93669,1
NC_045512.2	7	G	C,T,A	upstream_gene_variant	ORF1ab	c.-259G>A	.	93666,2,1,1
NC_045512.2	8	G	A	upstream_gene_variant	ORF1ab	c.-258G>A	.	93668,2
NC_045512.2	8	G	GC	upstream_gene_variant	ORF1ab	c.-258_-257insC	.	93669,1
NC_045512.2	8	GT	G	upstream_gene_variant	ORF1ab	c.-257delT	.	93669,1
NC_045512.2	9	T	G	upstream_gene_variant	ORF1ab	c.-257T>G	.	93669,1
NC_045512.2	10	T	G,A,C	upstream_gene_variant	ORF1ab	c.-256T>A	.	93649,11,9,1
NC_045512.2	10	T	TA	upstream_gene_variant	ORF1ab	c.-256_-255insA	.	93669,1
NC_045512.2	10	T	TG	upstream_gene_variant	ORF1ab	c.-256_-255insG	.	93669,1
NC_045512.2	11	T	C,G	upstream_gene_variant	ORF1ab	c.-255T>C	.	93663,5,2
NC_045512.2	11	TA	T	upstream_gene_variant	ORF1ab	c.-254delA	.	93668,2
NC_045512.2	12	A	T,G,C	upstream_gene_variant	ORF1ab	c.-254A>C	.	93656,7,4,3
NC_045512.2	13	T	C,A	upstream_gene_variant	ORF1ab	c.-253T>A	.	93610,47,13
NC_045512.2	14	A	G	upstream_gene_variant	ORF1ab	c.-252A>G	.	93669,1
NC_045512.2	14	AC	A	upstream_gene_variant	ORF1ab	c.-251delC	.	93669,1
NC_045512.2	15	C	A,T	upstream_gene_variant	ORF1ab	c.-251C>A	.	93667,2,1
NC_045512.2	16	C	A,T	upstream_gene_variant	ORF1ab	c.-250C>A	.	93663,5,2
NC_045512.2	18	T	G,C,A	upstream_gene_variant	ORF1ab	c.-248T>A	.	93656,11,2,1
NC_045512.2	18	TC	T	upstream_gene_variant	ORF1ab	c.-247delC	.	93669,1
NC_045512.2	19	C	T,G	upstream_gene_variant	ORF1ab	c.-247C>G	.	93645,17,8
NC_045512.2	19	C	CT	upstream_gene_variant	ORF1ab	c.-247_-246insT	.	93669,1
NC_045512.2	20	C	G,T,A	upstream_gene_variant	ORF1ab	c.-246C>A	.	93658,9,2,1
NC_045512.2	21	C	T,A,G	upstream_gene_variant	ORF1ab	c.-245C>A	.	93599,63,7,1
NC_045512.2	22	A	G,T	upstream_gene_variant	ORF1ab	c.-244A>G	.	93662,4,4
NC_045512.2	22	AG	A	upstream_gene_variant	ORF1ab	c.-243delG	.	93668,2
NC_045512.2	23	G	T,A	upstream_gene_variant	ORF1ab	c.-243G>A	.	93657,8,5
NC_045512.2	24	G	C,A	upstream_gene_variant	ORF1ab	c.-242G>A	.	93668,1,1
NC_045512.2	25	T	G,A,C	upstream_gene_variant	ORF1ab	c.-241T>A	.	93658,6,3,3
NC_045512.2	25	TA	T	upstream_gene_variant	ORF1ab	c.-240delA	.	93639,31
NC_045512.2	26	A	T,C,G	upstream_gene_variant	ORF1ab	c.-240A>C	.	93664,3,2,1
NC_045512.2	26	AA	A	upstream_gene_variant	ORF1ab	c.-239delA	.	93669,1
NC_045512.2	27	A	C,G	upstream_gene_variant	ORF1ab	c.-239A>C	.	93661,6,3
NC_045512.2	27	AC	A	upstream_gene_variant	ORF1ab	c.-238delC	.	93666,4
NC_045512.2	28	C	T,G,A	upstream_gene_variant	ORF1ab	c.-238C>A	.	93623,45,1,1
NC_045512.2	28	CA	C	upstream_gene_variant	ORF1ab	c.-237delA	.	93668,2
NC_045512.2	29	A	T,C,G	upstream_gene_variant	ORF1ab	c.-237A>C	.	93664,3,2,1
NC_045512.2	29	A	AC	upstream_gene_variant	ORF1ab	c.-237_-236insC	.	93669,1
NC_045512.2	29	AA	A	upstream_gene_variant	ORF1ab	c.-236delA	.	93668,2
NC_045512.2	30	A	G,C,T	upstream_gene_variant	ORF1ab	c.-236A>C	.	93606,57,4,3
NC_045512.2	31	A	T,G	upstream_gene_variant	ORF1ab	c.-235A>G	.	93603,64,3
NC_045512.2	31	AC	A	upstream_gene_variant	ORF1ab	c.-234delC	.	93669,1
NC_045512.2	32	C	T	upstream_gene_variant	ORF1ab	c.-234C>T	.	93666,4
NC_045512.2	33	C	T,A,G	upstream_gene_variant	ORF1ab	c.-233C>A	.	93665,3,1,1
NC_045512.2	34	A	T,G,C	upstream_gene_variant	ORF1ab	c.-232A>C	.	93532,136,1,1
NC_045512.2	35	A	T,G	upstream_gene_variant	ORF1ab	c.-231A>G	.	93498,170,2
NC_045512.2	36	C	T,G	upstream_gene_variant	ORF1ab	c.-230C>G	.	93241,425,4
NC_045512.2	37	C	A,T	upstream_gene_variant	ORF1ab	c.-229C>A	.	93624,28,18
NC_045512.2	38	A	T,C	upstream_gene_variant	ORF1ab	c.-228A>C	.	93668,1,1
NC_045512.2	39	A	T,G	upstream_gene_variant	ORF1ab	c.-227A>G	.	93667,2,1
NC_045512.2	40	C	T	upstream_gene_variant	ORF1ab	c.-226C>T	.	93660,10
NC_045512.2	41	T	G,A,C	upstream_gene_variant	ORF1ab	c.-225T>A	.	93665,3,1,1
NC_045512.2	41	TT	T	upstream_gene_variant	ORF1ab	c.-224delT	.	93669,1
NC_045512.2	42	T	A,C	upstream_gene_variant	ORF1ab	c.-224T>A	.	93665,3,2
NC_045512.2	43	T	C,A	upstream_gene_variant	ORF1ab	c.-223T>A	.	93668,1,1
NC_045512.2	44	C	T,G,A	upstream_gene_variant	ORF1ab	c.-222C>A	.	93661,6,2,1
NC_045512.2	45	G	T,C	upstream_gene_variant	ORF1ab	c.-221G>C	.	93665,4,1
NC_045512.2	46	A	G	upstream_gene_variant	ORF1ab	c.-220A>G	.	93669,1
NC_045512.2	48	C	A,T	upstream_gene_variant	ORF1ab	c.-218C>A	.	93663,6,1
NC_045512.2	49	T	A	upstream_gene_variant	ORF1ab	c.-217T>A	.	93669,1
NC_045512.2	50	C	T	upstream_gene_variant	ORF1ab	c.-216C>T	.	93669,1
NC_045512.2	52	T	C	upstream_gene_variant	ORF1ab	c.-214T>C	.	93669,1
NC_045512.2	53	G	GC	upstream_gene_variant	ORF1ab	c.-213_-212insC	.	93668,2
NC_045512.2	53	GT	G	upstream_gene_variant	ORF1ab	c.-212delT	.	93669,1
NC_045512.2	54	T	C,A	upstream_gene_variant	ORF1ab	c.-212T>A	.	93668,1,1
NC_045512.2	55	A	C,G	upstream_gene_variant	ORF1ab	c.-211A>C	.	93664,4,2
NC_045512.2	56	G	T,A	upstream_gene_variant	ORF1ab	c.-210G>A	.	93666,3,1
NC_045512.2	58	T	A	upstream_gene_variant	ORF1ab	c.-208T>A	.	93669,1
NC_045512.2	59	C	CN	upstream_gene_variant	ORF1ab	c.-207_-206insA	.	93666,4
NC_045512.2	61	G	T,A	upstream_gene_variant	ORF1ab	c.-205G>A	.	93621,46,3
NC_045512.2	62	T	C	upstream_gene_variant	ORF1ab	c.-204T>C	.	93667,3
NC_045512.2	63	T	C	upstream_gene_variant	ORF1ab	c.-203T>C	.	93669,1
NC_045512.2	63	T	TT	upstream_gene_variant	ORF1ab	c.-203_-202insT	.	93669,1
NC_045512.2	63	T	TT	upstream_gene_variant	ORF1ab	c.-203_-202insT	.	93669,1
NC_045512.2	63	T	TT	upstream_gene_variant	ORF1ab	c.-203_-202insT	.	93669,1
NC_045512.2	63	T	TN	upstream_gene_variant	ORF1ab	c.-203_-202insA	.	93667,3
NC_045512.2	64	C	T	upstream_gene_variant	ORF1ab	c.-202C>T	.	93658,12
NC_045512.2	65	T	C	upstream_gene_variant	ORF1ab	c.-201T>C	.	93668,2
NC_045512.2	66	C	T,A	upstream_gene_variant	ORF1ab	c.-200C>A	.	93152,476,42
NC_045512.2	68	A	T,G	upstream_gene_variant	ORF1ab	c.-198A>G	.	93664,5,1
NC_045512.2	70	A	T	upstream_gene_variant	ORF1ab	c.-196A>T	.	93669,1
NC_045512.2	72	G	A	upstream_gene_variant	ORF1ab	c.-194G>A	.	93669,1
NC_045512.2	74	A	C	upstream_gene_variant	ORF1ab	c.-192A>C	.	93669,1
NC_045512.2	75	C	T	upstream_gene_variant	ORF1ab	c.-191C>T	.	93667,3
NC_045512.2	76	T	A	upstream_gene_variant	ORF1ab	c.-190T>A	.	93666,4
NC_045512.2	77	T	C,A	upstream_gene_variant	ORF1ab	c.-189T>A	.	93668,1,1
NC_045512.2	78	T	G,A	upstream_gene_variant	ORF1ab	c.-188T>A	.	93664,4,2
NC_045512.2	78	TA	T	upstream_gene_variant	ORF1ab	c.-187delA	.	93669,1
NC_045512.2	79	A	G,C	upstream_gene_variant	ORF1ab	c.-187A>C	.	93666,3,1
NC_045512.2	80	A	G,T	upstream_gene_variant	ORF1ab	c.-186A>G	.	93668,1,1
NC_045512.2	80	AA	A	upstream_gene_variant	ORF1ab	c.-185delA	.	93669,1
NC_045512.2	81	A	G,C	upstream_gene_variant	ORF1ab	c.-185A>C	.	93667,2,1
NC_045512.2	81	A	AC	upstream_gene_variant	ORF1ab	c.-185_-184insC	.	93669,1
NC_045512.2	82	A	T,G	upstream_gene_variant	ORF1ab	c.-184A>G	.	93668,1,1
NC_045512.2	83	T	C,G	upstream_gene_variant	ORF1ab	c.-183T>C	.	93665,4,1
NC_045512.2	84	C	T,G,A	upstream_gene_variant	ORF1ab	c.-182C>A	.	93653,15,1,1
NC_045512.2	84	CT	C	upstream_gene_variant	ORF1ab	c.-181delT	.	93669,1
NC_045512.2	85	T	C,G	upstream_gene_variant	ORF1ab	c.-181T>C	.	93667,2,1
NC_045512.2	86	G	A	upstream_gene_variant	ORF1ab	c.-180G>A	.	93669,1
NC_045512.2	87	T	G	upstream_gene_variant	ORF1ab	c.-179T>G	.	93668,2
NC_045512.2	88	G	A	upstream_gene_variant	ORF1ab	c.-178G>A	.	93669,1
NC_045512.2	88	G	GG	upstream_gene_variant	ORF1ab	c.-178_-177insG	.	93669,1
NC_045512.2	88	G	GT	upstream_gene_variant	ORF1ab	c.-178_-177insT	.	93669,1
NC_045512.2	89	TG	T	upstream_gene_variant	ORF1ab	c.-176delG	.	93668,2
NC_045512.2	90	G	A,T	upstream_gene_variant	ORF1ab	c.-176G>A	.	93668,1,1
NC_045512.2	91	G	T,A,C	upstream_gene_variant	ORF1ab	c.-175G>A	.	93648,10,9,3
NC_045512.2	91	GC	G	upstream_gene_variant	ORF1ab	c.-174delC	.	93669,1
NC_045512.2	92	C	T	upstream_gene_variant	ORF1ab	c.-174C>T	.	93651,19
NC_045512.2	93	T	TA	upstream_gene_variant	ORF1ab	c.-173_-172insA	.	93668,2
NC_045512.2	94	G	T	upstream_gene_variant	ORF1ab	c.-172G>T	.	93658,12
NC_045512.2	95	T	C	upstream_gene_variant	ORF1ab	c.-171T>C	.	93669,1
NC_045512.2	96	C	T,G	upstream_gene_variant	ORF1ab	c.-170C>G	.	93658,10,2
NC_045512.2	97	A	T,G	upstream_gene_variant	ORF1ab	c.-169A>G	.	93668,1,1
NC_045512.2	97	AC	A	upstream_gene_variant	ORF1ab	c.-168delC	.	93668,2
NC_045512.2	98	C	T	upstream_gene_variant	ORF1ab	c.-168C>T	.	93664,6
NC_045512.2	99	T	C	upstream_gene_variant	ORF1ab	c.-167T>C	.	93666,4
NC_045512.2	100	C	T,A	upstream_gene_variant	ORF1ab	c.-166C>A	.	93660,8,2
NC_045512.2	101	G	A	upstream_gene_variant	ORF1ab	c.-165G>A	.	93660,10
NC_045512.2	102	G	A,T	upstream_gene_variant	ORF1ab	c.-164G>A	.	93666,2,2
NC_045512.2	103	C	T	upstream_gene_variant	ORF1ab	c.-163C>T	.	93666,4
NC_045512.2	104	T	A	upstream_gene_variant	ORF1ab	c.-162T>A	.	93669,1
NC_045512.2	105	G	T,A	upstream_gene_variant	ORF1ab	c.-161G>A	.	93603,66,1
NC_045512.2	106	C	T,G	upstream_gene_variant	ORF1ab	c.-160C>G	.	93588,81,1
NC_045512.2	108	T	C	upstream_gene_variant	ORF1ab	c.-158T>C	.	93669,1
NC_045512.2	110	C	T	upstream_gene_variant	ORF1ab	c.-156C>T	.	93661,9
NC_045512.2	111	T	C,A	upstream_gene_variant	ORF1ab	c.-155T>A	.	93667,2,1
NC_045512.2	112	T	G	upstream_gene_variant	ORF1ab	c.-154T>G	.	93669,1
NC_045512.2	113	A	G	upstream_gene_variant	ORF1ab	c.-153A>G	.	93667,3
NC_045512.2	114	G	A	upstream_gene_variant	ORF1ab	c.-152G>A	.	93669,1
NC_045512.2	115	T	C	upstream_gene_variant	ORF1ab	c.-151T>C	.	93667,3
NC_045512.2	116	G	A,C	upstream_gene_variant	ORF1ab	c.-150G>A	.	93665,4,1
NC_045512.2	117	C	T	upstream_gene_variant	ORF1ab	c.-149C>T	.	93667,3
NC_045512.2	118	A	G	upstream_gene_variant	ORF1ab	c.-148A>G	.	93668,2
NC_045512.2	119	C	T,A,G	upstream_gene_variant	ORF1ab	c.-147C>A	.	93667,1,1,1
NC_045512.2	119	C	CN	upstream_gene_variant	ORF1ab	c.-147_-146insA	.	93666,4
NC_045512.2	120	T	C	upstream_gene_variant	ORF1ab	c.-146T>C	.	93669,1
NC_045512.2	121	C	T,A	upstream_gene_variant	ORF1ab	c.-145C>A	.	93666,3,1
NC_045512.2	122	A	G	upstream_gene_variant	ORF1ab	c.-144A>G	.	93663,7
NC_045512.2	123	C	T	upstream_gene_variant	ORF1ab	c.-143C>T	.	93664,6
NC_045512.2	124	G	A,T	upstream_gene_variant	ORF1ab	c.-142G>A	.	93651,17,2
NC_045512.2	125	C	T	upstream_gene_variant	ORF1ab	c.-141C>T	.	93665,5
NC_045512.2	126	A	T	upstream_gene_variant	ORF1ab	c.-140A>T	.	93667,3
NC_045512.2	127	G	T	upstream_gene_variant	ORF1ab	c.-139G>T	.	93629,41
NC_045512.2	128	T	TT	upstream_gene_variant	ORF1ab	c.-138_-137insT	.	93669,1
NC_045512.2	129	A	G	upstream_gene_variant	ORF1ab	c.-137A>G	.	93667,3
NC_045512.2	130	T	C	upstream_gene_variant	ORF1ab	c.-136T>C	.	93656,14
NC_045512.2	133	T	G	upstream_gene_variant	ORF1ab	c.-133T>G	.	93669,1
NC_045512.2	134	T	C	upstream_gene_variant	ORF1ab	c.-132T>C	.	93667,3
NC_045512.2	135	A	G	upstream_gene_variant	ORF1ab	c.-131A>G	.	93669,1
NC_045512.2	136	A	G	upstream_gene_variant	ORF1ab	c.-130A>G	.	93668,2
NC_045512.2	137	T	C	upstream_gene_variant	ORF1ab	c.-129T>C	.	93669,1
NC_045512.2	138	AA	A	upstream_gene_variant	ORF1ab	c.-127delA	.	93668,2
NC_045512.2	139	A	G	upstream_gene_variant	ORF1ab	c.-127A>G	.	93665,5
NC_045512.2	139	AC	A	upstream_gene_variant	ORF1ab	c.-126delC	.	93668,2
NC_045512.2	140	C	T,G	upstream_gene_variant	ORF1ab	c.-126C>G	.	93644,23,3
NC_045512.2	140	CT	C	upstream_gene_variant	ORF1ab	c.-125delT	.	93668,2
NC_045512.2	141	T	C	upstream_gene_variant	ORF1ab	c.-125T>C	.	93660,10
NC_045512.2	141	TA	T	upstream_gene_variant	ORF1ab	c.-124delA	.	93667,3
NC_045512.2	142	A	G,T	upstream_gene_variant	ORF1ab	c.-124A>G	.	93667,2,1
NC_045512.2	142	AA	A	upstream_gene_variant	ORF1ab	c.-123delA	.	93669,1
NC_045512.2	143	A	G,T	upstream_gene_variant	ORF1ab	c.-123A>G	.	93666,2,2
NC_045512.2	143	AT	A	upstream_gene_variant	ORF1ab	c.-122delT	.	93669,1
NC_045512.2	144	T	G	upstream_gene_variant	ORF1ab	c.-122T>G	.	93669,1
NC_045512.2	144	TT	T	upstream_gene_variant	ORF1ab	c.-121delT	.	93669,1
NC_045512.2	145	T	C	upstream_gene_variant	ORF1ab	c.-121T>C	.	93667,3
NC_045512.2	145	TA	T	upstream_gene_variant	ORF1ab	c.-120delA	.	93669,1
NC_045512.2	146	AC	A	upstream_gene_variant	ORF1ab	c.-119delC	.	93669,1
NC_045512.2	147	C	T,A	upstream_gene_variant	ORF1ab	c.-119C>A	.	93649,19,2
NC_045512.2	147	CT	C	upstream_gene_variant	ORF1ab	c.-118delT	.	93669,1
NC_045512.2	148	T	A,C	upstream_gene_variant	ORF1ab	c.-118T>A	.	93664,5,1
NC_045512.2	148	TG	T	upstream_gene_variant	ORF1ab	c.-117delG	.	93669,1
NC_045512.2	149	G	A,T	upstream_gene_variant	ORF1ab	c.-117G>A	.	93668,1,1
NC_045512.2	150	T	C	upstream_gene_variant	ORF1ab	c.-116T>C	.	93665,5
NC_045512.2	151	C	T	upstream_gene_variant	ORF1ab	c.-115C>T	.	93667,3
NC_045512.2	153	T	G	upstream_gene_variant	ORF1ab	c.-113T>G	.	93664,6
NC_045512.2	155	G	T,A	upstream_gene_variant	ORF1ab	c.-111G>A	.	93668,1,1
NC_045512.2	156	A	G	upstream_gene_variant	ORF1ab	c.-110A>G	.	93668,2
NC_045512.2	157	C	T,G	upstream_gene_variant	ORF1ab	c.-109C>G	.	93664,5,1
NC_045512.2	158	A	C	upstream_gene_variant	ORF1ab	c.-108A>C	.	93668,2
NC_045512.2	159	G	A	upstream_gene_variant	ORF1ab	c.-107G>A	.	93669,1
NC_045512.2	160	G	T,A	upstream_gene_variant	ORF1ab	c.-106G>A	.	93646,18,6
NC_045512.2	161	A	T,G	upstream_gene_variant	ORF1ab	c.-105A>G	.	93665,3,2
NC_045512.2	162	C	T	upstream_gene_variant	ORF1ab	c.-104C>T	.	93664,6
NC_045512.2	163	A	G,C	upstream_gene_variant	ORF1ab	c.-103A>C	.	93668,1,1
NC_045512.2	164	C	G	upstream_gene_variant	ORF1ab	c.-102C>G	.	93669,1
NC_045512.2	165	G	A	upstream_gene_variant	ORF1ab	c.-101G>A	.	93668,2
NC_045512.2	167	G	T,C,A	upstream_gene_variant	ORF1ab	c.-99G>A	.	93661,4,3,2
NC_045512.2	168	T	C,A	upstream_gene_variant	ORF1ab	c.-98T>A	.	93661,8,1
NC_045512.2	169	A	G,T	upstream_gene_variant	ORF1ab	c.-97A>G	.	93654,14,2
NC_045512.2	171	C	A	upstream_gene_variant	ORF1ab	c.-95C>A	.	93669,1
NC_045512.2	173	C	T	upstream_gene_variant	ORF1ab	c.-93C>T	.	93664,6
NC_045512.2	174	G	T,A,C	upstream_gene_variant	ORF1ab	c.-92G>A	.	93580,54,24,12
NC_045512.2	175	T	C	upstream_gene_variant	ORF1ab	c.-91T>C	.	93667,3
NC_045512.2	176	C	T	upstream_gene_variant	ORF1ab	c.-90C>T	.	93666,4
NC_045512.2	177	T	C	upstream_gene_variant	ORF1ab	c.-89T>C	.	93667,3
NC_045512.2	178	A	G	upstream_gene_variant	ORF1ab	c.-88A>G	.	93665,5
NC_045512.2	179	T	C	upstream_gene_variant	ORF1ab	c.-87T>C	.	93666,4
NC_045512.2	179	T	TN	upstream_gene_variant	ORF1ab	c.-87_-86insA	.	93666,4
NC_045512.2	180	C	T	upstream_gene_variant	ORF1ab	c.-86C>T	.	93651,19
NC_045512.2	180	CT	C	upstream_gene_variant	ORF1ab	c.-85delT	.	93667,3
NC_045512.2	181	T	C,A	upstream_gene_variant	ORF1ab	c.-85T>A	.	93667,2,1
NC_045512.2	183	C	T	upstream_gene_variant	ORF1ab	c.-83C>T	.	93626,44
NC_045512.2	183	CT	C	upstream_gene_variant	ORF1ab	c.-82delT	.	93669,1
NC_045512.2	184	T	G	upstream_gene_variant	ORF1ab	c.-82T>G	.	93669,1
NC_045512.2	184	TG	T	upstream_gene_variant	ORF1ab	c.-81delG	.	93669,1
NC_045512.2	185	G	T,A	upstream_gene_variant	ORF1ab	c.-81G>A	.	93656,11,3
NC_045512.2	185	GC	G	upstream_gene_variant	ORF1ab	c.-80delC	.	93669,1
NC_045512.2	186	C	T,A	upstream_gene_variant	ORF1ab	c.-80C>A	.	93625,44,1
NC_045512.2	186	CA	C	upstream_gene_variant	ORF1ab	c.-79delA	.	93669,1
NC_045512.2	187	A	G	upstream_gene_variant	ORF1ab	c.-79A>G	.	93132538
NC_045512.2	187	AG	A	upstream_gene_variant	ORF1ab	c.-78delG	.	93668,2
NC_045512.2	188	G	A,T	upstream_gene_variant	ORF1ab	c.-78G>A	.	93658,9,3
NC_045512.2	188	GG	G	upstream_gene_variant	ORF1ab	c.-77delG	.	93669,1
NC_045512.2	189	G	A,T	upstream_gene_variant	ORF1ab	c.-77G>A	.	93637,30,3
NC_045512.2	189	GC	G	upstream_gene_variant	ORF1ab	c.-76delC	.	93669,1
NC_045512.2	190	C	T,G	upstream_gene_variant	ORF1ab	c.-76C>G	.	93650,19,1
NC_045512.2	190	CT	C	upstream_gene_variant	ORF1ab	c.-75delT	.	93669,1
NC_045512.2	191	T	C	upstream_gene_variant	ORF1ab	c.-75T>C	.	93668,2
NC_045512.2	191	TG	T	upstream_gene_variant	ORF1ab	c.-74delG	.	93669,1
NC_045512.2	192	GC	G	upstream_gene_variant	ORF1ab	c.-73delC	.	93669,1
NC_045512.2	193	C	T	upstream_gene_variant	ORF1ab	c.-73C>T	.	93665,5
NC_045512.2	193	CT	C	upstream_gene_variant	ORF1ab	c.-72delT	.	93669,1
NC_045512.2	194	T	G,C	upstream_gene_variant	ORF1ab	c.-72T>C	.	93668,1,1
NC_045512.2	194	TT	T	upstream_gene_variant	ORF1ab	c.-71delT	.	93669,1
NC_045512.2	195	TA	T	upstream_gene_variant	ORF1ab	c.-70delA	.	93669,1
NC_045512.2	196	AC	A	upstream_gene_variant	ORF1ab	c.-69delC	.	93668,2
NC_045512.2	197	C	T,G	upstream_gene_variant	ORF1ab	c.-69C>G	.	93666,2,2
NC_045512.2	197	CG	C	upstream_gene_variant	ORF1ab	c.-68delG	.	93668,2
NC_045512.2	198	G	A,T	upstream_gene_variant	ORF1ab	c.-68G>A	.	93661,5,4
NC_045512.2	198	G	GN	upstream_gene_variant	ORF1ab	c.-68_-67insA	.	93669,1
NC_045512.2	198	GG	G	upstream_gene_variant	ORF1ab	c.-67delG	.	93668,2
NC_045512.2	199	G	A,T,C	upstream_gene_variant	ORF1ab	c.-67G>A	.	93544,66,59,1
NC_045512.2	199	GT	G	upstream_gene_variant	ORF1ab	c.-66delT	.	93669,1
NC_045512.2	200	TT	T	upstream_gene_variant	ORF1ab	c.-65delT	.	93669,1
NC_045512.2	201	T	C	upstream_gene_variant	ORF1ab	c.-65T>C	.	93669,1
NC_045512.2	201	T	TG	upstream_gene_variant	ORF1ab	c.-65_-64insG	.	93669,1
NC_045512.2	201	TT	T	upstream_gene_variant	ORF1ab	c.-64delT	.	93668,2
NC_045512.2	202	T	C,G	upstream_gene_variant	ORF1ab	c.-64T>C	.	93664,5,1
NC_045512.2	202	TC	T	upstream_gene_variant	ORF1ab	c.-63delC	.	93668,2
NC_045512.2	203	C	T,G	upstream_gene_variant	ORF1ab	c.-63C>G	.	93553,116,1
NC_045512.2	203	CG	C	upstream_gene_variant	ORF1ab	c.-62delG	.	93668,2
NC_045512.2	204	G	T,C,A	upstream_gene_variant	ORF1ab	c.-62G>A	.	92344,1301,16,9
NC_045512.2	204	GT	G	upstream_gene_variant	ORF1ab	c.-61delT	.	93668,2
NC_045512.2	205	T	C,G	upstream_gene_variant	ORF1ab	c.-61T>C	.	93659,8,3
NC_045512.2	205	TC	T	upstream_gene_variant	ORF1ab	c.-60delC	.	93668,2
NC_045512.2	206	C	T	upstream_gene_variant	ORF1ab	c.-60C>T	.	93666,4
NC_045512.2	206	C	CN	upstream_gene_variant	ORF1ab	c.-60_-59insA	.	93667,3
NC_045512.2	206	CC	C	upstream_gene_variant	ORF1ab	c.-59delC	.	93668,2
NC_045512.2	207	C	T	upstream_gene_variant	ORF1ab	c.-59C>T	.	93650,20
NC_045512.2	207	C	CG	upstream_gene_variant	ORF1ab	c.-59_-58insG	.	93669,1
NC_045512.2	207	C	CG	upstream_gene_variant	ORF1ab	c.-59_-58insG	.	93669,1
NC_045512.2	207	C	CC	upstream_gene_variant	ORF1ab	c.-59_-58insC	.	93669,1
NC_045512.2	207	C	CT	upstream_gene_variant	ORF1ab	c.-59_-58insT	.	93669,1
NC_045512.2	207	CG	C	upstream_gene_variant	ORF1ab	c.-58delG	.	93669,1
NC_045512.2	208	G	T	upstream_gene_variant	ORF1ab	c.-58G>T	.	93650,20
NC_045512.2	208	GT	G	upstream_gene_variant	ORF1ab	c.-57delT	.	93669,1
NC_045512.2	209	T	C	upstream_gene_variant	ORF1ab	c.-57T>C	.	93669,1
NC_045512.2	209	TG	T	upstream_gene_variant	ORF1ab	c.-56delG	.	93669,1
NC_045512.2	210	G	T,C,A	upstream_gene_variant	ORF1ab	c.-56G>A	.	93627,41,1,1
NC_045512.2	210	GT	G	upstream_gene_variant	ORF1ab	c.-55delT	.	93669,1
NC_045512.2	211	T	C	upstream_gene_variant	ORF1ab	c.-55T>C	.	93669,1
NC_045512.2	211	TT	T	upstream_gene_variant	ORF1ab	c.-54delT	.	93669,1
NC_045512.2	212	T	C,A	upstream_gene_variant	ORF1ab	c.-54T>A	.	93658,9,3
NC_045512.2	212	TG	T	upstream_gene_variant	ORF1ab	c.-53delG	.	93669,1
NC_045512.2	213	G	T,A	upstream_gene_variant	ORF1ab	c.-53G>A	.	93663,5,2
NC_045512.2	213	GC	G	upstream_gene_variant	ORF1ab	c.-52delC	.	93669,1
NC_045512.2	214	CA	C	upstream_gene_variant	ORF1ab	c.-51delA	.	93669,1
NC_045512.2	215	A	T	upstream_gene_variant	ORF1ab	c.-51A>T	.	93668,2
NC_045512.2	215	AG	A	upstream_gene_variant	ORF1ab	c.-50delG	.	93669,1
NC_045512.2	216	G	T,A	upstream_gene_variant	ORF1ab	c.-50G>A	.	93658,10,2
NC_045512.2	216	GC	G	upstream_gene_variant	ORF1ab	c.-49delC	.	93669,1
NC_045512.2	217	C	T	upstream_gene_variant	ORF1ab	c.-49C>T	.	93665,5
NC_045512.2	217	C	CN	upstream_gene_variant	ORF1ab	c.-49_-48insA	.	93669,1
NC_045512.2	217	CC	C	upstream_gene_variant	ORF1ab	c.-48delC	.	93669,1
NC_045512.2	218	C	T	upstream_gene_variant	ORF1ab	c.-48C>T	.	93630,40
NC_045512.2	219	G	T,A,C	upstream_gene_variant	ORF1ab	c.-47G>A	.	93574,86,8,2
NC_045512.2	219	G	GG	upstream_gene_variant	ORF1ab	c.-47_-46insG	.	93669,1
NC_045512.2	221	T	C	upstream_gene_variant	ORF1ab	c.-45T>C	.	93655,15
NC_045512.2	221	TC	T	upstream_gene_variant	ORF1ab	c.-44delC	.	93661,9
NC_045512.2	222	C	T,G	upstream_gene_variant	ORF1ab	c.-44C>G	.	93346,323,1
NC_045512.2	222	C	CN	upstream_gene_variant	ORF1ab	c.-44_-43insA	.	93668,2
NC_045512.2	223	A	T	upstream_gene_variant	ORF1ab	c.-43A>T	.	93665,5
NC_045512.2	223	AT	A	upstream_gene_variant	ORF1ab	c.-42delT	.	93669,1
NC_045512.2	224	T	C	upstream_gene_variant	ORF1ab	c.-42T>C	.	93662,8
NC_045512.2	225	C	T	upstream_gene_variant	ORF1ab	c.-41C>T	.	93656,14
NC_045512.2	225	C	CC	upstream_gene_variant	ORF1ab	c.-41_-40insC	.	93669,1
NC_045512.2	227	G	A	upstream_gene_variant	ORF1ab	c.-39G>A	.	93669,1
NC_045512.2	228	C	T	upstream_gene_variant	ORF1ab	c.-38C>T	.	93606,64
NC_045512.2	229	A	C	upstream_gene_variant	ORF1ab	c.-37A>C	.	93669,1
NC_045512.2	231	A	G,C	upstream_gene_variant	ORF1ab	c.-35A>C	.	93665,4,1
NC_045512.2	231	AT	A	upstream_gene_variant	ORF1ab	c.-34delT	.	93669,1
NC_045512.2	232	T	C,G	upstream_gene_variant	ORF1ab	c.-34T>C	.	93666,3,1
NC_045512.2	233	C	A,T	upstream_gene_variant	ORF1ab	c.-33C>A	.	93665,3,2
NC_045512.2	233	CT	C	upstream_gene_variant	ORF1ab	c.-32delT	.	93669,1
NC_045512.2	234	T	C	upstream_gene_variant	ORF1ab	c.-32T>C	.	93668,2
NC_045512.2	234	TA	T	upstream_gene_variant	ORF1ab	c.-31delA	.	93669,1
NC_045512.2	235	A	T,G	upstream_gene_variant	ORF1ab	c.-31A>G	.	93666,3,1
NC_045512.2	235	AG	A	upstream_gene_variant	ORF1ab	c.-30delG	.	93669,1
NC_045512.2	236	G	A	upstream_gene_variant	ORF1ab	c.-30G>A	.	93669,1
NC_045512.2	236	G	GN	upstream_gene_variant	ORF1ab	c.-30_-29insA	.	93669,1
NC_045512.2	236	GG	G	upstream_gene_variant	ORF1ab	c.-29delG	.	93669,1
NC_045512.2	237	G	T,A	upstream_gene_variant	ORF1ab	c.-29G>A	.	93666,3,1
NC_045512.2	239	T	C,A	upstream_gene_variant	ORF1ab	c.-27T>A	.	93668,1,1
NC_045512.2	239	T	TN	upstream_gene_variant	ORF1ab	c.-27_-26insA	.	93666,4
NC_045512.2	239	TT	T	upstream_gene_variant	ORF1ab	c.-26delT	.	93668,2
NC_045512.2	240	T	C	upstream_gene_variant	ORF1ab	c.-26T>C	.	93668,2
NC_045512.2	240	TC	T	upstream_gene_variant	ORF1ab	c.-25delC	.	93660,10
NC_045512.2	241	C	T,A	upstream_gene_variant	ORF1ab	c.-25C>A	.	14205,79463,2
NC_045512.2	242	G	T,A	upstream_gene_variant	ORF1ab	c.-24G>A	.	93635,34,1
NC_045512.2	243	T	A	upstream_gene_variant	ORF1ab	c.-23T>A	.	93669,1
NC_045512.2	244	C	T,A	upstream_gene_variant	ORF1ab	c.-22C>A	.	93665,4,1
NC_045512.2	245	C	T,A	upstream_gene_variant	ORF1ab	c.-21C>A	.	93635,34,1
NC_045512.2	246	G	T,A	upstream_gene_variant	ORF1ab	c.-20G>A	.	93653,11,6
NC_045512.2	247	G	A,T	upstream_gene_variant	ORF1ab	c.-19G>A	.	93667,2,1
NC_045512.2	248	G	T	upstream_gene_variant	ORF1ab	c.-18G>T	.	93645,25
NC_045512.2	250	G	T	upstream_gene_variant	ORF1ab	c.-16G>T	.	93669,1
NC_045512.2	252	G	T	upstream_gene_variant	ORF1ab	c.-14G>T	.	93650,20
NC_045512.2	253	A	G	upstream_gene_variant	ORF1ab	c.-13A>G	.	93668,2
NC_045512.2	254	C	T	upstream_gene_variant	ORF1ab	c.-12C>T	.	93666,4
NC_045512.2	254	C	CN	upstream_gene_variant	ORF1ab	c.-12_-11insA	.	93667,3
NC_045512.2	255	C	T	upstream_gene_variant	ORF1ab	c.-11C>T	.	93668,2
NC_045512.2	256	G	T,A	upstream_gene_variant	ORF1ab	c.-10G>A	.	93653,12,5
NC_045512.2	257	A	G,C,T	upstream_gene_variant	ORF1ab	c.-9A>C	.	93665,2,2,1
NC_045512.2	259	A	G	upstream_gene_variant	ORF1ab	c.-7A>G	.	93668,2
NC_045512.2	260	G	A,C,T	upstream_gene_variant	ORF1ab	c.-6G>A	.	93665,3,1,1
NC_045512.2	261	G	T,C	upstream_gene_variant	ORF1ab	c.-5G>C	.	93667,2,1
NC_045512.2	262	T	C	upstream_gene_variant	ORF1ab	c.-4T>C	.	93669,1
NC_045512.2	262	TA	T	upstream_gene_variant	ORF1ab	c.-3delA	.	93669,1
NC_045512.2	263	A	G	upstream_gene_variant	ORF1ab	c.-3A>G	.	93665,5
NC_045512.2	264	A	T,G	upstream_gene_variant	ORF1ab	c.-2A>G	.	93667,2,1
NC_045512.2	265	G	T,A	upstream_gene_variant	ORF1ab	c.-1G>A	.	93668,1,1
NC_045512.2	269	G	A	missense_variant	ORF1ab	c.4G>A	p.Glu2Lys	93668,2
NC_045512.2	270	A	G	missense_variant	ORF1ab	c.5A>G	p.Glu2Gly	93668,2
NC_045512.2	271	G	T	missense_variant	ORF1ab	c.6G>T	p.Glu2Asp	93659,11
NC_045512.2	273	G	A	missense_variant	ORF1ab	c.8G>A	p.Ser3Asn	93669,1
NC_045512.2	274	C	T,A	missense_variant	ORF1ab	c.9C>A	p.Ser3Arg	93375,293,2
NC_045512.2	275	C	A	missense_variant	ORF1ab	c.10C>A	p.Leu4Ile	93667,3
NC_045512.2	277	T	C,A	synonymous_variant	ORF1ab	c.12T>A	p.Leu4Leu	93667,2,1
NC_045512.2	279	TC	T	frameshift_variant	ORF1ab	c.17delC	p.Pro6fs	93669,1
NC_045512.2	280	C	T	synonymous_variant	ORF1ab	c.15C>T	p.Val5Val	93659,11
NC_045512.2	281	C	T	missense_variant	ORF1ab	c.16C>T	p.Pro6Ser	93666,4
NC_045512.2	282	C	T	missense_variant	ORF1ab	c.17C>T	p.Pro6Leu	93669,1
NC_045512.2	283	T	C	synonymous_variant	ORF1ab	c.18T>C	p.Pro6Pro	93666,4
NC_045512.2	284	G	T,A	missense_variant	ORF1ab	c.19G>A	p.Gly7Ser	93664,4,2
NC_045512.2	285	G	A,T,C	missense_variant	ORF1ab	c.20G>A	p.Gly7Asp	93658,8,2,2
NC_045512.2	287	T	C,G	missense_variant	ORF1ab	c.22T>C	p.Phe8Leu	93668,1,1
NC_045512.2	288	T	G	missense_variant	ORF1ab	c.23T>G	p.Phe8Cys	93669,1
NC_045512.2	289	C	T,A	missense_variant	ORF1ab	c.24C>A	p.Phe8Leu	93661,8,1
NC_045512.2	290	A	T	missense_variant	ORF1ab	c.25A>T	p.Asn9Tyr	93669,1
NC_045512.2	292	C	T	synonymous_variant	ORF1ab	c.27C>T	p.Asn9Asn	93659,11
NC_045512.2	293	G	A	missense_variant	ORF1ab	c.28G>A	p.Glu10Lys	93662,8
NC_045512.2	294	A	G	missense_variant	ORF1ab	c.29A>G	p.Glu10Gly	93669,1
NC_045512.2	295	G	A,C	missense_variant	ORF1ab	c.30G>C	p.Glu10Asp	93668,1,1
NC_045512.2	296	A	G	missense_variant	ORF1ab	c.31A>G	p.Lys11Glu	93669,1
NC_045512.2	297	AA	A	frameshift_variant	ORF1ab	c.34delA	p.Thr12fs	93669,1
NC_045512.2	299	A	AN	frameshift_variant	ORF1ab	c.34dupA	p.Thr12fs	93666,4
NC_045512.2	300	C	T	missense_variant	ORF1ab	c.35C>T	p.Thr12Ile	93656,14
NC_045512.2	301	A	G	synonymous_variant	ORF1ab	c.36A>G	p.Thr12Thr	93668,2
NC_045512.2	302	C	T	missense_variant	ORF1ab	c.37C>T	p.His13Tyr	93662,8
NC_045512.2	304	C	T	synonymous_variant	ORF1ab	c.39C>T	p.His13His	93667,3
NC_045512.2	306	T	C	missense_variant	ORF1ab	c.41T>C	p.Val14Ala	93669,1
NC_045512.2	307	C	T,G	synonymous_variant	ORF1ab	c.42C>G	p.Val14Val	93662,7,1
NC_045512.2	308	C	G	missense_variant	ORF1ab	c.43C>G	p.Gln15Glu	93669,1
NC_045512.2	309	A	G,T	missense_variant	ORF1ab	c.44A>G	p.Gln15Arg	93664,4,2
NC_045512.2	310	A	G	synonymous_variant	ORF1ab	c.45A>G	p.Gln15Gln	93669,1
NC_045512.2	311	C	T,A	missense_variant	ORF1ab	c.46C>A	p.Leu16Ile	93664,5,1
NC_045512.2	312	T	C,G	missense_variant	ORF1ab	c.47T>C	p.Leu16Pro	93667,2,1
NC_045512.2	313	C	T	synonymous_variant	ORF1ab	c.48C>T	p.Leu16Leu	913912279
NC_045512.2	314	A	T,C	missense_variant	ORF1ab	c.49A>C	p.Ser17Arg	93666,3,1
NC_045512.2	315	G	A,T	missense_variant	ORF1ab	c.50G>A	p.Ser17Asn	93659,7,4
NC_045512.2	317	T	G	missense_variant	ORF1ab	c.52T>G	p.Leu18Val	93669,1
NC_045512.2	319	G	A,T	missense_variant	ORF1ab	c.54G>T	p.Leu18Phe	93663,4,3
NC_045512.2	320	C	T	missense_variant	ORF1ab	c.55C>T	p.Pro19Ser	93668,2
NC_045512.2	327	T	C	missense_variant	ORF1ab	c.62T>C	p.Leu21Ser	93669,1
NC_045512.2	331	G	A,T	missense_variant	ORF1ab	c.66G>T	p.Gln22His	93667,2,1
NC_045512.2	332	G	T	missense_variant	ORF1ab	c.67G>T	p.Val23Phe	93669,1
NC_045512.2	334	T	C	synonymous_variant	ORF1ab	c.69T>C	p.Val23Val	93667,3
NC_045512.2	335	C	T	missense_variant	ORF1ab	c.70C>T	p.Arg24Cys	93411259
NC_045512.2	337	C	T	synonymous_variant	ORF1ab	c.72C>T	p.Arg24Arg	93579,91
NC_045512.2	339	A	G	missense_variant	ORF1ab	c.74A>G	p.Asp25Gly	93669,1
NC_045512.2	340	C	T	synonymous_variant	ORF1ab	c.75C>T	p.Asp25Asp	93667,3
NC_045512.2	341	G	A	missense_variant	ORF1ab	c.76G>A	p.Val26Met	93669,1
NC_045512.2	342	T	C	missense_variant	ORF1ab	c.77T>C	p.Val26Ala	93669,1
NC_045512.2	343	G	T,A	synonymous_variant	ORF1ab	c.78G>A	p.Val26Val	93642,24,4
NC_045512.2	344	C	T,A	missense_variant	ORF1ab	c.79C>A	p.Leu27Ile	93636,33,1
NC_045512.2	345	T	G,C	missense_variant	ORF1ab	c.80T>C	p.Leu27Pro	93667,2,1
NC_045512.2	346	C	T	synonymous_variant	ORF1ab	c.81C>T	p.Leu27Leu	93626,44
NC_045512.2	347	G	A,T	missense_variant	ORF1ab	c.82G>A	p.Val28Ile	93659,10,1
NC_045512.2	350	C	T,G,A	missense_variant	ORF1ab	c.85C>A	p.Arg29Ser	93663,5,1,1
NC_045512.2	351	G	A	missense_variant	ORF1ab	c.86G>A	p.Arg29His	93669,1
NC_045512.2	352	T	C	synonymous_variant	ORF1ab	c.87T>C	p.Arg29Arg	93669,1
NC_045512.2	353	G	A,T	missense_variant	ORF1ab	c.88G>A	p.Gly30Ser	93664,5,1
NC_045512.2	354	G	A,T	missense_variant	ORF1ab	c.89G>A	p.Gly30Asp	93631,38,1
NC_045512.2	355	C	T	synonymous_variant	ORF1ab	c.90C>T	p.Gly30Gly	93641,29
NC_045512.2	356	T	C	missense_variant	ORF1ab	c.91T>C	p.Phe31Leu	93669,1
NC_045512.2	359	G	GN	frameshift_variant	ORF1ab	c.94_95insA	p.Gly32fs	93666,4
NC_045512.2	361	A	G	synonymous_variant	ORF1ab	c.96A>G	p.Gly32Gly	93651,19
NC_045512.2	362	G	A	missense_variant	ORF1ab	c.97G>A	p.Asp33Asn	93658,12
NC_045512.2	363	A	G	missense_variant	ORF1ab	c.98A>G	p.Asp33Gly	93652,18
NC_045512.2	364	C	T,A	missense_variant	ORF1ab	c.99C>A	p.Asp33Glu	93652,16,2
NC_045512.2	365	T	A,C	missense_variant	ORF1ab	c.100T>A	p.Ser34Thr	93667,2,1
NC_045512.2	366	C	T	missense_variant	ORF1ab	c.101C>T	p.Ser34Phe	93669,1
NC_045512.2	367	C	T	synonymous_variant	ORF1ab	c.102C>T	p.Ser34Ser	93653,17
NC_045512.2	368	G	T,A	missense_variant	ORF1ab	c.103G>A	p.Val35Met	93666,2,2
NC_045512.2	369	T	C	missense_variant	ORF1ab	c.104T>C	p.Val35Ala	93669,1
NC_045512.2	370	G	T,A	synonymous_variant	ORF1ab	c.105G>A	p.Val35Val	93641,23,6
NC_045512.2	371	G	T	stop_gained	ORF1ab	c.106G>T	p.Glu36*	93669,1
NC_045512.2	373	G	A,T	missense_variant	ORF1ab	c.108G>T	p.Glu36Asp	93662,5,3
NC_045512.2	374	G	A	missense_variant	ORF1ab	c.109G>A	p.Glu37Lys	93638,32
NC_045512.2	375	A	G	missense_variant	ORF1ab	c.110A>G	p.Glu37Gly	93669,1
NC_045512.2	376	G	T,A,C	missense_variant	ORF1ab	c.111G>C	p.Glu37Asp	93584,82,3,1
NC_045512.2	377	G	T	missense_variant	ORF1ab	c.112G>T	p.Val38Phe	93662,8
NC_045512.2	378	T	C	missense_variant	ORF1ab	c.113T>C	p.Val38Ala	93669,1
NC_045512.2	379	C	A	synonymous_variant	ORF1ab	c.114C>A	p.Val38Val	93265405
NC_045512.2	381	T	C	missense_variant	ORF1ab	c.116T>C	p.Leu39Ser	93666,4
NC_045512.2	382	A	G	synonymous_variant	ORF1ab	c.117A>G	p.Leu39Leu	93669,1
NC_045512.2	383	T	C,G	missense_variant	ORF1ab	c.118T>C	p.Ser40Pro	93658,9,3
NC_045512.2	384	C	T	missense_variant	ORF1ab	c.119C>T	p.Ser40Leu	93669,1
NC_045512.2	385	A	G,T,C	synonymous_variant	ORF1ab	c.120A>C	p.Ser40Ser	93657,9,3,1
NC_045512.2	386	G	A	missense_variant	ORF1ab	c.121G>A	p.Glu41Lys	93667,3
NC_045512.2	388	G	A,T	missense_variant	ORF1ab	c.123G>T	p.Glu41Asp	93665,4,1
NC_045512.2	391	A	T,G	synonymous_variant	ORF1ab	c.126A>G	p.Ala42Ala	93668,1,1
NC_045512.2	392	C	T	missense_variant	ORF1ab	c.127C>T	p.Arg43Cys	93639,31
NC_045512.2	393	G	A,T	missense_variant	ORF1ab	c.128G>A	p.Arg43His	93652,13,5
NC_045512.2	394	T	C	synonymous_variant	ORF1ab	c.129T>C	p.Arg43Arg	93668,2
NC_045512.2	398	C	T	missense_variant	ORF1ab	c.133C>T	p.His45Tyr	93633,37
NC_045512.2	399	A	G	missense_variant	ORF1ab	c.134A>G	p.His45Arg	93669,1
NC_045512.2	400	T	C	synonymous_variant	ORF1ab	c.135T>C	p.His45His	93666,4
NC_045512.2	401	C	T	missense_variant	ORF1ab	c.136C>T	p.Leu46Phe	93653,17
NC_045512.2	403	T	C,A	synonymous_variant	ORF1ab	c.138T>A	p.Leu46Leu	93662,7,1
NC_045512.2	404	A	T	stop_gained	ORF1ab	c.139A>T	p.Lys47*	93669,1
NC_045512.2	406	A	G	synonymous_variant	ORF1ab	c.141A>G	p.Lys47Lys	93667,3
NC_045512.2	407	G	A	missense_variant	ORF1ab	c.142G>A	p.Asp48Asn	93669,1
NC_045512.2	408	A	G	missense_variant	ORF1ab	c.143A>G	p.Asp48Gly	93641,29
NC_045512.2	409	T	C,G	missense_variant	ORF1ab	c.144T>G	p.Asp48Glu	93663,6,1
NC_045512.2	410	G	T,A	missense_variant	ORF1ab	c.145G>A	p.Gly49Ser	93656,13,1
NC_045512.2	411	G	A	missense_variant	ORF1ab	c.146G>A	p.Gly49Asp	93667,3
NC_045512.2	412	C	T,G	synonymous_variant	ORF1ab	c.147C>G	p.Gly49Gly	93667,2,1
NC_045512.2	414	C	T	missense_variant	ORF1ab	c.149C>T	p.Thr50Ile	93669,1
NC_045512.2	419	G	A,T	missense_variant	ORF1ab	c.154G>A	p.Gly52Ser	93653,14,3
NC_045512.2	419	G	GN	frameshift_variant	ORF1ab	c.154_155insA	p.Gly52fs	93666,4
NC_045512.2	421	C	T,A	synonymous_variant	ORF1ab	c.156C>A	p.Gly52Gly	93665,4,1
NC_045512.2	422	T	C	synonymous_variant	ORF1ab	c.157T>C	p.Leu53Leu	93669,1
NC_045512.2	423	T	C	missense_variant	ORF1ab	c.158T>C	p.Leu53Ser	93669,1
NC_045512.2	424	A	T	missense_variant	ORF1ab	c.159A>T	p.Leu53Phe	93669,1
NC_045512.2	424	AG	A	frameshift_variant	ORF1ab	c.160delG	p.Val54fs	93665,5
NC_045512.2	425	G	A,C	missense_variant	ORF1ab	c.160G>A	p.Val54Ile	93668,1,1
NC_045512.2	425	GT	G	frameshift_variant	ORF1ab	c.161delT	p.Val54fs	93665,5
NC_045512.2	426	TA	T	frameshift_variant	ORF1ab	c.162delA	p.Glu55fs	93665,5
NC_045512.2	427	A	G,T	synonymous_variant	ORF1ab	c.162A>G	p.Val54Val	93667,2,1
NC_045512.2	428	G	A	missense_variant	ORF1ab	c.163G>A	p.Glu55Lys	93666,4
NC_045512.2	431	G	A,T	missense_variant	ORF1ab	c.166G>A	p.Val56Ile	93625,42,3
NC_045512.2	432	T	C	missense_variant	ORF1ab	c.167T>C	p.Val56Ala	93668,2
NC_045512.2	433	T	C,A	synonymous_variant	ORF1ab	c.168T>A	p.Val56Val	93660,7,3
NC_045512.2	434	G	A	missense_variant	ORF1ab	c.169G>A	p.Glu57Lys	93669,1
NC_045512.2	435	A	G	missense_variant	ORF1ab	c.170A>G	p.Glu57Gly	93522148
NC_045512.2	436	A	C	missense_variant	ORF1ab	c.171A>C	p.Glu57Asp	93668,2
NC_045512.2	438	A	G	missense_variant	ORF1ab	c.173A>G	p.Lys58Arg	93669,1
NC_045512.2	439	A	G	synonymous_variant	ORF1ab	c.174A>G	p.Lys58Lys	93669,1
NC_045512.2	440	G	A,T	missense_variant	ORF1ab	c.175G>A	p.Gly59Ser	93667,2,1
NC_045512.2	441	G	A	missense_variant	ORF1ab	c.176G>A	p.Gly59Asp	93666,4
NC_045512.2	442	C	T	synonymous_variant	ORF1ab	c.177C>T	p.Gly59Gly	93654,16
NC_045512.2	443	G	A,C,T	missense_variant	ORF1ab	c.178G>A	p.Val60Ile	93653,12,3,2
NC_045512.2	444	T	C,G	missense_variant	ORF1ab	c.179T>C	p.Val60Ala	93662,6,2
NC_045512.2	445	T	C,A	synonymous_variant	ORF1ab	c.180T>A	p.Val60Val	91229,2440,1
NC_045512.2	445	T	TT	frameshift_variant	ORF1ab	c.182dupT	p.Leu61fs	93669,1
NC_045512.2	446	T	C	synonymous_variant	ORF1ab	c.181T>C	p.Leu61Leu	93668,2
NC_045512.2	447	T	G	missense_variant	ORF1ab	c.182T>G	p.Leu61Trp	93669,1
NC_045512.2	449	C	T	missense_variant	ORF1ab	c.184C>T	p.Pro62Ser	93665,5
NC_045512.2	450	C	T,A	missense_variant	ORF1ab	c.185C>A	p.Pro62His	93664,4,2
NC_045512.2	453	A	G,T	missense_variant	ORF1ab	c.188A>G	p.Gln63Arg	93666,3,1
NC_045512.2	454	A	G,C	missense_variant	ORF1ab	c.189A>C	p.Gln63His	93667,2,1
NC_045512.2	455	C	T	missense_variant	ORF1ab	c.190C>T	p.Leu64Phe	93668,2
NC_045512.2	457	T	A,C	synonymous_variant	ORF1ab	c.192T>A	p.Leu64Leu	93668,1,1
NC_045512.2	458	G	C	missense_variant	ORF1ab	c.193G>C	p.Glu65Gln	93669,1
NC_045512.2	459	A	C,T	missense_variant	ORF1ab	c.194A>C	p.Glu65Ala	93668,1,1
NC_045512.2	460	A	G	synonymous_variant	ORF1ab	c.195A>G	p.Glu65Glu	93669,1
NC_045512.2	462	A	G	missense_variant	ORF1ab	c.197A>G	p.Gln66Arg	93669,1
NC_045512.2	463	G	A,T	missense_variant	ORF1ab	c.198G>T	p.Gln66His	93662,6,2
NC_045512.2	466	C	T,A	synonymous_variant	ORF1ab	c.201C>A	p.Pro67Pro	93661,8,1
NC_045512.2	467	T	C	missense_variant	ORF1ab	c.202T>C	p.Tyr68His	93669,1
NC_045512.2	468	A	G	missense_variant	ORF1ab	c.203A>G	p.Tyr68Cys	93669,1
NC_045512.2	469	T	C,A	stop_gained	ORF1ab	c.204T>A	p.Tyr68*	93658,11,1
NC_045512.2	472	G	T,C	synonymous_variant	ORF1ab	c.207G>C	p.Val69Val	93663,6,1
NC_045512.2	475	C	T	synonymous_variant	ORF1ab	c.210C>T	p.Phe70Phe	93641,29
NC_045512.2	476	A	G	missense_variant	ORF1ab	c.211A>G	p.Ile71Val	93652,18
NC_045512.2	478	C	T,A	synonymous_variant	ORF1ab	c.213C>A	p.Ile71Ile	93622,47,1
NC_045512.2	479	A	G	missense_variant	ORF1ab	c.214A>G	p.Lys72Glu	93668,2
NC_045512.2	479	A	AN	frameshift_variant	ORF1ab	c.214_215insC	p.Lys72fs	93666,4
NC_045512.2	481	A	G	synonymous_variant	ORF1ab	c.216A>G	p.Lys72Lys	93669,1
NC_045512.2	481	AC	A	frameshift_variant	ORF1ab	c.217delC	p.Arg73fs	93669,1
NC_045512.2	482	C	T	missense_variant	ORF1ab	c.217C>T	p.Arg73Cys	93645,25
NC_045512.2	483	G	A	missense_variant	ORF1ab	c.218G>A	p.Arg73His	93669,1
NC_045512.2	484	T	C	synonymous_variant	ORF1ab	c.219T>C	p.Arg73Arg	93666,4
NC_045512.2	485	T	G	missense_variant	ORF1ab	c.220T>G	p.Ser74Ala	93669,1
NC_045512.2	486	C	T,G	missense_variant	ORF1ab	c.221C>G	p.Ser74Trp	93662,5,3
NC_045512.2	487	G	A,T	synonymous_variant	ORF1ab	c.222G>A	p.Ser74Ser	93632,28,10
NC_045512.2	488	G	A	missense_variant	ORF1ab	c.223G>A	p.Asp75Asn	93665,5
NC_045512.2	489	A	G	missense_variant	ORF1ab	c.224A>G	p.Asp75Gly	93622,48
NC_045512.2	490	T	A,C	missense_variant	ORF1ab	c.225T>A	p.Asp75Glu	93200,456,14
NC_045512.2	491	G	A,T	missense_variant	ORF1ab	c.226G>A	p.Ala76Thr	93657,12,1
NC_045512.2	492	C	T	missense_variant	ORF1ab	c.227C>T	p.Ala76Val	93668,2
NC_045512.2	493	T	G,C	synonymous_variant	ORF1ab	c.228T>C	p.Ala76Ala	93667,2,1
NC_045512.2	495	G	A	missense_variant	ORF1ab	c.230G>A	p.Arg77Gln	93667,3
NC_045512.2	496	A	G	synonymous_variant	ORF1ab	c.231A>G	p.Arg77Arg	93668,2
NC_045512.2	497	A	G	missense_variant	ORF1ab	c.232A>G	p.Thr78Ala	93668,2
NC_045512.2	498	C	T	missense_variant	ORF1ab	c.233C>T	p.Thr78Ile	93666,4
NC_045512.2	499	T	C	synonymous_variant	ORF1ab	c.234T>C	p.Thr78Thr	93668,2
NC_045512.2	501	C	T	missense_variant	ORF1ab	c.236C>T	p.Ala79Val	93664,6
NC_045512.2	503	C	T	missense_variant	ORF1ab	c.238C>T	p.Pro80Ser	93667,3
NC_045512.2	504	C	T,A	missense_variant	ORF1ab	c.239C>A	p.Pro80His	93665,4,1
NC_045512.2	504	CT	C	frameshift_variant	ORF1ab	c.240delT	p.His81fs	93669,1
NC_045512.2	505	T	C	synonymous_variant	ORF1ab	c.240T>C	p.Pro80Pro	93582,88
NC_045512.2	505	TC	T	frameshift_variant	ORF1ab	c.241delC	p.His81fs	93669,1
NC_045512.2	506	C	T	missense_variant	ORF1ab	c.241C>T	p.His81Tyr	93625,45
NC_045512.2	506	CA	C	frameshift_variant	ORF1ab	c.242delA	p.His81fs	93668,2
NC_045512.2	507	A	G	missense_variant	ORF1ab	c.242A>G	p.His81Arg	93669,1
NC_045512.2	507	AT	A	frameshift_variant	ORF1ab	c.243delT	p.His81fs	93664,6
NC_045512.2	508	T	A,C	missense_variant	ORF1ab	c.243T>A	p.His81Gln	93660,8,2
NC_045512.2	508	TG	T	frameshift_variant	ORF1ab	c.245delG	p.Gly82fs	93655,15
NC_045512.2	509	G	A	missense_variant	ORF1ab	c.244G>A	p.Gly82Ser	93660,10
NC_045512.2	509	GG	G	frameshift_variant	ORF1ab	c.245delG	p.Gly82fs	93612,58
NC_045512.2	510	G	A	missense_variant	ORF1ab	c.245G>A	p.Gly82Asp	93668,2
NC_045512.2	510	GT	G	frameshift_variant	ORF1ab	c.246delT	p.His83fs	93613,57
NC_045512.2	511	T	C	synonymous_variant	ORF1ab	c.246T>C	p.Gly82Gly	93642,28
NC_045512.2	511	TC	T	frameshift_variant	ORF1ab	c.247delC	p.His83fs	93613,57
NC_045512.2	512	C	T	missense_variant	ORF1ab	c.247C>T	p.His83Tyr	93659,11
NC_045512.2	512	CA	C	frameshift_variant	ORF1ab	c.248delA	p.His83fs	93611,59
NC_045512.2	513	A	G,T	missense_variant	ORF1ab	c.248A>G	p.His83Arg	93660,9,1
NC_045512.2	513	AT	A	frameshift_variant	ORF1ab	c.249delT	p.His83fs	93588,82
NC_045512.2	514	T	C,G	missense_variant	ORF1ab	c.249T>G	p.His83Gln	93397,272,1
NC_045512.2	514	TG	T	frameshift_variant	ORF1ab	c.250delG	p.Val84fs	93582,88
NC_045512.2	515	G	A,C	missense_variant	ORF1ab	c.250G>A	p.Val84Ile	93664,5,1
NC_045512.2	515	GT	G	frameshift_variant	ORF1ab	c.252delT	p.Met85fs	93560110
NC_045512.2	516	T	G	missense_variant	ORF1ab	c.251T>G	p.Val84Gly	93669,1
NC_045512.2	516	TT	T	frameshift_variant	ORF1ab	c.252delT	p.Met85fs	93537133
NC_045512.2	517	T	C	synonymous_variant	ORF1ab	c.252T>C	p.Val84Val	93668,2
NC_045512.2	517	TA	T	frameshift_variant	ORF1ab	c.253delA	p.Met85fs	93484186
NC_045512.2	518	A	G	missense_variant	ORF1ab	c.253A>G	p.Met85Val	93667,3
NC_045512.2	518	AT	A	frameshift_variant	ORF1ab	c.254delT	p.Met85fs	93545125
NC_045512.2	519	TG	T	frameshift_variant	ORF1ab	c.256delG	p.Val86fs	93545125
NC_045512.2	520	G	T,A	missense_variant	ORF1ab	c.255G>A	p.Met85Ile	93653,12,5
NC_045512.2	520	GG	G	frameshift_variant	ORF1ab	c.256delG	p.Val86fs	93593,77
NC_045512.2	521	G	T,A	missense_variant	ORF1ab	c.256G>A	p.Val86Ile	93652,17,1
NC_045512.2	521	GT	G	frameshift_variant	ORF1ab	c.258delT	p.Glu87fs	93594,76
NC_045512.2	522	T	C	missense_variant	ORF1ab	c.257T>C	p.Val86Ala	93669,1
NC_045512.2	522	TT	T	frameshift_variant	ORF1ab	c.258delT	p.Glu87fs	93642,28
NC_045512.2	523	T	A,C	synonymous_variant	ORF1ab	c.258T>A	p.Val86Val	93666,3,1
NC_045512.2	523	TG	T	frameshift_variant	ORF1ab	c.259delG	p.Glu87fs	93662,8
NC_045512.2	524	G	A	missense_variant	ORF1ab	c.259G>A	p.Glu87Lys	93669,1
NC_045512.2	524	GA	G	frameshift_variant	ORF1ab	c.260delA	p.Glu87fs	93669,1
NC_045512.2	525	A	G	missense_variant	ORF1ab	c.260A>G	p.Glu87Gly	93669,1
NC_045512.2	525	AG	A	frameshift_variant	ORF1ab	c.261delG	p.Glu87fs	93669,1
NC_045512.2	526	G	T,A	missense_variant	ORF1ab	c.261G>T	p.Glu87Asp	93636,33,1
NC_045512.2	526	GC	G	frameshift_variant	ORF1ab	c.262delC	p.Leu88fs	93669,1
NC_045512.2	527	C	T	synonymous_variant	ORF1ab	c.262C>T	p.Leu88Leu	93608,62
NC_045512.2	527	CT	C	frameshift_variant	ORF1ab	c.263delT	p.Leu88fs	93669,1
NC_045512.2	528	TG	T	frameshift_variant	ORF1ab	c.265delG	p.Val89fs	93669,1
NC_045512.2	529	G	T,A	synonymous_variant	ORF1ab	c.264G>A	p.Leu88Leu	93656,13,1
NC_045512.2	529	GG	G	frameshift_variant	ORF1ab	c.265delG	p.Val89fs	93669,1
NC_045512.2	530	G	A	missense_variant	ORF1ab	c.265G>A	p.Val89Ile	93668,2
NC_045512.2	530	GT	G	frameshift_variant	ORF1ab	c.266delT	p.Val89fs	93669,1
NC_045512.2	531	TA	T	frameshift_variant	ORF1ab	c.267delA	p.Ala90fs	93669,1
NC_045512.2	532	A	T,G	synonymous_variant	ORF1ab	c.267A>G	p.Val89Val	93654,11,5
NC_045512.2	533	G	A,T	missense_variant	ORF1ab	c.268G>A	p.Ala90Thr	93667,2,1
NC_045512.2	534	C	T	missense_variant	ORF1ab	c.269C>T	p.Ala90Val	93652,18
NC_045512.2	535	A	G	synonymous_variant	ORF1ab	c.270A>G	p.Ala90Ala	93668,2
NC_045512.2	538	A	G	synonymous_variant	ORF1ab	c.273A>G	p.Glu91Glu	93638,32
NC_045512.2	539	C	T	missense_variant	ORF1ab	c.274C>T	p.Leu92Phe	93606,64
NC_045512.2	539	C	CN	frameshift_variant	ORF1ab	c.274_275insA	p.Leu92fs	93666,4
NC_045512.2	540	T	A	missense_variant	ORF1ab	c.275T>A	p.Leu92His	93669,1
NC_045512.2	541	C	T	synonymous_variant	ORF1ab	c.276C>T	p.Leu92Leu	93619,51
NC_045512.2	542	G	A	missense_variant	ORF1ab	c.277G>A	p.Glu93Lys	93664,6
NC_045512.2	543	A	C,G	missense_variant	ORF1ab	c.278A>C	p.Glu93Ala	93666,2,2
NC_045512.2	544	A	G,T	missense_variant	ORF1ab	c.279A>T	p.Glu93Asp	93662,7,1
NC_045512.2	545	G	T,A	missense_variant	ORF1ab	c.280G>A	p.Gly94Ser	93665,4,1
NC_045512.2	547	C	T	synonymous_variant	ORF1ab	c.282C>T	p.Gly94Gly	93667,3
NC_045512.2	549	T	C	missense_variant	ORF1ab	c.284T>C	p.Ile95Thr	93669,1
NC_045512.2	550	T	C	synonymous_variant	ORF1ab	c.285T>C	p.Ile95Ile	93669,1
NC_045512.2	553	G	T,C	missense_variant	ORF1ab	c.288G>C	p.Gln96His	93666,3,1
NC_045512.2	556	C	T	synonymous_variant	ORF1ab	c.291C>T	p.Tyr97Tyr	93653,17
NC_045512.2	557	G	T	missense_variant	ORF1ab	c.292G>T	p.Gly98Cys	93668,2
NC_045512.2	558	G	T	missense_variant	ORF1ab	c.293G>T	p.Gly98Val	93665,5
NC_045512.2	559	T	C	synonymous_variant	ORF1ab	c.294T>C	p.Gly98Gly	93668,2
NC_045512.2	560	C	T	missense_variant	ORF1ab	c.295C>T	p.Arg99Cys	93660,10
NC_045512.2	561	G	A	missense_variant	ORF1ab	c.296G>A	p.Arg99His	93669,1
NC_045512.2	563	A	T	missense_variant	ORF1ab	c.298A>T	p.Ser100Cys	93666,4
NC_045512.2	565	T	C	synonymous_variant	ORF1ab	c.300T>C	p.Ser100Ser	93669,1
NC_045512.2	568	T	C,A	synonymous_variant	ORF1ab	c.303T>A	p.Gly101Gly	93646,21,3
NC_045512.2	569	G	A	missense_variant	ORF1ab	c.304G>A	p.Glu102Lys	93643,27
NC_045512.2	570	A	G	missense_variant	ORF1ab	c.305A>G	p.Glu102Gly	93669,1
NC_045512.2	571	G	A	synonymous_variant	ORF1ab	c.306G>A	p.Glu102Glu	93628,42
NC_045512.2	572	A	G	missense_variant	ORF1ab	c.307A>G	p.Thr103Ala	93669,1
NC_045512.2	573	C	T	missense_variant	ORF1ab	c.308C>T	p.Thr103Ile	93669,1
NC_045512.2	574	A	G	synonymous_variant	ORF1ab	c.309A>G	p.Thr103Thr	93666,4
NC_045512.2	575	C	T	missense_variant	ORF1ab	c.310C>T	p.Leu104Phe	93667,3
NC_045512.2	576	T	C	missense_variant	ORF1ab	c.311T>C	p.Leu104Pro	93669,1
NC_045512.2	577	T	C,A	synonymous_variant	ORF1ab	c.312T>A	p.Leu104Leu	93668,1,1
NC_045512.2	578	G	A	missense_variant	ORF1ab	c.313G>A	p.Gly105Ser	93661,9
NC_045512.2	579	G	T	missense_variant	ORF1ab	c.314G>T	p.Gly105Val	93669,1
NC_045512.2	580	T	A	synonymous_variant	ORF1ab	c.315T>A	p.Gly105Gly	93668,2
NC_045512.2	581	G	A	missense_variant	ORF1ab	c.316G>A	p.Val106Ile	93669,1
NC_045512.2	582	T	C	missense_variant	ORF1ab	c.317T>C	p.Val106Ala	93664,6
NC_045512.2	583	C	T	synonymous_variant	ORF1ab	c.318C>T	p.Val106Val	93598,72
NC_045512.2	584	C	T	missense_variant	ORF1ab	c.319C>T	p.Leu107Phe	93610,60
NC_045512.2	586	T	C,A	synonymous_variant	ORF1ab	c.321T>A	p.Leu107Leu	93657,10,3
NC_045512.2	587	G	A	missense_variant	ORF1ab	c.322G>A	p.Val108Ile	93669,1
NC_045512.2	589	C	T,A	synonymous_variant	ORF1ab	c.324C>A	p.Val108Val	93653,15,2
NC_045512.2	591	C	A	missense_variant	ORF1ab	c.326C>A	p.Pro109His	93669,1
NC_045512.2	592	T	C	synonymous_variant	ORF1ab	c.327T>C	p.Pro109Pro	93666,4
NC_045512.2	593	C	T	missense_variant	ORF1ab	c.328C>T	p.His110Tyr	93625,45
NC_045512.2	595	T	C,A,G	missense_variant	ORF1ab	c.330T>A	p.His110Gln	93649,18,2,1
NC_045512.2	596	G	T,A	missense_variant	ORF1ab	c.331G>A	p.Val111Met	93664,5,1
NC_045512.2	597	T	C	missense_variant	ORF1ab	c.332T>C	p.Val111Ala	93669,1
NC_045512.2	598	G	T,A	synonymous_variant	ORF1ab	c.333G>A	p.Val111Val	93646,21,3
NC_045512.2	599	G	A,T	missense_variant	ORF1ab	c.334G>A	p.Gly112Ser	93641,25,4
NC_045512.2	599	G	GN	frameshift_variant	ORF1ab	c.334_335insA	p.Gly112fs	93666,4
NC_045512.2	600	G	A,T	missense_variant	ORF1ab	c.335G>A	p.Gly112Asp	93661,7,2
NC_045512.2	601	C	T	synonymous_variant	ORF1ab	c.336C>T	p.Gly112Gly	93636,34
NC_045512.2	602	G	A	missense_variant	ORF1ab	c.337G>A	p.Glu113Lys	93667,3
NC_045512.2	603	A	C	missense_variant	ORF1ab	c.338A>C	p.Glu113Ala	93669,1
NC_045512.2	604	A	G	synonymous_variant	ORF1ab	c.339A>G	p.Glu113Glu	93669,1
NC_045512.2	605	A	G,T	missense_variant	ORF1ab	c.340A>G	p.Ile114Val	93666,3,1
NC_045512.2	606	T	C,G	missense_variant	ORF1ab	c.341T>C	p.Ile114Thr	93652,16,2
NC_045512.2	607	A	G	missense_variant	ORF1ab	c.342A>G	p.Ile114Met	93669,1
NC_045512.2	608	C	T	missense_variant	ORF1ab	c.343C>T	p.Pro115Ser	93668,2
NC_045512.2	609	C	T	missense_variant	ORF1ab	c.344C>T	p.Pro115Leu	93669,1
NC_045512.2	610	A	G,C,T	synonymous_variant	ORF1ab	c.345A>C	p.Pro115Pro	93663,5,1,1
NC_045512.2	611	G	A	missense_variant	ORF1ab	c.346G>A	p.Val116Met	93663,7
NC_045512.2	612	T	A	missense_variant	ORF1ab	c.347T>A	p.Val116Glu	93669,1
NC_045512.2	613	G	A,T	synonymous_variant	ORF1ab	c.348G>A	p.Val116Val	93661,6,3
NC_045512.2	614	G	A,T	missense_variant	ORF1ab	c.349G>A	p.Ala117Thr	93660,7,3
NC_045512.2	615	C	A,T	missense_variant	ORF1ab	c.350C>A	p.Ala117Asp	93666,3,1
NC_045512.2	617	T	C	missense_variant	ORF1ab	c.352T>C	p.Tyr118His	93668,2
NC_045512.2	618	A	G	missense_variant	ORF1ab	c.353A>G	p.Tyr118Cys	93648,22
NC_045512.2	619	C	T	synonymous_variant	ORF1ab	c.354C>T	p.Tyr118Tyr	93595,75
NC_045512.2	620	C	T	missense_variant	ORF1ab	c.355C>T	p.Arg119Cys	93664,6
NC_045512.2	621	G	A,T	missense_variant	ORF1ab	c.356G>A	p.Arg119His	93665,4,1
NC_045512.2	622	C	T	synonymous_variant	ORF1ab	c.357C>T	p.Arg119Arg	93654,16
NC_045512.2	623	A	G	missense_variant	ORF1ab	c.358A>G	p.Lys120Glu	93669,1
NC_045512.2	625	G	T,A	missense_variant	ORF1ab	c.360G>T	p.Lys120Asn	93452,213,5
NC_045512.2	626	G	A,T	missense_variant	ORF1ab	c.361G>A	p.Val121Ile	93656,7,7
NC_045512.2	629	C	T	missense_variant	ORF1ab	c.364C>T	p.Leu122Phe	93661,9
NC_045512.2	630	T	G	missense_variant	ORF1ab	c.365T>G	p.Leu122Arg	93669,1
NC_045512.2	631	T	C	synonymous_variant	ORF1ab	c.366T>C	p.Leu122Leu	93669,1
NC_045512.2	632	C	T	missense_variant	ORF1ab	c.367C>T	p.Leu123Phe	93665,5
NC_045512.2	634	T	C	synonymous_variant	ORF1ab	c.369T>C	p.Leu123Leu	93669,1
NC_045512.2	635	C	T	missense_variant	ORF1ab	c.370C>T	p.Arg124Cys	93620,50
NC_045512.2	637	T	C	synonymous_variant	ORF1ab	c.372T>C	p.Arg124Arg	93669,1
NC_045512.2	640	G	A	synonymous_variant	ORF1ab	c.375G>A	p.Lys125Lys	93666,4
NC_045512.2	642	A	G	missense_variant	ORF1ab	c.377A>G	p.Asn126Ser	93657,13
NC_045512.2	643	C	T	synonymous_variant	ORF1ab	c.378C>T	p.Asn126Asn	93647,23
NC_045512.2	645	G	A	missense_variant	ORF1ab	c.380G>A	p.Gly127Asp	93669,1
NC_045512.2	645	GT	G	frameshift_variant	ORF1ab	c.381delT	p.Asn128fs	93669,1
NC_045512.2	646	TA	T	frameshift_variant	ORF1ab	c.383delA	p.Asn128fs	93669,1
NC_045512.2	647	A	G	missense_variant	ORF1ab	c.382A>G	p.Asn128Asp	93668,2
NC_045512.2	647	AA	A	frameshift_variant	ORF1ab	c.383delA	p.Asn128fs	93669,1
NC_045512.2	648	AT	A	frameshift_variant	ORF1ab	c.384delT	p.Asn128fs	93669,1
NC_045512.2	649	TA	T	frameshift_variant	ORF1ab	c.387delA	p.Gly130fs	93669,1
NC_045512.2	650	AA	A	frameshift_variant	ORF1ab	c.387delA	p.Gly130fs	93669,1
NC_045512.2	651	AA	A	frameshift_variant	ORF1ab	c.387delA	p.Gly130fs	93669,1
NC_045512.2	652	A	T,G	missense_variant	ORF1ab	c.387A>T	p.Lys129Asn	93658,9,3
NC_045512.2	652	AG	A	frameshift_variant	ORF1ab	c.389delG	p.Gly130fs	93669,1
NC_045512.2	653	GG	G	frameshift_variant	ORF1ab	c.389delG	p.Gly130fs	93669,1
NC_045512.2	654	GA	G	frameshift_variant	ORF1ab	c.390delA	p.Ala131fs	93669,1
NC_045512.2	655	A	G	synonymous_variant	ORF1ab	c.390A>G	p.Gly130Gly	93668,2
NC_045512.2	655	AG	A	frameshift_variant	ORF1ab	c.391delG	p.Ala131fs	93669,1
NC_045512.2	656	G	A	missense_variant	ORF1ab	c.391G>A	p.Ala131Thr	93668,2
NC_045512.2	656	GC	G	frameshift_variant	ORF1ab	c.392delC	p.Ala131fs	93669,1
NC_045512.2	657	C	T	missense_variant	ORF1ab	c.392C>T	p.Ala131Val	93663,7
NC_045512.2	657	CT	C	frameshift_variant	ORF1ab	c.393delT	p.Gly132fs	93669,1
NC_045512.2	658	T	C	synonymous_variant	ORF1ab	c.393T>C	p.Ala131Ala	93634,36
NC_045512.2	658	TG	T	frameshift_variant	ORF1ab	c.395delG	p.Gly132fs	93669,1
NC_045512.2	659	G	A	missense_variant	ORF1ab	c.394G>A	p.Gly132Ser	93668,2
NC_045512.2	659	G	GN	frameshift_variant	ORF1ab	c.394_395insA	p.Gly132fs	93666,4
NC_045512.2	659	GG	G	frameshift_variant	ORF1ab	c.395delG	p.Gly132fs	93669,1
NC_045512.2	660	G	T,A	missense_variant	ORF1ab	c.395G>A	p.Gly132Asp	93668,1,1
NC_045512.2	660	GT	G	frameshift_variant	ORF1ab	c.396delT	p.Gly133fs	93669,1
NC_045512.2	661	T	C	synonymous_variant	ORF1ab	c.396T>C	p.Gly132Gly	93667,3
NC_045512.2	661	TG	T	frameshift_variant	ORF1ab	c.398delG	p.Gly133fs	93669,1
NC_045512.2	662	G	T,A	missense_variant	ORF1ab	c.397G>A	p.Gly133Ser	93662,7,1
NC_045512.2	662	GG	G	frameshift_variant	ORF1ab	c.398delG	p.Gly133fs	93669,1
NC_045512.2	663	GC	G	frameshift_variant	ORF1ab	c.400delC	p.His134fs	93669,1
NC_045512.2	664	C	T	synonymous_variant	ORF1ab	c.399C>T	p.Gly133Gly	93651,19
NC_045512.2	664	CC	C	frameshift_variant	ORF1ab	c.400delC	p.His134fs	93669,1
NC_045512.2	665	CA	C	frameshift_variant	ORF1ab	c.401delA	p.His134fs	93669,1
NC_045512.2	666	A	G	missense_variant	ORF1ab	c.401A>G	p.His134Arg	93668,2
NC_045512.2	666	AT	A	frameshift_variant	ORF1ab	c.402delT	p.His134fs	93669,1
NC_045512.2	667	T	C	synonymous_variant	ORF1ab	c.402T>C	p.His134His	93669,1
NC_045512.2	667	TA	T	frameshift_variant	ORF1ab	c.403delA	p.Ser135fs	93669,1
NC_045512.2	668	A	T	missense_variant	ORF1ab	c.403A>T	p.Ser135Cys	93669,1
NC_045512.2	668	AG	A	frameshift_variant	ORF1ab	c.404delG	p.Ser135fs	93655,15
NC_045512.2	669	G	A,T	missense_variant	ORF1ab	c.404G>A	p.Ser135Asn	93665,3,2
NC_045512.2	669	GT	G	frameshift_variant	ORF1ab	c.406delT	p.Tyr136fs	93655,15
NC_045512.2	670	T	C	synonymous_variant	ORF1ab	c.405T>C	p.Ser135Ser	93669,1
NC_045512.2	670	TT	T	frameshift_variant	ORF1ab	c.406delT	p.Tyr136fs	93655,15
NC_045512.2	671	T	C	missense_variant	ORF1ab	c.406T>C	p.Tyr136His	93669,1
NC_045512.2	671	TA	T	frameshift_variant	ORF1ab	c.407delA	p.Tyr136fs	93669,1
NC_045512.2	672	A	G	missense_variant	ORF1ab	c.407A>G	p.Tyr136Cys	93669,1
NC_045512.2	672	AC	A	frameshift_variant	ORF1ab	c.408delC	p.Tyr136fs	93669,1
NC_045512.2	673	C	T	synonymous_variant	ORF1ab	c.408C>T	p.Tyr136Tyr	93645,25
NC_045512.2	674	G	A,T	missense_variant	ORF1ab	c.409G>A	p.Gly137Ser	93668,1,1
NC_045512.2	675	G	T,A,C	missense_variant	ORF1ab	c.410G>A	p.Gly137Asp	93666,2,1,1
NC_045512.2	676	C	T	synonymous_variant	ORF1ab	c.411C>T	p.Gly137Gly	93632,38
NC_045512.2	677	G	A	missense_variant	ORF1ab	c.412G>A	p.Ala138Thr	93655,15
NC_045512.2	678	C	T	missense_variant	ORF1ab	c.413C>T	p.Ala138Val	93657,13
NC_045512.2	679	C	T,A	synonymous_variant	ORF1ab	c.414C>A	p.Ala138Ala	93652,11,7
NC_045512.2	680	G	A,T	missense_variant	ORF1ab	c.415G>A	p.Asp139Asn	93648,16,6
NC_045512.2	681	A	G	missense_variant	ORF1ab	c.416A>G	p.Asp139Gly	93653,17
NC_045512.2	682	T	C	synonymous_variant	ORF1ab	c.417T>C	p.Asp139Asp	93665,5
NC_045512.2	683	C	T	synonymous_variant	ORF1ab	c.418C>T	p.Leu140Leu	93507163
NC_045512.2	683	CT	C	frameshift_variant	ORF1ab	c.419delT	p.Leu140fs	93669,1
NC_045512.2	684	TA	T	frameshift_variant	ORF1ab	c.422delA	p.Lys141fs	93665,5
NC_045512.2	685	AA	A	frameshift_variant	ORF1ab	c.422delA	p.Lys141fs	93382288
NC_045512.2	686	A	G	missense_variant	ORF1ab	c.421A>G	p.Lys141Glu	93669,1
NC_045512.2	686	AA	A	frameshift_variant	ORF1ab	c.422delA	p.Lys141fs	93384286
NC_045512.2	687	AG	A	frameshift_variant	ORF1ab	c.423delG	p.Lys141fs	93385285
NC_045512.2	688	G	T,A	missense_variant	ORF1ab	c.423G>T	p.Lys141Asn	93666,3,1
NC_045512.2	688	GT	G	frameshift_variant	ORF1ab	c.424delT	p.Ser142fs	93382288
NC_045512.2	689	T	C	missense_variant	ORF1ab	c.424T>C	p.Ser142Pro	93669,1
NC_045512.2	689	TC	T	frameshift_variant	ORF1ab	c.425delC	p.Ser142fs	93385285
NC_045512.2	690	C	T	missense_variant	ORF1ab	c.425C>T	p.Ser142Leu	93666,4
NC_045512.2	690	CA	C	frameshift_variant	ORF1ab	c.426delA	p.Phe143fs	93383287
NC_045512.2	691	A	G,T,C	synonymous_variant	ORF1ab	c.426A>C	p.Ser142Ser	93666,2,1,1
NC_045512.2	691	AT	A	frameshift_variant	ORF1ab	c.429delT	p.Phe143fs	93383287
NC_045512.2	692	TT	T	frameshift_variant	ORF1ab	c.429delT	p.Phe143fs	93384286
NC_045512.2	693	T	C,G	missense_variant	ORF1ab	c.428T>C	p.Phe143Ser	93667,2,1
NC_045512.2	693	TT	T	frameshift_variant	ORF1ab	c.429delT	p.Phe143fs	93384286
NC_045512.2	694	T	C,A	missense_variant	ORF1ab	c.429T>A	p.Phe143Leu	93663,5,2
NC_045512.2	694	TG	T	frameshift_variant	ORF1ab	c.430delG	p.Asp144fs	93667,3
NC_045512.2	695	GA	G	frameshift_variant	ORF1ab	c.431delA	p.Asp144fs	93667,3
NC_045512.2	696	A	C	missense_variant	ORF1ab	c.431A>C	p.Asp144Ala	93314356
NC_045512.2	697	C	T	synonymous_variant	ORF1ab	c.432C>T	p.Asp144Asp	93665,5
NC_045512.2	700	A	G,T	missense_variant	ORF1ab	c.435A>T	p.Leu145Phe	93661,8,1
NC_045512.2	701	G	T,A	missense_variant	ORF1ab	c.436G>A	p.Gly146Ser	93653,16,1
NC_045512.2	703	C	T	synonymous_variant	ORF1ab	c.438C>T	p.Gly146Gly	93651,19
NC_045512.2	704	G	A	missense_variant	ORF1ab	c.439G>A	p.Asp147Asn	93633,37
NC_045512.2	705	A	G	missense_variant	ORF1ab	c.440A>G	p.Asp147Gly	93669,1
NC_045512.2	706	C	T,A	missense_variant	ORF1ab	c.441C>A	p.Asp147Glu	93661,8,1
NC_045512.2	707	G	A	missense_variant	ORF1ab	c.442G>A	p.Glu148Lys	93669,1
NC_045512.2	709	G	A,T	missense_variant	ORF1ab	c.444G>T	p.Glu148Asp	93658,10,2
NC_045512.2	710	C	A,T	missense_variant	ORF1ab	c.445C>A	p.Leu149Ile	93664,4,2
NC_045512.2	711	T	G,C,A	missense_variant	ORF1ab	c.446T>A	p.Leu149His	93664,3,2,1
NC_045512.2	712	T	A	synonymous_variant	ORF1ab	c.447T>A	p.Leu149Leu	93668,2
NC_045512.2	713	G	T,A	missense_variant	ORF1ab	c.448G>A	p.Gly150Ser	93644,24,2
NC_045512.2	714	G	A,T,C	missense_variant	ORF1ab	c.449G>A	p.Gly150Asp	93663,5,1,1
NC_045512.2	715	C	T	synonymous_variant	ORF1ab	c.450C>T	p.Gly150Gly	93560110
NC_045512.2	716	A	G	missense_variant	ORF1ab	c.451A>G	p.Thr151Ala	93639,31
NC_045512.2	717	C	T	missense_variant	ORF1ab	c.452C>T	p.Thr151Ile	93667,3
NC_045512.2	718	T	A,C	synonymous_variant	ORF1ab	c.453T>A	p.Thr151Thr	93667,2,1
NC_045512.2	719	G	GN	frameshift_variant	ORF1ab	c.454_455insC	p.Asp152fs	93666,4
NC_045512.2	720	A	G,C	missense_variant	ORF1ab	c.455A>C	p.Asp152Ala	93666,3,1
NC_045512.2	721	T	C	synonymous_variant	ORF1ab	c.456T>C	p.Asp152Asp	93658,12
NC_045512.2	722	C	T,A	missense_variant	ORF1ab	c.457C>A	p.Pro153Thr	93666,2,2
NC_045512.2	723	C	T	missense_variant	ORF1ab	c.458C>T	p.Pro153Leu	93669,1
NC_045512.2	724	T	C	synonymous_variant	ORF1ab	c.459T>C	p.Pro153Pro	93669,1
NC_045512.2	727	T	C	synonymous_variant	ORF1ab	c.462T>C	p.Tyr154Tyr	93668,2
NC_045512.2	728	GA	G	frameshift_variant	ORF1ab	c.465delA	p.Asp156fs	93668,2
NC_045512.2	729	AA	A	frameshift_variant	ORF1ab	c.465delA	p.Asp156fs	93668,2
NC_045512.2	730	AG	A	frameshift_variant	ORF1ab	c.466delG	p.Asp156fs	93668,2
NC_045512.2	731	G	C	missense_variant	ORF1ab	c.466G>C	p.Asp156His	93669,1
NC_045512.2	731	GA	G	frameshift_variant	ORF1ab	c.467delA	p.Asp156fs	93663,7
NC_045512.2	732	A	G	missense_variant	ORF1ab	c.467A>G	p.Asp156Gly	93669,1
NC_045512.2	732	AT	A	frameshift_variant	ORF1ab	c.471delT	p.Gln158fs	93663,7
NC_045512.2	733	T	C	synonymous_variant	ORF1ab	c.468T>C	p.Asp156Asp	93669,1
NC_045512.2	733	TT	T	frameshift_variant	ORF1ab	c.471delT	p.Gln158fs	93663,7
NC_045512.2	734	T	C	missense_variant	ORF1ab	c.469T>C	p.Phe157Leu	93669,1
NC_045512.2	734	TT	T	frameshift_variant	ORF1ab	c.471delT	p.Gln158fs	93663,7
NC_045512.2	735	TT	T	frameshift_variant	ORF1ab	c.471delT	p.Gln158fs	93663,7
NC_045512.2	736	T	C	synonymous_variant	ORF1ab	c.471T>C	p.Phe157Phe	93669,1
NC_045512.2	736	TC	T	frameshift_variant	ORF1ab	c.472delC	p.Gln158fs	93663,7
NC_045512.2	737	CA	C	frameshift_variant	ORF1ab	c.474delA	p.Glu159fs	93665,5
NC_045512.2	738	AA	A	frameshift_variant	ORF1ab	c.474delA	p.Glu159fs	93665,5
NC_045512.2	739	A	G	synonymous_variant	ORF1ab	c.474A>G	p.Gln158Gln	93656,14
NC_045512.2	739	AG	A	frameshift_variant	ORF1ab	c.475delG	p.Glu159fs	93665,5
NC_045512.2	740	G	A	missense_variant	ORF1ab	c.475G>A	p.Glu159Lys	93668,2
NC_045512.2	742	A	G	synonymous_variant	ORF1ab	c.477A>G	p.Glu159Glu	93664,6
NC_045512.2	745	C	T	synonymous_variant	ORF1ab	c.480C>T	p.Asn160Asn	93644,26
NC_045512.2	748	G	T	missense_variant	ORF1ab	c.483G>T	p.Trp161Cys	93669,1
NC_045512.2	749	A	T,G	missense_variant	ORF1ab	c.484A>G	p.Asn162Asp	93668,1,1
NC_045512.2	751	C	T	synonymous_variant	ORF1ab	c.486C>T	p.Asn162Asn	93652,18
NC_045512.2	753	C	T	missense_variant	ORF1ab	c.488C>T	p.Thr163Ile	93665,5
NC_045512.2	759	A	T	missense_variant	ORF1ab	c.494A>T	p.His165Leu	93668,2
NC_045512.2	760	T	C	synonymous_variant	ORF1ab	c.495T>C	p.His165His	93668,2
NC_045512.2	761	A	G,T	missense_variant	ORF1ab	c.496A>G	p.Ser166Gly	93652,17,1
NC_045512.2	763	C	T,A	missense_variant	ORF1ab	c.498C>A	p.Ser166Arg	93666,3,1
NC_045512.2	766	T	C	synonymous_variant	ORF1ab	c.501T>C	p.Ser167Ser	93669,1
NC_045512.2	767	G	A	missense_variant	ORF1ab	c.502G>A	p.Gly168Ser	93668,2
NC_045512.2	768	G	A	missense_variant	ORF1ab	c.503G>A	p.Gly168Asp	93669,1
NC_045512.2	769	T	C	synonymous_variant	ORF1ab	c.504T>C	p.Gly168Gly	93669,1
NC_045512.2	771	T	C	missense_variant	ORF1ab	c.506T>C	p.Val169Ala	93666,4
NC_045512.2	772	T	C	synonymous_variant	ORF1ab	c.507T>C	p.Val169Val	93580,90
NC_045512.2	773	A	G	missense_variant	ORF1ab	c.508A>G	p.Thr170Ala	93669,1
NC_045512.2	774	C	T,A	missense_variant	ORF1ab	c.509C>A	p.Thr170Asn	93666,3,1
NC_045512.2	775	C	T	synonymous_variant	ORF1ab	c.510C>T	p.Thr170Thr	93605,65
NC_045512.2	777	G	A	missense_variant	ORF1ab	c.512G>A	p.Arg171His	93669,1
NC_045512.2	778	T	C	synonymous_variant	ORF1ab	c.513T>C	p.Arg171Arg	93669,1
NC_045512.2	779	G	A	missense_variant	ORF1ab	c.514G>A	p.Glu172Lys	93669,1
NC_045512.2	779	G	GN	frameshift_variant	ORF1ab	c.514_515insC	p.Glu172fs	93666,4
NC_045512.2	781	A	G	synonymous_variant	ORF1ab	c.516A>G	p.Glu172Glu	93669,1
NC_045512.2	782	C	T	missense_variant	ORF1ab	c.517C>T	p.Leu173Phe	93668,2
NC_045512.2	783	T	C	missense_variant	ORF1ab	c.518T>C	p.Leu173Pro	93656,14
NC_045512.2	784	C	T	synonymous_variant	ORF1ab	c.519C>T	p.Leu173Leu	93640,30
NC_045512.2	786	T	A	missense_variant	ORF1ab	c.521T>A	p.Met174Lys	93669,1
NC_045512.2	787	G	T	missense_variant	ORF1ab	c.522G>T	p.Met174Ile	93668,2
NC_045512.2	788	C	T	missense_variant	ORF1ab	c.523C>T	p.Arg175Cys	93667,3
NC_045512.2	789	G	A	missense_variant	ORF1ab	c.524G>A	p.Arg175His	93666,4
NC_045512.2	790	T	C	synonymous_variant	ORF1ab	c.525T>C	p.Arg175Arg	93669,1
NC_045512.2	792	A	G	missense_variant	ORF1ab	c.527A>G	p.Glu176Gly	93668,2
NC_045512.2	793	G	A,T	missense_variant	ORF1ab	c.528G>T	p.Glu176Asp	93667,2,1
NC_045512.2	794	C	T,A	missense_variant	ORF1ab	c.529C>A	p.Leu177Ile	93668,1,1
NC_045512.2	796	T	C	synonymous_variant	ORF1ab	c.531T>C	p.Leu177Leu	93669,1
NC_045512.2	798	A	G	missense_variant	ORF1ab	c.533A>G	p.Asn178Ser	93665,5
NC_045512.2	799	C	T	synonymous_variant	ORF1ab	c.534C>T	p.Asn178Asn	93648,22
NC_045512.2	802	A	G,C	synonymous_variant	ORF1ab	c.537A>C	p.Gly179Gly	93661,8,1
NC_045512.2	805	G	A	synonymous_variant	ORF1ab	c.540G>A	p.Gly180Gly	93665,5
NC_045512.2	806	G	A,C	missense_variant	ORF1ab	c.541G>A	p.Ala181Thr	93659,10,1
NC_045512.2	807	C	T	missense_variant	ORF1ab	c.542C>T	p.Ala181Val	93668,2
NC_045512.2	808	A	T,G	synonymous_variant	ORF1ab	c.543A>G	p.Ala181Ala	93658,11,1
NC_045512.2	809	T	C,A	missense_variant	ORF1ab	c.544T>A	p.Tyr182Asn	93644,16,10
NC_045512.2	810	A	G	missense_variant	ORF1ab	c.545A>G	p.Tyr182Cys	93666,4
NC_045512.2	811	C	T	synonymous_variant	ORF1ab	c.546C>T	p.Tyr182Tyr	93664,6
NC_045512.2	813	C	T,A	missense_variant	ORF1ab	c.548C>A	p.Thr183Asn	93666,2,2
NC_045512.2	814	T	C	synonymous_variant	ORF1ab	c.549T>C	p.Thr183Thr	93669,1
NC_045512.2	815	C	T	missense_variant	ORF1ab	c.550C>T	p.Arg184Cys	93584,86
NC_045512.2	816	G	A	missense_variant	ORF1ab	c.551G>A	p.Arg184His	93666,4
NC_045512.2	817	C	T	synonymous_variant	ORF1ab	c.552C>T	p.Arg184Arg	93667,3
NC_045512.2	818	T	C	missense_variant	ORF1ab	c.553T>C	p.Tyr185His	93669,1
NC_045512.2	820	T	C	synonymous_variant	ORF1ab	c.555T>C	p.Tyr185Tyr	93669,1
NC_045512.2	823	C	T	synonymous_variant	ORF1ab	c.558C>T	p.Val186Val	93583,87
NC_045512.2	826	T	C	synonymous_variant	ORF1ab	c.561T>C	p.Asp187Asp	93668,2
NC_045512.2	828	A	G	missense_variant	ORF1ab	c.563A>G	p.Asn188Ser	93669,1
NC_045512.2	829	C	T	synonymous_variant	ORF1ab	c.564C>T	p.Asn188Asn	93512158
NC_045512.2	831	A	G	missense_variant	ORF1ab	c.566A>G	p.Asn189Ser	93649,21
NC_045512.2	832	C	T	synonymous_variant	ORF1ab	c.567C>T	p.Asn189Asn	93536134
NC_045512.2	833	T	C	missense_variant	ORF1ab	c.568T>C	p.Phe190Leu	93106564
NC_045512.2	834	T	C,G	missense_variant	ORF1ab	c.569T>C	p.Phe190Ser	93668,1,1
NC_045512.2	835	C	T	synonymous_variant	ORF1ab	c.570C>T	p.Phe190Phe	93530140
NC_045512.2	837	G	T	missense_variant	ORF1ab	c.572G>T	p.Cys191Phe	93668,2
NC_045512.2	838	T	C	synonymous_variant	ORF1ab	c.573T>C	p.Cys191Cys	93667,3
NC_045512.2	839	G	A,T	missense_variant	ORF1ab	c.574G>A	p.Gly192Ser	93666,3,1
NC_045512.2	839	G	GN	frameshift_variant	ORF1ab	c.574_575insA	p.Gly192fs	93666,4
NC_045512.2	840	G	A	missense_variant	ORF1ab	c.575G>A	p.Gly192Asp	93665,5
NC_045512.2	841	C	T	synonymous_variant	ORF1ab	c.576C>T	p.Gly192Gly	93650,20
NC_045512.2	841	CC	C	frameshift_variant	ORF1ab	c.578delC	p.Pro193fs	93669,1
NC_045512.2	842	C	T	missense_variant	ORF1ab	c.577C>T	p.Pro193Ser	93657,13
NC_045512.2	843	C	T	missense_variant	ORF1ab	c.578C>T	p.Pro193Leu	93644,26
NC_045512.2	844	T	A,G,C	synonymous_variant	ORF1ab	c.579T>A	p.Pro193Pro	93659,5,4,2
NC_045512.2	845	G	T	missense_variant	ORF1ab	c.580G>T	p.Asp194Tyr	93664,6
NC_045512.2	846	A	C	missense_variant	ORF1ab	c.581A>C	p.Asp194Ala	93669,1
NC_045512.2	847	T	G,C	missense_variant	ORF1ab	c.582T>G	p.Asp194Glu	93663,6,1
NC_045512.2	848	G	T	missense_variant	ORF1ab	c.583G>T	p.Gly195Cys	93666,4
NC_045512.2	850	C	T	synonymous_variant	ORF1ab	c.585C>T	p.Gly195Gly	93660,10
NC_045512.2	851	T	A,C	missense_variant	ORF1ab	c.586T>A	p.Tyr196Asn	93664,5,1
NC_045512.2	853	C	T	synonymous_variant	ORF1ab	c.588C>T	p.Tyr196Tyr	93641,29
NC_045512.2	854	C	T	missense_variant	ORF1ab	c.589C>T	p.Pro197Ser	93595,75
NC_045512.2	855	C	A	missense_variant	ORF1ab	c.590C>A	p.Pro197His	93669,1
NC_045512.2	856	T	A,C	synonymous_variant	ORF1ab	c.591T>A	p.Pro197Pro	93668,1,1
NC_045512.2	857	C	T	missense_variant	ORF1ab	c.592C>T	p.Leu198Phe	93669,1
NC_045512.2	860	G	A	missense_variant	ORF1ab	c.595G>A	p.Glu199Lys	93668,2
NC_045512.2	861	A	T,G	missense_variant	ORF1ab	c.596A>G	p.Glu199Gly	93659,9,2
NC_045512.2	862	G	T,A	missense_variant	ORF1ab	c.597G>T	p.Glu199Asp	93662,6,2
NC_045512.2	865	C	T	synonymous_variant	ORF1ab	c.600C>T	p.Cys200Cys	93662,8
NC_045512.2	867	T	C	missense_variant	ORF1ab	c.602T>C	p.Ile201Thr	93669,1
NC_045512.2	868	T	C	synonymous_variant	ORF1ab	c.603T>C	p.Ile201Ile	93669,1
NC_045512.2	870	A	G	missense_variant	ORF1ab	c.605A>G	p.Lys202Arg	93669,1
NC_045512.2	871	A	G,C	missense_variant	ORF1ab	c.606A>C	p.Lys202Asn	93665,4,1
NC_045512.2	872	G	T,A,C	missense_variant	ORF1ab	c.607G>A	p.Asp203Asn	93589,74,4,3
NC_045512.2	873	A	G	missense_variant	ORF1ab	c.608A>G	p.Asp203Gly	93652,18
NC_045512.2	874	C	T,A	missense_variant	ORF1ab	c.609C>A	p.Asp203Glu	93636,33,1
NC_045512.2	875	C	T,A	missense_variant	ORF1ab	c.610C>A	p.Leu204Ile	93628,37,5
NC_045512.2	878	C	T,A	missense_variant	ORF1ab	c.613C>A	p.Leu205Ile	93665,4,1
NC_045512.2	881	G	A,T	missense_variant	ORF1ab	c.616G>A	p.Ala206Thr	93663,4,3
NC_045512.2	882	C	T,A	missense_variant	ORF1ab	c.617C>A	p.Ala206Glu	93601,67,2
NC_045512.2	883	A	C	synonymous_variant	ORF1ab	c.618A>C	p.Ala206Ala	93668,2
NC_045512.2	884	C	T,A	missense_variant	ORF1ab	c.619C>A	p.Arg207Ser	93498,171,1
NC_045512.2	885	G	T	missense_variant	ORF1ab	c.620G>T	p.Arg207Leu	93660,10
NC_045512.2	886	T	C	synonymous_variant	ORF1ab	c.621T>C	p.Arg207Arg	93669,1
NC_045512.2	888	C	T	missense_variant	ORF1ab	c.623C>T	p.Ala208Val	93666,4
NC_045512.2	889	T	C	synonymous_variant	ORF1ab	c.624T>C	p.Ala208Ala	93668,2
NC_045512.2	892	T	C	synonymous_variant	ORF1ab	c.627T>C	p.Gly209Gly	93669,1
NC_045512.2	894	A	G	missense_variant	ORF1ab	c.629A>G	p.Lys210Arg	93668,2
NC_045512.2	895	A	G	synonymous_variant	ORF1ab	c.630A>G	p.Lys210Lys	93582,88
NC_045512.2	897	C	T	missense_variant	ORF1ab	c.632C>T	p.Ala211Val	93666,4
NC_045512.2	898	T	C	synonymous_variant	ORF1ab	c.633T>C	p.Ala211Ala	93664,6
NC_045512.2	899	T	TN	frameshift_variant	ORF1ab	c.634_635insA	p.Ser212fs	93666,4
NC_045512.2	900	C	T	missense_variant	ORF1ab	c.635C>T	p.Ser212Leu	93636,34
NC_045512.2	901	A	T	synonymous_variant	ORF1ab	c.636A>T	p.Ser212Ser	93669,1
NC_045512.2	903	G	T,A	missense_variant	ORF1ab	c.638G>A	p.Cys213Tyr	93665,4,1
NC_045512.2	904	C	T	synonymous_variant	ORF1ab	c.639C>T	p.Cys213Cys	93417253
NC_045512.2	905	A	G	missense_variant	ORF1ab	c.640A>G	p.Thr214Ala	93669,1
NC_045512.2	906	C	T	missense_variant	ORF1ab	c.641C>T	p.Thr214Ile	93666,4
NC_045512.2	907	T	G	synonymous_variant	ORF1ab	c.642T>G	p.Thr214Thr	93668,2
NC_045512.2	910	G	T,A	missense_variant	ORF1ab	c.645G>T	p.Leu215Phe	93665,4,1
NC_045512.2	911	T	C	missense_variant	ORF1ab	c.646T>C	p.Ser216Pro	93669,1
NC_045512.2	912	C	T	missense_variant	ORF1ab	c.647C>T	p.Ser216Phe	93667,3
NC_045512.2	913	C	T	synonymous_variant	ORF1ab	c.648C>T	p.Ser216Ser	93642,28
NC_045512.2	914	G	A,C	missense_variant	ORF1ab	c.649G>A	p.Glu217Lys	93667,2,1
NC_045512.2	915	A	G	missense_variant	ORF1ab	c.650A>G	p.Glu217Gly	93666,4
NC_045512.2	916	A	G	synonymous_variant	ORF1ab	c.651A>G	p.Glu217Glu	93669,1
NC_045512.2	918	A	T	missense_variant	ORF1ab	c.653A>T	p.Gln218Leu	93668,2
NC_045512.2	919	A	G	synonymous_variant	ORF1ab	c.654A>G	p.Gln218Gln	93669,1
NC_045512.2	920	C	T,A	missense_variant	ORF1ab	c.655C>A	p.Leu219Met	93379,289,2
NC_045512.2	921	T	A	missense_variant	ORF1ab	c.656T>A	p.Leu219Gln	93668,2
NC_045512.2	922	G	A,T	synonymous_variant	ORF1ab	c.657G>A	p.Leu219Leu	93629,27,14
NC_045512.2	923	G	T	missense_variant	ORF1ab	c.658G>T	p.Asp220Tyr	93669,1
NC_045512.2	925	C	T	synonymous_variant	ORF1ab	c.660C>T	p.Asp220Asp	93660,10
NC_045512.2	926	T	C,G	missense_variant	ORF1ab	c.661T>C	p.Phe221Leu	93667,2,1
NC_045512.2	927	T	C	missense_variant	ORF1ab	c.662T>C	p.Phe221Ser	93669,1
NC_045512.2	929	A	G	missense_variant	ORF1ab	c.664A>G	p.Ile222Val	93661,9
NC_045512.2	931	T	C,A,G	missense_variant	ORF1ab	c.666T>G	p.Ile222Met	93659,5,4,2
NC_045512.2	932	G	T,A,C	missense_variant	ORF1ab	c.667G>A	p.Asp223Asn	93667,1,1,1
NC_045512.2	934	C	T,A	missense_variant	ORF1ab	c.669C>A	p.Asp223Glu	93642,27,1
NC_045512.2	935	A	G	missense_variant	ORF1ab	c.670A>G	p.Thr224Ala	93669,1
NC_045512.2	936	C	T,A,G	missense_variant	ORF1ab	c.671C>A	p.Thr224Asn	93617,49,3,1
NC_045512.2	937	T	C	synonymous_variant	ORF1ab	c.672T>C	p.Thr224Thr	93666,4
NC_045512.2	939	A	G	missense_variant	ORF1ab	c.674A>G	p.Lys225Arg	93660,10
NC_045512.2	940	G	A	synonymous_variant	ORF1ab	c.675G>A	p.Lys225Lys	93581,89
NC_045512.2	941	A	G	missense_variant	ORF1ab	c.676A>G	p.Arg226Gly	93667,3
NC_045512.2	942	G	A,T	missense_variant	ORF1ab	c.677G>A	p.Arg226Lys	93657,12,1
NC_045512.2	943	G	A	synonymous_variant	ORF1ab	c.678G>A	p.Arg226Arg	93667,3
NC_045512.2	944	G	A	missense_variant	ORF1ab	c.679G>A	p.Gly227Ser	93663,7
NC_045512.2	945	G	T	missense_variant	ORF1ab	c.680G>T	p.Gly227Val	93669,1
NC_045512.2	946	T	C	synonymous_variant	ORF1ab	c.681T>C	p.Gly227Gly	93664,6
NC_045512.2	949	A	G	synonymous_variant	ORF1ab	c.684A>G	p.Val228Val	93666,4
NC_045512.2	950	T	C	missense_variant	ORF1ab	c.685T>C	p.Tyr229His	93660,10
NC_045512.2	951	A	G	missense_variant	ORF1ab	c.686A>G	p.Tyr229Cys	93669,1
NC_045512.2	952	C	T	synonymous_variant	ORF1ab	c.687C>T	p.Tyr229Tyr	93667,3
NC_045512.2	953	T	A,C	missense_variant	ORF1ab	c.688T>A	p.Cys230Ser	93668,1,1
NC_045512.2	955	C	T	synonymous_variant	ORF1ab	c.690C>T	p.Cys230Cys	93660,10
NC_045512.2	957	G	A	missense_variant	ORF1ab	c.692G>A	p.Cys231Tyr	93661,9
NC_045512.2	958	C	T	synonymous_variant	ORF1ab	c.693C>T	p.Cys231Cys	93650,20
NC_045512.2	959	C	T,A	missense_variant	ORF1ab	c.694C>A	p.Arg232Ser	93651,16,3
NC_045512.2	959	C	CN	frameshift_variant	ORF1ab	c.694_695insA	p.Arg232fs	93666,4
NC_045512.2	960	G	A,T	missense_variant	ORF1ab	c.695G>A	p.Arg232His	93655,13,2
NC_045512.2	963	A	T	missense_variant	ORF1ab	c.698A>T	p.Glu233Val	93669,1
NC_045512.2	964	A	G	synonymous_variant	ORF1ab	c.699A>G	p.Glu233Glu	93665,5
NC_045512.2	967	T	C	synonymous_variant	ORF1ab	c.702T>C	p.His234His	93646,24
NC_045512.2	968	G	A	missense_variant	ORF1ab	c.703G>A	p.Glu235Lys	93667,3
NC_045512.2	969	A	G	missense_variant	ORF1ab	c.704A>G	p.Glu235Gly	93669,1
NC_045512.2	970	G	A	synonymous_variant	ORF1ab	c.705G>A	p.Glu235Glu	93633,37
NC_045512.2	973	T	C	synonymous_variant	ORF1ab	c.708T>C	p.His236His	93667,3
NC_045512.2	974	G	A	missense_variant	ORF1ab	c.709G>A	p.Glu237Lys	93669,1
NC_045512.2	975	A	C	missense_variant	ORF1ab	c.710A>C	p.Glu237Ala	93669,1
NC_045512.2	976	A	G	synonymous_variant	ORF1ab	c.711A>G	p.Glu237Glu	93668,2
NC_045512.2	979	T	C	synonymous_variant	ORF1ab	c.714T>C	p.Ile238Ile	93668,2
NC_045512.2	980	G	T	missense_variant	ORF1ab	c.715G>T	p.Ala239Ser	93669,1
NC_045512.2	981	C	T	missense_variant	ORF1ab	c.716C>T	p.Ala239Val	93659,11
NC_045512.2	986	T	C	missense_variant	ORF1ab	c.721T>C	p.Tyr241His	93669,1
NC_045512.2	987	A	G	missense_variant	ORF1ab	c.722A>G	p.Tyr241Cys	93669,1
NC_045512.2	988	C	T	synonymous_variant	ORF1ab	c.723C>T	p.Tyr241Tyr	93609,61
NC_045512.2	990	C	T	missense_variant	ORF1ab	c.725C>T	p.Thr242Met	93668,2
NC_045512.2	991	G	T,A	synonymous_variant	ORF1ab	c.726G>A	p.Thr242Thr	93661,6,3
NC_045512.2	992	G	A	missense_variant	ORF1ab	c.727G>A	p.Glu243Lys	93669,1
NC_045512.2	994	A	G	synonymous_variant	ORF1ab	c.729A>G	p.Glu243Glu	93664,6
NC_045512.2	995	C	T	missense_variant	ORF1ab	c.730C>T	p.Arg244Cys	93669,1
NC_045512.2	996	G	A	missense_variant	ORF1ab	c.731G>A	p.Arg244His	93669,1
NC_045512.2	997	T	C	synonymous_variant	ORF1ab	c.732T>C	p.Arg244Arg	93667,3
NC_045512.2	998	T	G	missense_variant	ORF1ab	c.733T>G	p.Ser245Ala	93669,1
NC_045512.2	999	C	T	missense_variant	ORF1ab	c.734C>T	p.Ser245Phe	93662,8
NC_045512.2	1000	T	A	synonymous_variant	ORF1ab	c.735T>A	p.Ser245Ser	93669,1
NC_045512.2	1002	A	G,C	missense_variant	ORF1ab	c.737A>C	p.Glu246Ala	93666,3,1
NC_045512.2	1005	A	G	missense_variant	ORF1ab	c.740A>G	p.Lys247Arg	93667,3
NC_045512.2	1006	G	T	missense_variant	ORF1ab	c.741G>T	p.Lys247Asn	93669,1
NC_045512.2	1007	A	C	missense_variant	ORF1ab	c.742A>C	p.Ser248Arg	93669,1
NC_045512.2	1008	G	T	missense_variant	ORF1ab	c.743G>T	p.Ser248Ile	93664,6
NC_045512.2	1009	C	T	synonymous_variant	ORF1ab	c.744C>T	p.Ser248Ser	93666,4
NC_045512.2	1014	A	G	missense_variant	ORF1ab	c.749A>G	p.Glu250Gly	93669,1
NC_045512.2	1015	A	G	synonymous_variant	ORF1ab	c.750A>G	p.Glu250Glu	93664,6
NC_045512.2	1017	T	C	missense_variant	ORF1ab	c.752T>C	p.Leu251Ser	93669,1
NC_045512.2	1018	G	A,T	missense_variant	ORF1ab	c.753G>T	p.Leu251Phe	93667,2,1
NC_045512.2	1019	C	CN	frameshift_variant	ORF1ab	c.754dupC	p.Gln252fs	93666,4
NC_045512.2	1021	G	A	synonymous_variant	ORF1ab	c.756G>A	p.Gln252Gln	93664,6
NC_045512.2	1025	C	T	missense_variant	ORF1ab	c.760C>T	p.Pro254Ser	93668,2
NC_045512.2	1027	T	C	synonymous_variant	ORF1ab	c.762T>C	p.Pro254Pro	93669,1
NC_045512.2	1028	T	C	missense_variant	ORF1ab	c.763T>C	p.Phe255Leu	93669,1
NC_045512.2	1030	T	C	synonymous_variant	ORF1ab	c.765T>C	p.Phe255Phe	93664,6
NC_045512.2	1034	A	G	missense_variant	ORF1ab	c.769A>G	p.Ile257Val	93668,2
NC_045512.2	1036	T	C	synonymous_variant	ORF1ab	c.771T>C	p.Ile257Ile	93669,1
NC_045512.2	1042	G	A,T	missense_variant	ORF1ab	c.777G>T	p.Leu259Phe	93660,9,1
NC_045512.2	1043	G	T,A	missense_variant	ORF1ab	c.778G>A	p.Ala260Thr	93668,1,1
NC_045512.2	1044	C	T	missense_variant	ORF1ab	c.779C>T	p.Ala260Val	93667,3
NC_045512.2	1045	A	G	synonymous_variant	ORF1ab	c.780A>G	p.Ala260Ala	93669,1
NC_045512.2	1048	G	A,T	missense_variant	ORF1ab	c.783G>T	p.Lys261Asn	93668,1,1
NC_045512.2	1048	G	GN	frameshift_variant	ORF1ab	c.783_784insC	p.Lys262fs	93669,1
NC_045512.2	1049	A	G	missense_variant	ORF1ab	c.784A>G	p.Lys262Glu	93669,1
NC_045512.2	1056	A	C	missense_variant	ORF1ab	c.791A>C	p.Asp264Ala	93668,2
NC_045512.2	1057	C	T	synonymous_variant	ORF1ab	c.792C>T	p.Asp264Asp	93503167
NC_045512.2	1058	A	G	missense_variant	ORF1ab	c.793A>G	p.Thr265Ala	93669,1
NC_045512.2	1059	C	T	missense_variant	ORF1ab	c.794C>T	p.Thr265Ile	7692716743
NC_045512.2	1060	C	T,A	synonymous_variant	ORF1ab	c.795C>A	p.Thr265Thr	93610,57,3
NC_045512.2	1061	T	C	missense_variant	ORF1ab	c.796T>C	p.Phe266Leu	93668,2
NC_045512.2	1063	C	T	synonymous_variant	ORF1ab	c.798C>T	p.Phe266Phe	93612,58
NC_045512.2	1065	A	G	missense_variant	ORF1ab	c.800A>G	p.Asn267Ser	93658,12
NC_045512.2	1066	T	C,A	missense_variant	ORF1ab	c.801T>A	p.Asn267Lys	93667,2,1
NC_045512.2	1067	G	A	missense_variant	ORF1ab	c.802G>A	p.Gly268Arg	93669,1
NC_045512.2	1068	G	A	missense_variant	ORF1ab	c.803G>A	p.Gly268Glu	93662,8
NC_045512.2	1069	G	A,T	synonymous_variant	ORF1ab	c.804G>A	p.Gly268Gly	93659,9,2
NC_045512.2	1072	A	G	synonymous_variant	ORF1ab	c.807A>G	p.Glu269Glu	93667,3
NC_045512.2	1074	G	T	missense_variant	ORF1ab	c.809G>T	p.Cys270Phe	93669,1
NC_045512.2	1076	C	T	missense_variant	ORF1ab	c.811C>T	p.Pro271Ser	93576,94
NC_045512.2	1077	C	T,A	missense_variant	ORF1ab	c.812C>A	p.Pro271Gln	93632,35,3
NC_045512.2	1079	A	C	missense_variant	ORF1ab	c.814A>C	p.Asn272His	93644,26
NC_045512.2	1079	A	AN	frameshift_variant	ORF1ab	c.814_815insC	p.Asn272fs	93666,4
NC_045512.2	1079	AA	A	frameshift_variant	ORF1ab	c.815delA	p.Asn272fs	93669,1
NC_045512.2	1080	A	C	missense_variant	ORF1ab	c.815A>C	p.Asn272Thr	93669,1
NC_045512.2	1080	AT	A	frameshift_variant	ORF1ab	c.819delT	p.Phe273fs	93669,1
NC_045512.2	1081	TT	T	frameshift_variant	ORF1ab	c.819delT	p.Phe273fs	93669,1
NC_045512.2	1085	G	T,A	missense_variant	ORF1ab	c.820G>A	p.Val274Ile	93660,9,1
NC_045512.2	1087	A	G	synonymous_variant	ORF1ab	c.822A>G	p.Val274Val	93662,8
NC_045512.2	1088	T	C	missense_variant	ORF1ab	c.823T>C	p.Phe275Leu	93669,1
NC_045512.2	1090	T	C	synonymous_variant	ORF1ab	c.825T>C	p.Phe275Phe	93669,1
NC_045512.2	1091	C	T	missense_variant	ORF1ab	c.826C>T	p.Pro276Ser	93665,5
NC_045512.2	1093	C	T	synonymous_variant	ORF1ab	c.828C>T	p.Pro276Pro	93657,13
NC_045512.2	1094	T	C	synonymous_variant	ORF1ab	c.829T>C	p.Leu277Leu	93659,11
NC_045512.2	1096	A	G	synonymous_variant	ORF1ab	c.831A>G	p.Leu277Leu	93659,11
NC_045512.2	1097	A	C,G	missense_variant	ORF1ab	c.832A>C	p.Asn278His	93668,1,1
NC_045512.2	1098	A	G	missense_variant	ORF1ab	c.833A>G	p.Asn278Ser	93668,2
NC_045512.2	1099	T	C,G	missense_variant	ORF1ab	c.834T>G	p.Asn278Lys	93667,2,1
NC_045512.2	1100	T	A,G	missense_variant	ORF1ab	c.835T>A	p.Ser279Thr	93668,1,1
NC_045512.2	1101	C	T	missense_variant	ORF1ab	c.836C>T	p.Ser279Phe	93599,71
NC_045512.2	1102	C	T,A	synonymous_variant	ORF1ab	c.837C>A	p.Ser279Ser	93630,39,1
NC_045512.2	1103	A	G,T,C	missense_variant	ORF1ab	c.838A>C	p.Ile280Leu	93638,20,11,1
NC_045512.2	1104	T	A	missense_variant	ORF1ab	c.839T>A	p.Ile280Lys	93669,1
NC_045512.2	1105	A	G	missense_variant	ORF1ab	c.840A>G	p.Ile280Met	93669,1
NC_045512.2	1107	T	C	missense_variant	ORF1ab	c.842T>C	p.Ile281Thr	93661,9
NC_045512.2	1108	C	T	synonymous_variant	ORF1ab	c.843C>T	p.Ile281Ile	93661,9
NC_045512.2	1110	A	C	missense_variant	ORF1ab	c.845A>C	p.Lys282Thr	93669,1
NC_045512.2	1111	G	A	synonymous_variant	ORF1ab	c.846G>A	p.Lys282Lys	93667,3
NC_045512.2	1112	A	G	missense_variant	ORF1ab	c.847A>G	p.Thr283Ala	93668,2
NC_045512.2	1113	C	T,A	missense_variant	ORF1ab	c.848C>A	p.Thr283Asn	93658,11,1
NC_045512.2	1114	T	A	synonymous_variant	ORF1ab	c.849T>A	p.Thr283Thr	93667,3
NC_045512.2	1115	A	G	missense_variant	ORF1ab	c.850A>G	p.Ile284Val	93668,2
NC_045512.2	1116	T	C,G	missense_variant	ORF1ab	c.851T>C	p.Ile284Thr	93661,8,1
NC_045512.2	1117	T	C	synonymous_variant	ORF1ab	c.852T>C	p.Ile284Ile	93667,3
NC_045512.2	1121	C	T	missense_variant	ORF1ab	c.856C>T	p.Pro286Ser	93658,12
NC_045512.2	1123	A	G,T	synonymous_variant	ORF1ab	c.858A>G	p.Pro286Pro	93659,7,4
NC_045512.2	1124	A	G,C	missense_variant	ORF1ab	c.859A>G	p.Arg287Gly	93663,5,2
NC_045512.2	1125	G	A,T	missense_variant	ORF1ab	c.860G>A	p.Arg287Lys	93662,7,1
NC_045512.2	1126	G	T,A	missense_variant	ORF1ab	c.861G>T	p.Arg287Ser	93658,9,3
NC_045512.2	1127	G	T	missense_variant	ORF1ab	c.862G>T	p.Val288Phe	93668,2
NC_045512.2	1132	A	C,G	missense_variant	ORF1ab	c.867A>C	p.Glu289Asp	93668,1,1
NC_045512.2	1134	A	C	missense_variant	ORF1ab	c.869A>C	p.Lys290Thr	93668,2
NC_045512.2	1135	G	T,A	missense_variant	ORF1ab	c.870G>T	p.Lys290Asn	93648,21,1
NC_045512.2	1139	A	G	missense_variant	ORF1ab	c.874A>G	p.Lys292Glu	93668,2
NC_045512.2	1139	A	AN	frameshift_variant	ORF1ab	c.874_875insC	p.Lys292fs	93666,4
NC_045512.2	1140	A	C	missense_variant	ORF1ab	c.875A>C	p.Lys292Thr	93665,5
NC_045512.2	1141	G	T	missense_variant	ORF1ab	c.876G>T	p.Lys292Asn	93615,55
NC_045512.2	1142	C	T	missense_variant	ORF1ab	c.877C>T	p.Leu293Phe	93655,15
NC_045512.2	1145	G	A	missense_variant	ORF1ab	c.880G>A	p.Asp294Asn	93668,2
NC_045512.2	1146	A	G	missense_variant	ORF1ab	c.881A>G	p.Asp294Gly	93667,3
NC_045512.2	1147	T	C,A	missense_variant	ORF1ab	c.882T>A	p.Asp294Glu	93664,5,1
NC_045512.2	1148	G	T,A	missense_variant	ORF1ab	c.883G>A	p.Gly295Ser	93631,38,1
NC_045512.2	1149	G	T,A	missense_variant	ORF1ab	c.884G>A	p.Gly295Asp	93652,13,5
NC_045512.2	1150	C	T	synonymous_variant	ORF1ab	c.885C>T	p.Gly295Gly	93528142
NC_045512.2	1154	A	G	missense_variant	ORF1ab	c.889A>G	p.Met297Val	93664,6
NC_045512.2	1155	T	C,A	missense_variant	ORF1ab	c.890T>A	p.Met297Lys	93668,1,1
NC_045512.2	1156	G	T	missense_variant	ORF1ab	c.891G>T	p.Met297Ile	93669,1
NC_045512.2	1157	G	A,T	missense_variant	ORF1ab	c.892G>A	p.Gly298Ser	93664,5,1
NC_045512.2	1158	G	A,T	missense_variant	ORF1ab	c.893G>A	p.Gly298Asp	93665,4,1
NC_045512.2	1159	T	C,A	synonymous_variant	ORF1ab	c.894T>A	p.Gly298Gly	93667,2,1
NC_045512.2	1161	G	A	missense_variant	ORF1ab	c.896G>A	p.Arg299Lys	93668,2
NC_045512.2	1162	A	G	synonymous_variant	ORF1ab	c.897A>G	p.Arg299Arg	93664,6
NC_045512.2	1163	A	T,G	missense_variant	ORF1ab	c.898A>G	p.Ile300Val	85555,8109,6
NC_045512.2	1165	T	C,G	missense_variant	ORF1ab	c.900T>G	p.Ile300Met	93665,4,1
NC_045512.2	1166	C	A	synonymous_variant	ORF1ab	c.901C>A	p.Arg301Arg	93669,1
NC_045512.2	1167	G	T,A,C	missense_variant	ORF1ab	c.902G>A	p.Arg301Gln	93667,1,1,1
NC_045512.2	1168	A	G	synonymous_variant	ORF1ab	c.903A>G	p.Arg301Arg	93667,3
NC_045512.2	1169	T	C	missense_variant	ORF1ab	c.904T>C	p.Ser302Pro	93669,1
NC_045512.2	1170	C	T	missense_variant	ORF1ab	c.905C>T	p.Ser302Phe	93489181
NC_045512.2	1171	T	C	synonymous_variant	ORF1ab	c.906T>C	p.Ser302Ser	93666,4
NC_045512.2	1172	G	T,A	missense_variant	ORF1ab	c.907G>A	p.Val303Ile	93667,2,1
NC_045512.2	1174	C	T	synonymous_variant	ORF1ab	c.909C>T	p.Val303Val	93666,4
NC_045512.2	1176	A	T	missense_variant	ORF1ab	c.911A>T	p.Tyr304Phe	93669,1
NC_045512.2	1177	T	C	synonymous_variant	ORF1ab	c.912T>C	p.Tyr304Tyr	93664,6
NC_045512.2	1178	C	T	missense_variant	ORF1ab	c.913C>T	p.Pro305Ser	93660,10
NC_045512.2	1179	C	T	missense_variant	ORF1ab	c.914C>T	p.Pro305Leu	93667,3
NC_045512.2	1180	A	T	synonymous_variant	ORF1ab	c.915A>T	p.Pro305Pro	93669,1
NC_045512.2	1181	G	T	missense_variant	ORF1ab	c.916G>T	p.Val306Phe	93644,26
NC_045512.2	1183	T	A	synonymous_variant	ORF1ab	c.918T>A	p.Val306Val	93669,1
NC_045512.2	1184	G	A	missense_variant	ORF1ab	c.919G>A	p.Ala307Thr	93669,1
NC_045512.2	1185	C	T	missense_variant	ORF1ab	c.920C>T	p.Ala307Val	93645,25
NC_045512.2	1186	G	A,T,C	synonymous_variant	ORF1ab	c.921G>A	p.Ala307Ala	93591,77,1,1
NC_045512.2	1187	T	G,C	missense_variant	ORF1ab	c.922T>C	p.Ser308Pro	93667,2,1
NC_045512.2	1188	C	T	missense_variant	ORF1ab	c.923C>T	p.Ser308Leu	93654,16
NC_045512.2	1189	A	G	synonymous_variant	ORF1ab	c.924A>G	p.Ser308Ser	93665,5
NC_045512.2	1190	C	T,G	missense_variant	ORF1ab	c.925C>G	p.Pro309Ala	93531,138,1
NC_045512.2	1191	C	T,A	missense_variant	ORF1ab	c.926C>A	p.Pro309Gln	93479,190,1
NC_045512.2	1193	A	G	missense_variant	ORF1ab	c.928A>G	p.Asn310Asp	93669,1
NC_045512.2	1194	A	G,T	missense_variant	ORF1ab	c.929A>G	p.Asn310Ser	93667,2,1
NC_045512.2	1195	T	C	synonymous_variant	ORF1ab	c.930T>C	p.Asn310Asn	93667,3
NC_045512.2	1199	T	TN	frameshift_variant&stop_gained	ORF1ab	c.934_935insA	p.Cys312fs	93666,4
NC_045512.2	1201	C	T	synonymous_variant	ORF1ab	c.936C>T	p.Cys312Cys	93662,8
NC_045512.2	1202	A	G	missense_variant	ORF1ab	c.937A>G	p.Asn313Asp	93629,41
NC_045512.2	1203	A	G	missense_variant	ORF1ab	c.938A>G	p.Asn313Ser	93669,1
NC_045512.2	1204	C	T	synonymous_variant	ORF1ab	c.939C>T	p.Asn313Asn	93623,47
NC_045512.2	1205	C	A	missense_variant	ORF1ab	c.940C>A	p.Gln314Lys	93667,3
NC_045512.2	1206	A	AA	frameshift_variant	ORF1ab	c.943dupA	p.Met315fs	93669,1
NC_045512.2	1207	A	G	synonymous_variant	ORF1ab	c.942A>G	p.Gln314Gln	93668,2
NC_045512.2	1208	A	G	missense_variant	ORF1ab	c.943A>G	p.Met315Val	93669,1
NC_045512.2	1209	T	C	missense_variant	ORF1ab	c.944T>C	p.Met315Thr	93660,10
NC_045512.2	1210	G	T	missense_variant	ORF1ab	c.945G>T	p.Met315Ile	93483187
NC_045512.2	1211	T	G,C,A	missense_variant	ORF1ab	c.946T>A	p.Cys316Ser	93650,18,1,1
NC_045512.2	1212	G	T,C,A	missense_variant	ORF1ab	c.947G>A	p.Cys316Tyr	93667,1,1,1
NC_045512.2	1213	C	T	synonymous_variant	ORF1ab	c.948C>T	p.Cys316Cys	93655,15
NC_045512.2	1214	C	A,T	missense_variant	ORF1ab	c.949C>A	p.Leu317Ile	93659,9,2
NC_045512.2	1215	T	C	missense_variant	ORF1ab	c.950T>C	p.Leu317Pro	93669,1
NC_045512.2	1216	T	C	synonymous_variant	ORF1ab	c.951T>C	p.Leu317Leu	93667,3
NC_045512.2	1218	C	T	missense_variant	ORF1ab	c.953C>T	p.Ser318Leu	93554116
NC_045512.2	1221	C	T	missense_variant	ORF1ab	c.956C>T	p.Thr319Ile	93645,25
NC_045512.2	1223	C	T	missense_variant	ORF1ab	c.958C>T	p.Leu320Phe	93661,9
NC_045512.2	1225	C	T	synonymous_variant	ORF1ab	c.960C>T	p.Leu320Leu	93665,5
NC_045512.2	1226	A	G,C	missense_variant	ORF1ab	c.961A>C	p.Met321Leu	93668,1,1
NC_045512.2	1227	T	C	missense_variant	ORF1ab	c.962T>C	p.Met321Thr	93666,4
NC_045512.2	1228	G	A,T	missense_variant	ORF1ab	c.963G>A	p.Met321Ile	93664,4,2
NC_045512.2	1229	A	G	missense_variant	ORF1ab	c.964A>G	p.Lys322Glu	93669,1
NC_045512.2	1230	A	G	missense_variant	ORF1ab	c.965A>G	p.Lys322Arg	93658,12
NC_045512.2	1234	T	C	synonymous_variant	ORF1ab	c.969T>C	p.Cys323Cys	93668,2
NC_045512.2	1236	A	G	missense_variant	ORF1ab	c.971A>G	p.Asp324Gly	93664,6
NC_045512.2	1237	T	C	synonymous_variant	ORF1ab	c.972T>C	p.Asp324Asp	93666,4
NC_045512.2	1238	C	T	missense_variant	ORF1ab	c.973C>T	p.His325Tyr	93648,22
NC_045512.2	1239	A	G	missense_variant	ORF1ab	c.974A>G	p.His325Arg	93669,1
NC_045512.2	1240	T	C	synonymous_variant	ORF1ab	c.975T>C	p.His325His	93669,1
NC_045512.2	1243	T	C	synonymous_variant	ORF1ab	c.978T>C	p.Cys326Cys	93664,6
NC_045512.2	1244	G	A,T	missense_variant	ORF1ab	c.979G>A	p.Gly327Ser	93666,3,1
NC_045512.2	1245	G	A	missense_variant	ORF1ab	c.980G>A	p.Gly327Asp	93666,4
NC_045512.2	1247	G	A	missense_variant	ORF1ab	c.982G>A	p.Glu328Lys	93668,2
NC_045512.2	1248	A	AA	frameshift_variant	ORF1ab	c.985dupA	p.Thr329fs	93669,1
NC_045512.2	1250	A	G	missense_variant	ORF1ab	c.985A>G	p.Thr329Ala	93669,1
NC_045512.2	1251	C	T,A	missense_variant	ORF1ab	c.986C>A	p.Thr329Asn	93667,2,1
NC_045512.2	1252	T	G	synonymous_variant	ORF1ab	c.987T>G	p.Thr329Thr	93669,1
NC_045512.2	1255	A	G	synonymous_variant	ORF1ab	c.990A>G	p.Ser330Ser	93654,16
NC_045512.2	1260	A	T	missense_variant	ORF1ab	c.995A>T	p.Gln332Leu	93668,2
NC_045512.2	1261	G	T,A	missense_variant	ORF1ab	c.996G>T	p.Gln332His	93667,2,1
NC_045512.2	1262	A	G	missense_variant	ORF1ab	c.997A>G	p.Thr333Ala	93668,2
NC_045512.2	1263	C	T	missense_variant	ORF1ab	c.998C>T	p.Thr333Met	93644,26
NC_045512.2	1264	G	T,A	synonymous_variant	ORF1ab	c.999G>A	p.Thr333Thr	93657,9,4
NC_045512.2	1265	G	A	missense_variant	ORF1ab	c.1000G>A	p.Gly334Ser	93668,2
NC_045512.2	1266	G	T	missense_variant	ORF1ab	c.1001G>T	p.Gly334Val	93668,2
NC_045512.2	1267	C	T,A	synonymous_variant	ORF1ab	c.1002C>A	p.Gly334Gly	93646,23,1
NC_045512.2	1268	G	A	missense_variant	ORF1ab	c.1003G>A	p.Asp335Asn	93667,3
NC_045512.2	1269	A	G	missense_variant	ORF1ab	c.1004A>G	p.Asp335Gly	93666,4
NC_045512.2	1270	T	C	synonymous_variant	ORF1ab	c.1005T>C	p.Asp335Asp	93665,5
NC_045512.2	1274	G	T,A	missense_variant	ORF1ab	c.1009G>A	p.Val337Ile	93655,12,3
NC_045512.2	1276	TA	T	frameshift_variant	ORF1ab	c.1014delA	p.Ala339fs	93669,1
NC_045512.2	1277	AA	A	frameshift_variant	ORF1ab	c.1014delA	p.Ala339fs	93669,1
NC_045512.2	1278	A	G	missense_variant	ORF1ab	c.1013A>G	p.Lys338Arg	93669,1
NC_045512.2	1279	A	G	synonymous_variant	ORF1ab	c.1014A>G	p.Lys338Lys	93669,1
NC_045512.2	1280	G	A	missense_variant	ORF1ab	c.1015G>A	p.Ala339Thr	93669,1
NC_045512.2	1281	C	T	missense_variant	ORF1ab	c.1016C>T	p.Ala339Val	93651,19
NC_045512.2	1282	C	T	synonymous_variant	ORF1ab	c.1017C>T	p.Ala339Ala	93667,3
NC_045512.2	1283	A	G	missense_variant	ORF1ab	c.1018A>G	p.Thr340Ala	93669,1
NC_045512.2	1284	C	T	missense_variant	ORF1ab	c.1019C>T	p.Thr340Ile	93666,4
NC_045512.2	1285	T	A,C	synonymous_variant	ORF1ab	c.1020T>A	p.Thr340Thr	93668,1,1
NC_045512.2	1288	C	T	synonymous_variant	ORF1ab	c.1023C>T	p.Cys341Cys	93514156
NC_045512.2	1294	T	C	synonymous_variant	ORF1ab	c.1029T>C	p.Phe343Phe	93663,7
NC_045512.2	1297	T	C	synonymous_variant	ORF1ab	c.1032T>C	p.Cys344Cys	93653,17
NC_045512.2	1298	G	A	missense_variant	ORF1ab	c.1033G>A	p.Gly345Ser	93634,36
NC_045512.2	1299	G	T	missense_variant	ORF1ab	c.1034G>T	p.Gly345Val	93669,1
NC_045512.2	1300	C	T	synonymous_variant	ORF1ab	c.1035C>T	p.Gly345Gly	93669,1
NC_045512.2	1302	C	T,A	missense_variant	ORF1ab	c.1037C>A	p.Thr346Asn	93532,137,1
NC_045512.2	1303	T	C	synonymous_variant	ORF1ab	c.1038T>C	p.Thr346Thr	93667,3
NC_045512.2	1304	G	A	missense_variant	ORF1ab	c.1039G>A	p.Glu347Lys	93669,1
NC_045512.2	1305	A	G,T,C	missense_variant	ORF1ab	c.1040A>C	p.Glu347Ala	93656,12,1,1
NC_045512.2	1306	G	T,C,A	missense_variant	ORF1ab	c.1041G>C	p.Glu347Asp	93656,10,2,2
NC_045512.2	1307	A	G	missense_variant	ORF1ab	c.1042A>G	p.Asn348Asp	93669,1
NC_045512.2	1308	A	G,C	missense_variant	ORF1ab	c.1043A>C	p.Asn348Thr	93667,2,1
NC_045512.2	1309	T	C	synonymous_variant	ORF1ab	c.1044T>C	p.Asn348Asn	93668,2
NC_045512.2	1312	G	T	missense_variant	ORF1ab	c.1047G>T	p.Leu349Phe	93666,4
NC_045512.2	1313	A	G	missense_variant	ORF1ab	c.1048A>G	p.Thr350Ala	93665,5
NC_045512.2	1314	C	T	missense_variant	ORF1ab	c.1049C>T	p.Thr350Ile	93601,69
NC_045512.2	1317	A	G	missense_variant	ORF1ab	c.1052A>G	p.Lys351Arg	93637,33
NC_045512.2	1319	G	A	missense_variant	ORF1ab	c.1054G>A	p.Glu352Lys	93645,25
NC_045512.2	1319	G	GN	frameshift_variant	ORF1ab	c.1054_1055insC	p.Glu352fs	93666,4
NC_045512.2	1321	A	C	missense_variant	ORF1ab	c.1056A>C	p.Glu352Asp	93656,14
NC_045512.2	1322	G	A,T	missense_variant	ORF1ab	c.1057G>A	p.Gly353Ser	93666,2,2
NC_045512.2	1323	G	T,A	missense_variant	ORF1ab	c.1058G>A	p.Gly353Asp	93662,7,1
NC_045512.2	1325	G	T,A	missense_variant	ORF1ab	c.1060G>A	p.Ala354Thr	93668,1,1
NC_045512.2	1326	C	T	missense_variant	ORF1ab	c.1061C>T	p.Ala354Val	93664,6
NC_045512.2	1327	C	T	synonymous_variant	ORF1ab	c.1062C>T	p.Ala354Ala	93669,1
NC_045512.2	1329	C	A,T	missense_variant	ORF1ab	c.1064C>A	p.Thr355Asn	93667,2,1
NC_045512.2	1330	T	C	synonymous_variant	ORF1ab	c.1065T>C	p.Thr355Thr	93669,1
NC_045512.2	1331	A	G	missense_variant	ORF1ab	c.1066A>G	p.Thr356Ala	93667,3
NC_045512.2	1333	T	A,C	synonymous_variant	ORF1ab	c.1068T>A	p.Thr356Thr	93662,6,2
NC_045512.2	1334	T	A	missense_variant	ORF1ab	c.1069T>A	p.Cys357Ser	93667,3
NC_045512.2	1335	G	C	missense_variant	ORF1ab	c.1070G>C	p.Cys357Ser	93668,2
NC_045512.2	1339	T	C	synonymous_variant	ORF1ab	c.1074T>C	p.Gly358Gly	93666,4
NC_045512.2	1340	T	A,C	missense_variant	ORF1ab	c.1075T>A	p.Tyr359Asn	93668,1,1
NC_045512.2	1342	C	T,A	stop_gained	ORF1ab	c.1077C>A	p.Tyr359*	93628,41,1
NC_045512.2	1343	T	G	missense_variant	ORF1ab	c.1078T>G	p.Leu360Val	93669,1
NC_045512.2	1344	T	C	missense_variant	ORF1ab	c.1079T>C	p.Leu360Ser	93667,3
NC_045512.2	1346	C	T,A	missense_variant	ORF1ab	c.1081C>A	p.Pro361Thr	93651,12,7
NC_045512.2	1347	C	T,A	missense_variant	ORF1ab	c.1082C>A	p.Pro361His	93653,15,2
NC_045512.2	1348	C	T,A	synonymous_variant	ORF1ab	c.1083C>A	p.Pro361Pro	93599,68,3
NC_045512.2	1349	C	A	missense_variant	ORF1ab	c.1084C>A	p.Gln362Lys	93668,2
NC_045512.2	1350	A	T,G	missense_variant	ORF1ab	c.1085A>G	p.Gln362Arg	93650,19,1
NC_045512.2	1351	A	G	synonymous_variant	ORF1ab	c.1086A>G	p.Gln362Gln	93669,1
NC_045512.2	1354	T	C	synonymous_variant	ORF1ab	c.1089T>C	p.Asn363Asn	93669,1
NC_045512.2	1355	G	T	missense_variant	ORF1ab	c.1090G>T	p.Ala364Ser	93659,11
NC_045512.2	1357	T	G	synonymous_variant	ORF1ab	c.1092T>G	p.Ala364Ala	93668,2
NC_045512.2	1359	T	C	missense_variant	ORF1ab	c.1094T>C	p.Val365Ala	93663,7
NC_045512.2	1360	T	C	synonymous_variant	ORF1ab	c.1095T>C	p.Val365Val	93669,1
NC_045512.2	1361	G	A	missense_variant	ORF1ab	c.1096G>A	p.Val366Ile	93669,1
NC_045512.2	1365	A	C	missense_variant	ORF1ab	c.1100A>C	p.Lys367Thr	93669,1
NC_045512.2	1366	A	G	synonymous_variant	ORF1ab	c.1101A>G	p.Lys367Lys	93669,1
NC_045512.2	1367	A	G,C	missense_variant	ORF1ab	c.1102A>C	p.Ile368Leu	93668,1,1
NC_045512.2	1368	T	C,G	missense_variant	ORF1ab	c.1103T>C	p.Ile368Thr	93618,51,1
NC_045512.2	1371	A	G	missense_variant	ORF1ab	c.1106A>G	p.Tyr369Cys	93665,5
NC_045512.2	1372	T	C	synonymous_variant	ORF1ab	c.1107T>C	p.Tyr369Tyr	93668,2
NC_045512.2	1376	C	T,G	missense_variant	ORF1ab	c.1111C>G	p.Pro371Ala	93655,14,1
NC_045512.2	1377	C	T	missense_variant	ORF1ab	c.1112C>T	p.Pro371Leu	93639,31
NC_045512.2	1379	G	GN	frameshift_variant	ORF1ab	c.1114_1115insA	p.Ala372fs	93666,4
NC_045512.2	1380	C	T	missense_variant	ORF1ab	c.1115C>T	p.Ala372Val	93616,54
NC_045512.2	1381	A	T,G	synonymous_variant	ORF1ab	c.1116A>G	p.Ala372Ala	93667,2,1
NC_045512.2	1384	T	C	synonymous_variant	ORF1ab	c.1119T>C	p.Cys373Cys	93668,2
NC_045512.2	1385	C	T	missense_variant	ORF1ab	c.1120C>T	p.His374Tyr	93484186
NC_045512.2	1386	A	G	missense_variant	ORF1ab	c.1121A>G	p.His374Arg	93661,9
NC_045512.2	1387	C	T	synonymous_variant	ORF1ab	c.1122C>T	p.His374His	93623,47
NC_045512.2	1388	A	G	missense_variant	ORF1ab	c.1123A>G	p.Asn375Asp	93669,1
NC_045512.2	1389	A	G	missense_variant	ORF1ab	c.1124A>G	p.Asn375Ser	93665,5
NC_045512.2	1390	T	G,C	missense_variant	ORF1ab	c.1125T>G	p.Asn375Lys	93658,11,1
NC_045512.2	1391	T	G,C	missense_variant	ORF1ab	c.1126T>C	p.Ser376Pro	93666,2,2
NC_045512.2	1392	C	T	missense_variant	ORF1ab	c.1127C>T	p.Ser376Leu	93644,26
NC_045512.2	1393	A	G	synonymous_variant	ORF1ab	c.1128A>G	p.Ser376Ser	93669,1
NC_045512.2	1394	G	A	missense_variant	ORF1ab	c.1129G>A	p.Glu377Lys	93669,1
NC_045512.2	1395	A	C	missense_variant	ORF1ab	c.1130A>C	p.Glu377Ala	93669,1
NC_045512.2	1396	A	G	synonymous_variant	ORF1ab	c.1131A>G	p.Glu377Glu	93669,1
NC_045512.2	1397	G	A,T	missense_variant	ORF1ab	c.1132G>A	p.Val378Ile	93256,413,1
NC_045512.2	1399	A	G,T	synonymous_variant	ORF1ab	c.1134A>G	p.Val378Val	93663,6,1
NC_045512.2	1400	G	A	missense_variant	ORF1ab	c.1135G>A	p.Gly379Arg	93669,1
NC_045512.2	1401	G	A	missense_variant	ORF1ab	c.1136G>A	p.Gly379Glu	93524146
NC_045512.2	1403	C	T	missense_variant	ORF1ab	c.1138C>T	p.Pro380Ser	93662,8
NC_045512.2	1404	C	T,A	missense_variant	ORF1ab	c.1139C>A	p.Pro380His	93655,13,2
NC_045512.2	1405	T	G,C	synonymous_variant	ORF1ab	c.1140T>C	p.Pro380Pro	93668,1,1
NC_045512.2	1406	G	T	stop_gained	ORF1ab	c.1141G>T	p.Glu381*	93669,1
NC_045512.2	1407	A	G,C	missense_variant	ORF1ab	c.1142A>C	p.Glu381Ala	93663,5,2
NC_045512.2	1408	G	T,A	missense_variant	ORF1ab	c.1143G>T	p.Glu381Asp	93662,5,3
NC_045512.2	1410	A	T	missense_variant	ORF1ab	c.1145A>T	p.His382Leu	93669,1
NC_045512.2	1412	A	G	missense_variant	ORF1ab	c.1147A>G	p.Ser383Gly	93666,4
NC_045512.2	1413	G	A,T	missense_variant	ORF1ab	c.1148G>A	p.Ser383Asn	93661,6,3
NC_045512.2	1415	C	T	missense_variant	ORF1ab	c.1150C>T	p.Leu384Phe	93650,20
NC_045512.2	1416	T	C	missense_variant	ORF1ab	c.1151T>C	p.Leu384Pro	93669,1
NC_045512.2	1417	T	C,G,A	synonymous_variant	ORF1ab	c.1152T>A	p.Leu384Leu	93666,2,1,1
NC_045512.2	1418	G	A	missense_variant	ORF1ab	c.1153G>A	p.Ala385Thr	93668,2
NC_045512.2	1419	C	T	missense_variant	ORF1ab	c.1154C>T	p.Ala385Val	93390280
NC_045512.2	1420	C	T	synonymous_variant	ORF1ab	c.1155C>T	p.Ala385Ala	93403267
NC_045512.2	1421	G	A	missense_variant	ORF1ab	c.1156G>A	p.Glu386Lys	93665,5
NC_045512.2	1422	A	G,C	missense_variant	ORF1ab	c.1157A>C	p.Glu386Ala	93668,1,1
NC_045512.2	1423	A	G,C	missense_variant	ORF1ab	c.1158A>C	p.Glu386Asp	93666,3,1
NC_045512.2	1426	C	T	synonymous_variant	ORF1ab	c.1161C>T	p.Tyr387Tyr	93637,33
NC_045512.2	1427	C	T	missense_variant	ORF1ab	c.1162C>T	p.His388Tyr	93585,85
NC_045512.2	1428	A	G	missense_variant	ORF1ab	c.1163A>G	p.His388Arg	93669,1
NC_045512.2	1430	A	G	missense_variant	ORF1ab	c.1165A>G	p.Asn389Asp	93664,6
NC_045512.2	1430	AA	A	frameshift_variant	ORF1ab	c.1166delA	p.Asn389fs	93668,2
NC_045512.2	1431	A	C,G	missense_variant	ORF1ab	c.1166A>C	p.Asn389Thr	93666,3,1
NC_045512.2	1431	AT	A	frameshift_variant	ORF1ab	c.1167delT	p.Asn389fs	93668,2
NC_045512.2	1432	T	C	synonymous_variant	ORF1ab	c.1167T>C	p.Asn389Asn	93654,16
NC_045512.2	1432	TG	T	frameshift_variant	ORF1ab	c.1168delG	p.Glu390fs	93668,2
NC_045512.2	1435	A	G	synonymous_variant	ORF1ab	c.1170A>G	p.Glu390Glu	93669,1
NC_045512.2	1437	C	T	missense_variant	ORF1ab	c.1172C>T	p.Ser391Phe	93413257
NC_045512.2	1438	T	G,A,C	synonymous_variant	ORF1ab	c.1173T>A	p.Ser391Ser	93606,59,3,2
NC_045512.2	1439	G	T,A	missense_variant	ORF1ab	c.1174G>A	p.Gly392Ser	93633,26,11
NC_045512.2	1439	G	GN	frameshift_variant	ORF1ab	c.1174_1175insA	p.Gly392fs	93666,4
NC_045512.2	1440	G	A,T	missense_variant	ORF1ab	c.1175G>A	p.Gly392Asp	92981,687,2
NC_045512.2	1441	C	T	synonymous_variant	ORF1ab	c.1176C>T	p.Gly392Gly	93516154
NC_045512.2	1442	T	C	synonymous_variant	ORF1ab	c.1177T>C	p.Leu393Leu	93661,9
NC_045512.2	1445	A	G	missense_variant	ORF1ab	c.1180A>G	p.Lys394Glu	93668,2
NC_045512.2	1449	C	T	missense_variant	ORF1ab	c.1184C>T	p.Thr395Ile	93663,7
NC_045512.2	1450	C	T	synonymous_variant	ORF1ab	c.1185C>T	p.Thr395Thr	93656,14
NC_045512.2	1453	T	C	synonymous_variant	ORF1ab	c.1188T>C	p.Ile396Ile	93669,1
NC_045512.2	1454	C	T	missense_variant	ORF1ab	c.1189C>T	p.Leu397Phe	93664,6
NC_045512.2	1455	T	C,G	missense_variant	ORF1ab	c.1190T>C	p.Leu397Pro	93666,3,1
NC_045512.2	1456	T	C	synonymous_variant	ORF1ab	c.1191T>C	p.Leu397Leu	93669,1
NC_045512.2	1457	C	T	missense_variant	ORF1ab	c.1192C>T	p.Arg398Cys	93500170
NC_045512.2	1458	G	T,A	missense_variant	ORF1ab	c.1193G>A	p.Arg398His	93663,6,1
NC_045512.2	1460	A	G	missense_variant	ORF1ab	c.1195A>G	p.Lys399Glu	93668,2
NC_045512.2	1461	A	G	missense_variant	ORF1ab	c.1196A>G	p.Lys399Arg	93638,32
NC_045512.2	1462	G	A,T	missense_variant	ORF1ab	c.1197G>T	p.Lys399Asn	93663,4,3
NC_045512.2	1463	G	A,T	missense_variant	ORF1ab	c.1198G>A	p.Gly400Ser	93639,30,1
NC_045512.2	1464	G	A,C	missense_variant	ORF1ab	c.1199G>A	p.Gly400Asp	93487,182,1
NC_045512.2	1465	T	C	synonymous_variant	ORF1ab	c.1200T>C	p.Gly400Gly	93668,2
NC_045512.2	1466	G	A,T	missense_variant	ORF1ab	c.1201G>A	p.Gly401Ser	93666,3,1
NC_045512.2	1467	G	A	missense_variant	ORF1ab	c.1202G>A	p.Gly401Asp	93667,3
NC_045512.2	1468	T	G	synonymous_variant	ORF1ab	c.1203T>G	p.Gly401Gly	93665,5
NC_045512.2	1469	C	T,G	missense_variant	ORF1ab	c.1204C>G	p.Arg402Gly	93624,45,1
NC_045512.2	1470	G	A,T	missense_variant	ORF1ab	c.1205G>A	p.Arg402His	93658,11,1
NC_045512.2	1471	C	T,G	synonymous_variant	ORF1ab	c.1206C>G	p.Arg402Arg	93613,56,1
NC_045512.2	1473	C	T,A	missense_variant	ORF1ab	c.1208C>A	p.Thr403Asn	93627,38,5
NC_045512.2	1476	T	C,G	missense_variant	ORF1ab	c.1211T>C	p.Ile404Thr	93668,1,1
NC_045512.2	1477	T	A,C	synonymous_variant	ORF1ab	c.1212T>A	p.Ile404Ile	93664,5,1
NC_045512.2	1478	G	A	missense_variant	ORF1ab	c.1213G>A	p.Ala405Thr	93669,1
NC_045512.2	1479	C	T,A	missense_variant	ORF1ab	c.1214C>A	p.Ala405Asp	93660,5,5
NC_045512.2	1480	C	T,A	synonymous_variant	ORF1ab	c.1215C>A	p.Ala405Ala	93657,12,1
NC_045512.2	1482	T	A	missense_variant	ORF1ab	c.1217T>A	p.Phe406Tyr	93669,1
NC_045512.2	1483	T	C,A	missense_variant	ORF1ab	c.1218T>A	p.Phe406Leu	93664,4,2
NC_045512.2	1486	A	C	synonymous_variant	ORF1ab	c.1221A>C	p.Gly407Gly	93668,2
NC_045512.2	1487	G	A	missense_variant	ORF1ab	c.1222G>A	p.Gly408Ser	93659,11
NC_045512.2	1489	C	T,A	synonymous_variant	ORF1ab	c.1224C>A	p.Gly408Gly	93655,12,3
NC_045512.2	1490	T	A	missense_variant	ORF1ab	c.1225T>A	p.Cys409Ser	93666,4
NC_045512.2	1493	G	A,T	missense_variant	ORF1ab	c.1228G>A	p.Val410Met	93668,1,1
NC_045512.2	1494	T	C	missense_variant	ORF1ab	c.1229T>C	p.Val410Ala	93668,2
NC_045512.2	1495	G	T	synonymous_variant	ORF1ab	c.1230G>T	p.Val410Val	93638,32
NC_045512.2	1498	C	T	synonymous_variant	ORF1ab	c.1233C>T	p.Phe411Phe	93661,9
NC_045512.2	1499	T	TN	frameshift_variant	ORF1ab	c.1234_1235insA	p.Ser412fs	93666,4
NC_045512.2	1500	C	T,A	missense_variant	ORF1ab	c.1235C>A	p.Ser412Tyr	93667,2,1
NC_045512.2	1501	T	C	synonymous_variant	ORF1ab	c.1236T>C	p.Ser412Ser	93669,1
NC_045512.2	1505	G	A	missense_variant	ORF1ab	c.1240G>A	p.Val414Ile	93667,3
NC_045512.2	1507	T	C	synonymous_variant	ORF1ab	c.1242T>C	p.Val414Val	93667,3
NC_045512.2	1508	G	A	missense_variant	ORF1ab	c.1243G>A	p.Gly415Ser	93666,4
NC_045512.2	1510	T	C	synonymous_variant	ORF1ab	c.1245T>C	p.Gly415Gly	93668,2
NC_045512.2	1513	C	T	synonymous_variant	ORF1ab	c.1248C>T	p.Cys416Cys	93515155
NC_045512.2	1514	C	T,A	missense_variant	ORF1ab	c.1249C>A	p.His417Asn	93561,108,1
NC_045512.2	1515	A	G	missense_variant	ORF1ab	c.1250A>G	p.His417Arg	93442228
NC_045512.2	1516	T	C	synonymous_variant	ORF1ab	c.1251T>C	p.His417His	93669,1
NC_045512.2	1517	A	G	missense_variant	ORF1ab	c.1252A>G	p.Asn418Asp	93668,2
NC_045512.2	1517	AA	A	frameshift_variant	ORF1ab	c.1253delA	p.Asn418fs	93669,1
NC_045512.2	1518	AC	A	frameshift_variant	ORF1ab	c.1254delC	p.Asn418fs	93669,1
NC_045512.2	1519	C	T	synonymous_variant	ORF1ab	c.1254C>T	p.Asn418Asn	93662,8
NC_045512.2	1519	CA	C	frameshift_variant	ORF1ab	c.1256delA	p.Lys419fs	93669,1
NC_045512.2	1520	A	G	missense_variant	ORF1ab	c.1255A>G	p.Lys419Glu	93669,1
NC_045512.2	1524	G	A	missense_variant	ORF1ab	c.1259G>A	p.Cys420Tyr	93667,3
NC_045512.2	1525	T	C	synonymous_variant	ORF1ab	c.1260T>C	p.Cys420Cys	93669,1
NC_045512.2	1526	G	T	missense_variant	ORF1ab	c.1261G>T	p.Ala421Ser	93667,3
NC_045512.2	1527	C	A	missense_variant	ORF1ab	c.1262C>A	p.Ala421Asp	93668,2
NC_045512.2	1528	C	T	synonymous_variant	ORF1ab	c.1263C>T	p.Ala421Ala	93659,11
NC_045512.2	1530	A	G	missense_variant	ORF1ab	c.1265A>G	p.Tyr422Cys	93669,1
NC_045512.2	1531	T	C	synonymous_variant	ORF1ab	c.1266T>C	p.Tyr422Tyr	93669,1
NC_045512.2	1535	G	A	missense_variant	ORF1ab	c.1270G>A	p.Val424Ile	93665,5
NC_045512.2	1536	T	C	missense_variant	ORF1ab	c.1271T>C	p.Val424Ala	93668,2
NC_045512.2	1537	T	C	synonymous_variant	ORF1ab	c.1272T>C	p.Val424Val	93624,46
NC_045512.2	1540	A	G	synonymous_variant	ORF1ab	c.1275A>G	p.Pro425Pro	93669,1
NC_045512.2	1541	C	T	missense_variant	ORF1ab	c.1276C>T	p.Arg426Cys	93661,9
NC_045512.2	1542	G	A	missense_variant	ORF1ab	c.1277G>A	p.Arg426His	93666,4
NC_045512.2	1543	T	A,C	synonymous_variant	ORF1ab	c.1278T>A	p.Arg426Arg	93667,2,1
NC_045512.2	1545	C	T	missense_variant	ORF1ab	c.1280C>T	p.Ala427Val	93646,24
NC_045512.2	1547	A	G	missense_variant	ORF1ab	c.1282A>G	p.Ser428Gly	93610,60
NC_045512.2	1548	G	A	missense_variant	ORF1ab	c.1283G>A	p.Ser428Asn	93664,6
NC_045512.2	1549	C	T	synonymous_variant	ORF1ab	c.1284C>T	p.Ser428Ser	93658,12
NC_045512.2	1550	G	A	missense_variant	ORF1ab	c.1285G>A	p.Ala429Thr	93658,12
NC_045512.2	1551	C	T	missense_variant	ORF1ab	c.1286C>T	p.Ala429Val	93661,9
NC_045512.2	1552	T	C	synonymous_variant	ORF1ab	c.1287T>C	p.Ala429Ala	93667,3
NC_045512.2	1553	A	G	missense_variant	ORF1ab	c.1288A>G	p.Asn430Asp	93669,1
NC_045512.2	1554	A	G	missense_variant	ORF1ab	c.1289A>G	p.Asn430Ser	93669,1
NC_045512.2	1555	C	T,A	missense_variant	ORF1ab	c.1290C>A	p.Asn430Lys	93652,17,1
NC_045512.2	1556	A	G	missense_variant	ORF1ab	c.1291A>G	p.Ile431Val	93669,1
NC_045512.2	1558	A	G	missense_variant	ORF1ab	c.1293A>G	p.Ile431Met	93656,14
NC_045512.2	1559	G	T	missense_variant	ORF1ab	c.1294G>T	p.Gly432Cys	93668,2
NC_045512.2	1559	G	GN	frameshift_variant	ORF1ab	c.1294_1295insA	p.Gly432fs	93666,4
NC_045512.2	1560	G	T	missense_variant	ORF1ab	c.1295G>T	p.Gly432Val	93669,1
NC_045512.2	1562	T	C	missense_variant	ORF1ab	c.1297T>C	p.Cys433Arg	93628,42
NC_045512.2	1563	G	A,T	missense_variant	ORF1ab	c.1298G>A	p.Cys433Tyr	93667,2,1
NC_045512.2	1564	T	C	synonymous_variant	ORF1ab	c.1299T>C	p.Cys433Cys	93669,1
NC_045512.2	1565	A	G	missense_variant	ORF1ab	c.1300A>G	p.Asn434Asp	93669,1
NC_045512.2	1566	A	C,G	missense_variant	ORF1ab	c.1301A>C	p.Asn434Thr	93668,1,1
NC_045512.2	1567	C	T,A	missense_variant	ORF1ab	c.1302C>A	p.Asn434Lys	93657,9,4
NC_045512.2	1568	C	T,A	missense_variant	ORF1ab	c.1303C>A	p.His435Asn	93662,7,1
NC_045512.2	1570	T	C	synonymous_variant	ORF1ab	c.1305T>C	p.His435His	93641,29
NC_045512.2	1571	A	G	missense_variant	ORF1ab	c.1306A>G	p.Thr436Ala	93669,1
NC_045512.2	1572	C	T	missense_variant	ORF1ab	c.1307C>T	p.Thr436Ile	93653,17
NC_045512.2	1573	A	G	synonymous_variant	ORF1ab	c.1308A>G	p.Thr436Thr	93667,3
NC_045512.2	1576	T	C	synonymous_variant	ORF1ab	c.1311T>C	p.Gly437Gly	93661,9
NC_045512.2	1576	TG	T	frameshift_variant	ORF1ab	c.1312delG	p.Val438fs	93669,1
NC_045512.2	1577	G	T	missense_variant	ORF1ab	c.1312G>T	p.Val438Phe	93669,1
NC_045512.2	1579	T	A	synonymous_variant	ORF1ab	c.1314T>A	p.Val438Val	93669,1
NC_045512.2	1579	TG	T	frameshift_variant	ORF1ab	c.1315delG	p.Val439fs	93669,1
NC_045512.2	1580	G	A,T	missense_variant	ORF1ab	c.1315G>A	p.Val439Ile	93654,14,2
NC_045512.2	1580	GT	G	frameshift_variant	ORF1ab	c.1317delT	p.Gly440fs	93669,1
NC_045512.2	1581	T	C	missense_variant	ORF1ab	c.1316T>C	p.Val439Ala	93657,13
NC_045512.2	1581	TT	T	frameshift_variant	ORF1ab	c.1317delT	p.Gly440fs	93669,1
NC_045512.2	1582	T	C	synonymous_variant	ORF1ab	c.1317T>C	p.Val439Val	93668,2
NC_045512.2	1583	G	A	missense_variant	ORF1ab	c.1318G>A	p.Gly440Arg	93669,1
NC_045512.2	1583	GG	G	frameshift_variant	ORF1ab	c.1319delG	p.Gly440fs	93668,2
NC_045512.2	1584	G	A	missense_variant	ORF1ab	c.1319G>A	p.Gly440Glu	93667,3
NC_045512.2	1584	GA	G	frameshift_variant	ORF1ab	c.1320delA	p.Glu441fs	93668,2
NC_045512.2	1585	A	T	synonymous_variant	ORF1ab	c.1320A>T	p.Gly440Gly	93666,4
NC_045512.2	1585	AG	A	frameshift_variant	ORF1ab	c.1321delG	p.Glu441fs	93668,2
NC_045512.2	1586	GA	G	frameshift_variant	ORF1ab	c.1323delA	p.Gly442fs	93668,2
NC_045512.2	1587	A	G	missense_variant	ORF1ab	c.1322A>G	p.Glu441Gly	93643,27
NC_045512.2	1587	AA	A	frameshift_variant	ORF1ab	c.1323delA	p.Gly442fs	93668,2
NC_045512.2	1588	A	G	synonymous_variant	ORF1ab	c.1323A>G	p.Glu441Glu	93667,3
NC_045512.2	1588	AG	A	frameshift_variant	ORF1ab	c.1325delG	p.Gly442fs	93668,2
NC_045512.2	1589	G	A,T	missense_variant	ORF1ab	c.1324G>A	p.Gly442Ser	93656,13,1
NC_045512.2	1590	G	T,A	missense_variant	ORF1ab	c.1325G>A	p.Gly442Asp	93630,36,4
NC_045512.2	1591	T	C	synonymous_variant	ORF1ab	c.1326T>C	p.Gly442Gly	93669,1
NC_045512.2	1592	T	C,A	missense_variant	ORF1ab	c.1327T>A	p.Ser443Thr	93645,24,1
NC_045512.2	1593	C	T	missense_variant	ORF1ab	c.1328C>T	p.Ser443Phe	93572,98
NC_045512.2	1594	C	T	synonymous_variant	ORF1ab	c.1329C>T	p.Ser443Ser	93186484
NC_045512.2	1595	G	A	missense_variant	ORF1ab	c.1330G>A	p.Glu444Lys	93657,13
NC_045512.2	1597	AG	A	frameshift_variant	ORF1ab	c.1334delG	p.Gly445fs	93658,12
NC_045512.2	1598	G	A,T,C	missense_variant	ORF1ab	c.1333G>A	p.Gly445Ser	93653,12,4,1
NC_045512.2	1598	GG	G	frameshift_variant	ORF1ab	c.1334delG	p.Gly445fs	93658,12
NC_045512.2	1599	G	T	missense_variant	ORF1ab	c.1334G>T	p.Gly445Val	93658,12
NC_045512.2	1599	GT	G	frameshift_variant	ORF1ab	c.1335delT	p.Asn447fs	93658,12
NC_045512.2	1600	T	C	synonymous_variant	ORF1ab	c.1335T>C	p.Gly445Gly	93669,1
NC_045512.2	1600	TC	T	frameshift_variant	ORF1ab	c.1336delC	p.Asn447fs	93658,12
NC_045512.2	1601	C	T,A	missense_variant	ORF1ab	c.1336C>A	p.Leu446Ile	93654,10,6
NC_045512.2	1601	CT	C	frameshift_variant	ORF1ab	c.1338delT	p.Asn447fs	93657,13
NC_045512.2	1602	TT	T	frameshift_variant	ORF1ab	c.1338delT	p.Asn447fs	93655,15
NC_045512.2	1603	T	C,G	synonymous_variant	ORF1ab	c.1338T>C	p.Leu446Leu	93662,5,3
NC_045512.2	1603	TA	T	frameshift_variant	ORF1ab	c.1340delA	p.Asn447fs	93667,3
NC_045512.2	1604	AA	A	frameshift_variant	ORF1ab	c.1340delA	p.Asn447fs	926001070
NC_045512.2	1605	A	G,C	missense_variant	ORF1ab	c.1340A>C	p.Asn447Thr	93668,1,1
NC_045512.2	1605	AT	A	frameshift_variant	ORF1ab	c.1341delT	p.Asn447fs	926011069
NC_045512.2	1606	T	C	synonymous_variant	ORF1ab	c.1341T>C	p.Asn447Asn	93645,25
NC_045512.2	1606	TG	T	frameshift_variant	ORF1ab	c.1342delG	p.Asp448fs	926021068
NC_045512.2	1607	G	A	missense_variant	ORF1ab	c.1342G>A	p.Asp448Asn	93668,2
NC_045512.2	1607	GA	G	frameshift_variant	ORF1ab	c.1343delA	p.Asp448fs	93669,1
NC_045512.2	1608	AC	A	frameshift_variant	ORF1ab	c.1344delC	p.Asp448fs	93669,1
NC_045512.2	1609	C	T	synonymous_variant	ORF1ab	c.1344C>T	p.Asp448Asp	93662,8
NC_045512.2	1609	CA	C	frameshift_variant	ORF1ab	c.1346delA	p.Asn449fs	93669,1
NC_045512.2	1610	A	G	missense_variant	ORF1ab	c.1345A>G	p.Asn449Asp	93667,3
NC_045512.2	1610	AA	A	frameshift_variant	ORF1ab	c.1346delA	p.Asn449fs	93669,1
NC_045512.2	1611	AC	A	frameshift_variant	ORF1ab	c.1348delC	p.Leu450fs	93669,1
NC_045512.2	1612	C	T	synonymous_variant	ORF1ab	c.1347C>T	p.Asn449Asn	93667,3
NC_045512.2	1612	CC	C	frameshift_variant	ORF1ab	c.1348delC	p.Leu450fs	93669,1
NC_045512.2	1613	C	T,A	missense_variant	ORF1ab	c.1348C>A	p.Leu450Ile	93655,13,2
NC_045512.2	1613	CT	C	frameshift_variant	ORF1ab	c.1350delT	p.Glu452fs	93669,1
NC_045512.2	1614	TT	T	frameshift_variant	ORF1ab	c.1350delT	p.Glu452fs	93669,1
NC_045512.2	1615	TC	T	frameshift_variant	ORF1ab	c.1351delC	p.Glu452fs	93669,1
NC_045512.2	1616	C	T	missense_variant	ORF1ab	c.1351C>T	p.Leu451Phe	93512158
NC_045512.2	1616	CT	C	frameshift_variant	ORF1ab	c.1353delT	p.Glu452fs	93669,1
NC_045512.2	1619	G	A	missense_variant	ORF1ab	c.1354G>A	p.Glu452Lys	93669,1
NC_045512.2	1619	G	GN	frameshift_variant	ORF1ab	c.1354_1355insC	p.Glu452fs	93666,4
NC_045512.2	1620	A	G,T,C	missense_variant	ORF1ab	c.1355A>C	p.Glu452Ala	93642,26,1,1
NC_045512.2	1622	A	G	missense_variant	ORF1ab	c.1357A>G	p.Ile453Val	93666,4
NC_045512.2	1623	T	C	missense_variant	ORF1ab	c.1358T>C	p.Ile453Thr	93625,45
NC_045512.2	1625	C	T	missense_variant	ORF1ab	c.1360C>T	p.Leu454Phe	93517153
NC_045512.2	1627	C	T	synonymous_variant	ORF1ab	c.1362C>T	p.Leu454Leu	93614,56
NC_045512.2	1629	A	C,T	missense_variant	ORF1ab	c.1364A>C	p.Gln455Pro	93666,3,1
NC_045512.2	1630	A	C,T	missense_variant	ORF1ab	c.1365A>C	p.Gln455His	93620,49,1
NC_045512.2	1631	A	C	missense_variant	ORF1ab	c.1366A>C	p.Lys456Gln	93669,1
NC_045512.2	1632	A	T	missense_variant	ORF1ab	c.1367A>T	p.Lys456Ile	93668,2
NC_045512.2	1633	A	T,G	missense_variant	ORF1ab	c.1368A>T	p.Lys456Asn	93668,1,1
NC_045512.2	1634	G	A	missense_variant	ORF1ab	c.1369G>A	p.Glu457Lys	93669,1
NC_045512.2	1635	A	C,G	missense_variant	ORF1ab	c.1370A>C	p.Glu457Ala	93667,2,1
NC_045512.2	1636	G	T	missense_variant	ORF1ab	c.1371G>T	p.Glu457Asp	93669,1
NC_045512.2	1637	A	T	stop_gained	ORF1ab	c.1372A>T	p.Lys458*	93669,1
NC_045512.2	1639	A	G	synonymous_variant	ORF1ab	c.1374A>G	p.Lys458Lys	93668,2
NC_045512.2	1642	C	T	synonymous_variant	ORF1ab	c.1377C>T	p.Val459Val	93668,2
NC_045512.2	1643	A	G	missense_variant	ORF1ab	c.1378A>G	p.Asn460Asp	93669,1
NC_045512.2	1646	A	G	missense_variant	ORF1ab	c.1381A>G	p.Ile461Val	93665,5
NC_045512.2	1647	T	C	missense_variant	ORF1ab	c.1382T>C	p.Ile461Thr	93664,6
NC_045512.2	1648	C	T	synonymous_variant	ORF1ab	c.1383C>T	p.Ile461Ile	93662,8
NC_045512.2	1651	T	C	synonymous_variant	ORF1ab	c.1386T>C	p.Asn462Asn	93666,4
NC_045512.2	1652	A	G	missense_variant	ORF1ab	c.1387A>G	p.Ile463Val	93668,2
NC_045512.2	1653	T	C	missense_variant	ORF1ab	c.1388T>C	p.Ile463Thr	93669,1
NC_045512.2	1655	G	T	missense_variant	ORF1ab	c.1390G>T	p.Val464Phe	93669,1
NC_045512.2	1656	T	C	missense_variant	ORF1ab	c.1391T>C	p.Val464Ala	93669,1
NC_045512.2	1658	G	T	missense_variant	ORF1ab	c.1393G>T	p.Gly465Cys	93668,2
NC_045512.2	1659	G	T,A	missense_variant	ORF1ab	c.1394G>A	p.Gly465Asp	93658,10,2
NC_045512.2	1661	G	T,A	missense_variant	ORF1ab	c.1396G>A	p.Asp466Asn	93665,3,2
NC_045512.2	1662	A	T,G	missense_variant	ORF1ab	c.1397A>G	p.Asp466Gly	93667,2,1
NC_045512.2	1663	C	T	synonymous_variant	ORF1ab	c.1398C>T	p.Asp466Asp	93662,8
NC_045512.2	1665	T	A	missense_variant	ORF1ab	c.1400T>A	p.Phe467Tyr	93669,1
NC_045512.2	1666	T	C	synonymous_variant	ORF1ab	c.1401T>C	p.Phe467Phe	93651,19
NC_045512.2	1667	A	G	missense_variant	ORF1ab	c.1402A>G	p.Lys468Glu	93669,1
NC_045512.2	1669	A	G	synonymous_variant	ORF1ab	c.1404A>G	p.Lys468Lys	93669,1
NC_045512.2	1670	C	T	missense_variant	ORF1ab	c.1405C>T	p.Leu469Phe	93651,19
NC_045512.2	1671	T	C	missense_variant	ORF1ab	c.1406T>C	p.Leu469Pro	93669,1
NC_045512.2	1674	A	C	missense_variant	ORF1ab	c.1409A>C	p.Asn470Thr	93669,1
NC_045512.2	1675	T	C	synonymous_variant	ORF1ab	c.1410T>C	p.Asn470Asn	93662,8
NC_045512.2	1677	A	C,T,G	missense_variant	ORF1ab	c.1412A>C	p.Glu471Ala	93664,4,1,1
NC_045512.2	1678	A	C,G	missense_variant	ORF1ab	c.1413A>C	p.Glu471Asp	93661,6,3
NC_045512.2	1679	G	A	missense_variant	ORF1ab	c.1414G>A	p.Glu472Lys	93667,3
NC_045512.2	1679	G	GN	frameshift_variant	ORF1ab	c.1414_1415insC	p.Glu472fs	93666,4
NC_045512.2	1681	G	T,A	missense_variant	ORF1ab	c.1416G>T	p.Glu472Asp	93657,10,3
NC_045512.2	1682	A	G	missense_variant	ORF1ab	c.1417A>G	p.Ile473Val	93666,4
NC_045512.2	1683	T	C,G	missense_variant	ORF1ab	c.1418T>C	p.Ile473Thr	93665,4,1
NC_045512.2	1684	C	T	synonymous_variant	ORF1ab	c.1419C>T	p.Ile473Ile	93537133
NC_045512.2	1685	G	A	missense_variant	ORF1ab	c.1420G>A	p.Ala474Thr	93658,12
NC_045512.2	1686	C	T	missense_variant	ORF1ab	c.1421C>T	p.Ala474Val	93666,4
NC_045512.2	1687	C	T	synonymous_variant	ORF1ab	c.1422C>T	p.Ala474Ala	93646,24
NC_045512.2	1691	A	G	missense_variant	ORF1ab	c.1426A>G	p.Ile476Val	93663,7
NC_045512.2	1692	T	C	missense_variant	ORF1ab	c.1427T>C	p.Ile476Thr	93656,14
NC_045512.2	1696	G	T	missense_variant	ORF1ab	c.1431G>T	p.Leu477Phe	93668,2
NC_045512.2	1697	G	A	missense_variant	ORF1ab	c.1432G>A	p.Ala478Thr	93669,1
NC_045512.2	1699	A	G,T	synonymous_variant	ORF1ab	c.1434A>G	p.Ala478Ala	93655,10,5
NC_045512.2	1701	C	T,A	missense_variant	ORF1ab	c.1436C>A	p.Ser479Tyr	93664,5,1
NC_045512.2	1702	T	G	synonymous_variant	ORF1ab	c.1437T>G	p.Ser479Ser	93669,1
NC_045512.2	1703	T	C,G	missense_variant	ORF1ab	c.1438T>C	p.Phe480Leu	93665,4,1
NC_045512.2	1704	T	C,G	missense_variant	ORF1ab	c.1439T>C	p.Phe480Ser	93668,1,1
NC_045512.2	1705	T	A	missense_variant	ORF1ab	c.1440T>A	p.Phe480Leu	93669,1
NC_045512.2	1707	C	T,A	missense_variant	ORF1ab	c.1442C>A	p.Ser481Tyr	93653,16,1
NC_045512.2	1708	T	C,A	synonymous_variant	ORF1ab	c.1443T>A	p.Ser481Ser	93666,3,1
NC_045512.2	1709	G	A,T	missense_variant	ORF1ab	c.1444G>A	p.Ala482Thr	93668,1,1
NC_045512.2	1710	C	T	missense_variant	ORF1ab	c.1445C>T	p.Ala482Val	93645,25
NC_045512.2	1711	T	G,A	synonymous_variant	ORF1ab	c.1446T>A	p.Ala482Ala	93668,1,1
NC_045512.2	1713	C	A	missense_variant	ORF1ab	c.1448C>A	p.Ser483Tyr	93663,7
NC_045512.2	1714	C	T	synonymous_variant	ORF1ab	c.1449C>T	p.Ser483Ser	93643,27
NC_045512.2	1716	C	T	missense_variant	ORF1ab	c.1451C>T	p.Thr484Ile	93667,3
NC_045512.2	1717	A	G	synonymous_variant	ORF1ab	c.1452A>G	p.Thr484Thr	93667,3
NC_045512.2	1718	A	T,G	missense_variant	ORF1ab	c.1453A>G	p.Ser485Gly	93666,3,1
NC_045512.2	1719	G	A,T,C	missense_variant	ORF1ab	c.1454G>A	p.Ser485Asn	93666,2,1,1
NC_045512.2	1720	T	C	synonymous_variant	ORF1ab	c.1455T>C	p.Ser485Ser	93669,1
NC_045512.2	1721	G	T	missense_variant	ORF1ab	c.1456G>T	p.Ala486Ser	93667,3
NC_045512.2	1722	C	T	missense_variant	ORF1ab	c.1457C>T	p.Ala486Val	93599,71
NC_045512.2	1723	T	C,A	synonymous_variant	ORF1ab	c.1458T>A	p.Ala486Ala	93666,3,1
NC_045512.2	1726	T	A	missense_variant	ORF1ab	c.1461T>A	p.Phe487Leu	93668,2
NC_045512.2	1726	TG	T	frameshift_variant	ORF1ab	c.1462delG	p.Val488fs	93669,1
NC_045512.2	1727	G	T,A	missense_variant	ORF1ab	c.1462G>A	p.Val488Met	93667,2,1
NC_045512.2	1728	T	C	missense_variant	ORF1ab	c.1463T>C	p.Val488Ala	93667,3
NC_045512.2	1729	G	A,T	synonymous_variant	ORF1ab	c.1464G>A	p.Val488Val	93654,9,7
NC_045512.2	1730	G	A	missense_variant	ORF1ab	c.1465G>A	p.Glu489Lys	93666,4
NC_045512.2	1731	A	C,G	missense_variant	ORF1ab	c.1466A>C	p.Glu489Ala	93662,6,2
NC_045512.2	1733	A	G	missense_variant	ORF1ab	c.1468A>G	p.Thr490Ala	93668,2
NC_045512.2	1734	C	T	missense_variant	ORF1ab	c.1469C>T	p.Thr490Ile	93646,24
NC_045512.2	1736	G	A	missense_variant	ORF1ab	c.1471G>A	p.Val491Met	93664,6
NC_045512.2	1738	G	T,A,C	synonymous_variant	ORF1ab	c.1473G>A	p.Val491Val	93490,177,2,1
NC_045512.2	1739	A	C,G	missense_variant	ORF1ab	c.1474A>C	p.Lys492Gln	93668,1,1
NC_045512.2	1739	A	AN	frameshift_variant	ORF1ab	c.1474_1475insC	p.Lys492fs	93666,4
NC_045512.2	1740	A	G,C	missense_variant	ORF1ab	c.1475A>C	p.Lys492Thr	93668,1,1
NC_045512.2	1741	A	T	missense_variant	ORF1ab	c.1476A>T	p.Lys492Asn	93669,1
NC_045512.2	1742	G	A,T	missense_variant	ORF1ab	c.1477G>A	p.Gly493Ser	93666,3,1
NC_045512.2	1743	G	A	missense_variant	ORF1ab	c.1478G>A	p.Gly493Asp	93634,36
NC_045512.2	1744	T	C	synonymous_variant	ORF1ab	c.1479T>C	p.Gly493Gly	93669,1
NC_045512.2	1745	T	C,G	missense_variant	ORF1ab	c.1480T>G	p.Leu494Val	93666,3,1
NC_045512.2	1747	G	A	synonymous_variant	ORF1ab	c.1482G>A	p.Leu494Leu	93629,41
NC_045512.2	1748	G	A	missense_variant	ORF1ab	c.1483G>A	p.Asp495Asn	93666,4
NC_045512.2	1750	T	C	synonymous_variant	ORF1ab	c.1485T>C	p.Asp495Asp	93668,2
NC_045512.2	1753	T	C	synonymous_variant	ORF1ab	c.1488T>C	p.Tyr496Tyr	93665,5
NC_045512.2	1755	A	G	missense_variant	ORF1ab	c.1490A>G	p.Lys497Arg	93668,2
NC_045512.2	1756	A	G	synonymous_variant	ORF1ab	c.1491A>G	p.Lys497Lys	93668,2
NC_045512.2	1757	G	A	missense_variant	ORF1ab	c.1492G>A	p.Ala498Thr	93669,1
NC_045512.2	1758	C	T	missense_variant	ORF1ab	c.1493C>T	p.Ala498Val	93489181
NC_045512.2	1759	A	G	synonymous_variant	ORF1ab	c.1494A>G	p.Ala498Ala	93668,2
NC_045512.2	1760	T	C	missense_variant	ORF1ab	c.1495T>C	p.Phe499Leu	93669,1
NC_045512.2	1761	T	C	missense_variant	ORF1ab	c.1496T>C	p.Phe499Ser	93669,1
NC_045512.2	1762	C	T	synonymous_variant	ORF1ab	c.1497C>T	p.Phe499Phe	93667,3
NC_045512.2	1766	C	A	missense_variant	ORF1ab	c.1501C>A	p.Gln501Lys	93668,2
NC_045512.2	1767	A	G	missense_variant	ORF1ab	c.1502A>G	p.Gln501Arg	93669,1
NC_045512.2	1771	T	A	synonymous_variant	ORF1ab	c.1506T>A	p.Ile502Ile	93664,6
NC_045512.2	1772	G	T,A	missense_variant	ORF1ab	c.1507G>A	p.Val503Ile	93663,4,3
NC_045512.2	1773	T	C	missense_variant	ORF1ab	c.1508T>C	p.Val503Ala	93669,1
NC_045512.2	1774	T	A	synonymous_variant	ORF1ab	c.1509T>A	p.Val503Val	93669,1
NC_045512.2	1777	A	G	synonymous_variant	ORF1ab	c.1512A>G	p.Glu504Glu	93664,6
NC_045512.2	1778	T	C	missense_variant	ORF1ab	c.1513T>C	p.Ser505Pro	93664,6
NC_045512.2	1779	C	T	missense_variant	ORF1ab	c.1514C>T	p.Ser505Phe	93657,13
NC_045512.2	1780	C	T	synonymous_variant	ORF1ab	c.1515C>T	p.Ser505Ser	93659,11
NC_045512.2	1782	G	A,T	missense_variant	ORF1ab	c.1517G>A	p.Cys506Tyr	93666,3,1
NC_045512.2	1784	G	A,T	missense_variant	ORF1ab	c.1519G>A	p.Gly507Ser	93666,3,1
NC_045512.2	1787	A	G	missense_variant	ORF1ab	c.1522A>G	p.Asn508Asp	93669,1
NC_045512.2	1788	A	G,C	missense_variant	ORF1ab	c.1523A>C	p.Asn508Thr	93667,2,1
NC_045512.2	1789	T	A	missense_variant	ORF1ab	c.1524T>A	p.Asn508Lys	93668,2
NC_045512.2	1791	T	TN	frameshift_variant	ORF1ab	c.1526_1527insA	p.Phe509fs	93545125
NC_045512.2	1793	A	T	stop_gained	ORF1ab	c.1528A>T	p.Lys510*	93669,1
NC_045512.2	1796	G	A	missense_variant	ORF1ab	c.1531G>A	p.Val511Ile	93668,2
NC_045512.2	1799	A	AN	frameshift_variant	ORF1ab	c.1534dupA	p.Thr512fs	93666,4
NC_045512.2	1800	C	A,T	missense_variant	ORF1ab	c.1535C>A	p.Thr512Lys	93642,15,13
NC_045512.2	1801	A	G	synonymous_variant	ORF1ab	c.1536A>G	p.Thr512Thr	93667,3
NC_045512.2	1802	A	G	missense_variant	ORF1ab	c.1537A>G	p.Lys513Glu	93669,1
NC_045512.2	1805	G	A	missense_variant	ORF1ab	c.1540G>A	p.Gly514Arg	93669,1
NC_045512.2	1806	G	A	missense_variant	ORF1ab	c.1541G>A	p.Gly514Glu	93669,1
NC_045512.2	1807	A	C,G	synonymous_variant	ORF1ab	c.1542A>C	p.Gly514Gly	93668,1,1
NC_045512.2	1808	A	G	missense_variant	ORF1ab	c.1543A>G	p.Lys515Glu	93668,2
NC_045512.2	1809	A	C,G	missense_variant	ORF1ab	c.1544A>C	p.Lys515Thr	93668,1,1
NC_045512.2	1811	G	A	missense_variant	ORF1ab	c.1546G>A	p.Ala516Thr	93669,1
NC_045512.2	1812	C	T	missense_variant	ORF1ab	c.1547C>T	p.Ala516Val	93512158
NC_045512.2	1813	T	A,C	synonymous_variant	ORF1ab	c.1548T>A	p.Ala516Ala	93635,34,1
NC_045512.2	1813	T	TA	frameshift_variant	ORF1ab	c.1554dupA	p.Gly519fs	93669,1
NC_045512.2	1813	T	TA	frameshift_variant	ORF1ab	c.1554dupA	p.Gly519fs	93668,2
NC_045512.2	1813	T	TN	frameshift_variant	ORF1ab	c.1548_1549insC	p.Lys517fs	93669,1
NC_045512.2	1815	A	G	missense_variant	ORF1ab	c.1550A>G	p.Lys517Arg	93665,5
NC_045512.2	1817	A	C,G	missense_variant	ORF1ab	c.1552A>C	p.Lys518Gln	93668,1,1
NC_045512.2	1819	A	G,C	missense_variant	ORF1ab	c.1554A>C	p.Lys518Asn	93667,2,1
NC_045512.2	1820	G	A,T	missense_variant	ORF1ab	c.1555G>A	p.Gly519Ser	93436,220,14
NC_045512.2	1821	G	T,A	missense_variant	ORF1ab	c.1556G>A	p.Gly519Asp	93663,6,1
NC_045512.2	1822	T	C	synonymous_variant	ORF1ab	c.1557T>C	p.Gly519Gly	93668,2
NC_045512.2	1824	C	T	missense_variant	ORF1ab	c.1559C>T	p.Ala520Val	93664,6
NC_045512.2	1825	C	T,A	synonymous_variant	ORF1ab	c.1560C>A	p.Ala520Ala	93665,4,1
NC_045512.2	1829	A	G,C	missense_variant	ORF1ab	c.1564A>C	p.Asn522His	93660,6,4
NC_045512.2	1830	A	G,C	missense_variant	ORF1ab	c.1565A>C	p.Asn522Thr	93665,3,2
NC_045512.2	1831	T	C	synonymous_variant	ORF1ab	c.1566T>C	p.Asn522Asn	93647,23
NC_045512.2	1832	A	G	missense_variant	ORF1ab	c.1567A>G	p.Ile523Val	93668,2
NC_045512.2	1834	T	C	synonymous_variant	ORF1ab	c.1569T>C	p.Ile523Ile	93669,1
NC_045512.2	1835	G	A	missense_variant	ORF1ab	c.1570G>A	p.Gly524Ser	93665,5
NC_045512.2	1836	G	T,A	missense_variant	ORF1ab	c.1571G>A	p.Gly524Asp	93646,23,1
NC_045512.2	1837	T	C	synonymous_variant	ORF1ab	c.1572T>C	p.Gly524Gly	93662,8
NC_045512.2	1839	A	G,T	missense_variant	ORF1ab	c.1574A>G	p.Glu525Gly	93664,5,1
NC_045512.2	1842	A	G	missense_variant	ORF1ab	c.1577A>G	p.Gln526Arg	93667,3
NC_045512.2	1843	G	T,A	missense_variant	ORF1ab	c.1578G>T	p.Gln526His	93599,63,8
NC_045512.2	1846	A	G,C,T	missense_variant	ORF1ab	c.1581A>C	p.Lys527Asn	93646,13,7,4
NC_045512.2	1847	T	C,G	missense_variant	ORF1ab	c.1582T>C	p.Ser528Pro	93659,9,2
NC_045512.2	1848	C	T	missense_variant	ORF1ab	c.1583C>T	p.Ser528Leu	93664,6
NC_045512.2	1850	A	G	missense_variant	ORF1ab	c.1585A>G	p.Ile529Val	93668,2
NC_045512.2	1851	T	C	missense_variant	ORF1ab	c.1586T>C	p.Ile529Thr	93668,2
NC_045512.2	1852	A	G	missense_variant	ORF1ab	c.1587A>G	p.Ile529Met	93669,1
NC_045512.2	1853	C	T,A	missense_variant	ORF1ab	c.1588C>A	p.Leu530Met	93661,7,2
NC_045512.2	1854	T	C	missense_variant	ORF1ab	c.1589T>C	p.Leu530Pro	93669,1
NC_045512.2	1855	G	T,A	synonymous_variant	ORF1ab	c.1590G>A	p.Leu530Leu	93664,4,2
NC_045512.2	1856	A	G,C	missense_variant	ORF1ab	c.1591A>C	p.Ser531Arg	93666,3,1
NC_045512.2	1857	G	T,A	missense_variant	ORF1ab	c.1592G>A	p.Ser531Asn	93661,7,2
NC_045512.2	1858	T	C,G	missense_variant	ORF1ab	c.1593T>G	p.Ser531Arg	93666,3,1
NC_045512.2	1859	C	T	missense_variant	ORF1ab	c.1594C>T	p.Pro532Ser	93664,6
NC_045512.2	1859	C	CN	frameshift_variant	ORF1ab	c.1594_1595insA	p.Pro532fs	93666,4
NC_045512.2	1860	C	T	missense_variant	ORF1ab	c.1595C>T	p.Pro532Leu	93667,3
NC_045512.2	1862	C	T	missense_variant	ORF1ab	c.1597C>T	p.Leu533Phe	93643,27
NC_045512.2	1863	T	A,G,C	missense_variant	ORF1ab	c.1598T>A	p.Leu533His	93664,3,2,1
NC_045512.2	1864	T	G,C	synonymous_variant	ORF1ab	c.1599T>C	p.Leu533Leu	93666,3,1
NC_045512.2	1866	A	G	missense_variant	ORF1ab	c.1601A>G	p.Tyr534Cys	93668,2
NC_045512.2	1867	T	C	synonymous_variant	ORF1ab	c.1602T>C	p.Tyr534Tyr	93669,1
NC_045512.2	1868	G	A	missense_variant	ORF1ab	c.1603G>A	p.Ala535Thr	93669,1
NC_045512.2	1869	C	T	missense_variant	ORF1ab	c.1604C>T	p.Ala535Val	93667,3
NC_045512.2	1870	A	T	synonymous_variant	ORF1ab	c.1605A>T	p.Ala535Ala	93669,1
NC_045512.2	1871	T	C	missense_variant	ORF1ab	c.1606T>C	p.Phe536Leu	93669,1
NC_045512.2	1872	T	G	missense_variant	ORF1ab	c.1607T>G	p.Phe536Cys	93666,4
NC_045512.2	1873	T	G,C	missense_variant	ORF1ab	c.1608T>G	p.Phe536Leu	93667,2,1
NC_045512.2	1874	G	T,A	missense_variant	ORF1ab	c.1609G>A	p.Ala537Thr	93611,56,3
NC_045512.2	1875	C	T	missense_variant	ORF1ab	c.1610C>T	p.Ala537Val	93666,4
NC_045512.2	1876	A	C,G	synonymous_variant	ORF1ab	c.1611A>C	p.Ala537Ala	93667,2,1
NC_045512.2	1877	T	C,A	missense_variant	ORF1ab	c.1612T>A	p.Ser538Thr	93661,8,1
NC_045512.2	1878	C	T	missense_variant	ORF1ab	c.1613C>T	p.Ser538Leu	93637,33
NC_045512.2	1880	G	A	missense_variant	ORF1ab	c.1615G>A	p.Glu539Lys	93668,2
NC_045512.2	1882	G	T	missense_variant	ORF1ab	c.1617G>T	p.Glu539Asp	93661,9
NC_045512.2	1884	C	T	missense_variant	ORF1ab	c.1619C>T	p.Ala540Val	93566104
NC_045512.2	1885	T	C	synonymous_variant	ORF1ab	c.1620T>C	p.Ala540Ala	93665,5
NC_045512.2	1886	G	A	missense_variant	ORF1ab	c.1621G>A	p.Ala541Thr	93669,1
NC_045512.2	1887	C	T	missense_variant	ORF1ab	c.1622C>T	p.Ala541Val	93604,66
NC_045512.2	1888	T	C	synonymous_variant	ORF1ab	c.1623T>C	p.Ala541Ala	93668,2
NC_045512.2	1889	C	T	missense_variant	ORF1ab	c.1624C>T	p.Arg542Cys	93668,2
NC_045512.2	1890	G	A,T	missense_variant	ORF1ab	c.1625G>A	p.Arg542His	93659,10,1
NC_045512.2	1891	T	G	synonymous_variant	ORF1ab	c.1626T>G	p.Arg542Arg	93669,1
NC_045512.2	1892	G	A	missense_variant	ORF1ab	c.1627G>A	p.Val543Ile	93668,2
NC_045512.2	1894	T	A	synonymous_variant	ORF1ab	c.1629T>A	p.Val543Val	93669,1
NC_045512.2	1895	G	A,T	missense_variant	ORF1ab	c.1630G>A	p.Val544Ile	93667,2,1
NC_045512.2	1896	T	C	missense_variant	ORF1ab	c.1631T>C	p.Val544Ala	93669,1
NC_045512.2	1897	A	G	synonymous_variant	ORF1ab	c.1632A>G	p.Val544Val	93669,1
NC_045512.2	1899	G	A	missense_variant	ORF1ab	c.1634G>A	p.Arg545Gln	93669,1
NC_045512.2	1900	A	G,C	synonymous_variant	ORF1ab	c.1635A>C	p.Arg545Arg	93667,2,1
NC_045512.2	1901	T	C	missense_variant	ORF1ab	c.1636T>C	p.Ser546Pro	93668,2
NC_045512.2	1902	C	T	missense_variant	ORF1ab	c.1637C>T	p.Ser546Leu	93668,2
NC_045512.2	1904	A	G	missense_variant	ORF1ab	c.1639A>G	p.Ile547Val	93622,48
NC_045512.2	1905	T	C,G	missense_variant	ORF1ab	c.1640T>C	p.Ile547Thr	93663,6,1
NC_045512.2	1906	T	C,A	synonymous_variant	ORF1ab	c.1641T>A	p.Ile547Ile	93667,2,1
NC_045512.2	1907	T	C	missense_variant	ORF1ab	c.1642T>C	p.Phe548Leu	93638,32
NC_045512.2	1908	T	C	missense_variant	ORF1ab	c.1643T>C	p.Phe548Ser	93668,2
NC_045512.2	1909	C	T	synonymous_variant	ORF1ab	c.1644C>T	p.Phe548Phe	93623,47
NC_045512.2	1910	T	G,A	missense_variant	ORF1ab	c.1645T>A	p.Ser549Thr	93655,11,4
NC_045512.2	1911	C	T	missense_variant	ORF1ab	c.1646C>T	p.Ser549Phe	93644,26
NC_045512.2	1912	C	T,A	synonymous_variant	ORF1ab	c.1647C>A	p.Ser549Ser	93027,640,3
NC_045512.2	1913	C	T	missense_variant	ORF1ab	c.1648C>T	p.Arg550Cys	93657,13
NC_045512.2	1914	G	A,T	missense_variant	ORF1ab	c.1649G>A	p.Arg550His	93648,21,1
NC_045512.2	1915	C	T	synonymous_variant	ORF1ab	c.1650C>T	p.Arg550Arg	93648,22
NC_045512.2	1916	A	G	missense_variant	ORF1ab	c.1651A>G	p.Thr551Ala	93668,2
NC_045512.2	1917	C	T	missense_variant	ORF1ab	c.1652C>T	p.Thr551Ile	93535135
NC_045512.2	1918	T	C	synonymous_variant	ORF1ab	c.1653T>C	p.Thr551Thr	93591,79
NC_045512.2	1919	C	A,T	missense_variant	ORF1ab	c.1654C>A	p.Leu552Ile	93659,6,5
NC_045512.2	1919	C	CN	frameshift_variant	ORF1ab	c.1654_1655insA	p.Leu552fs	93666,4
NC_045512.2	1924	A	G	synonymous_variant	ORF1ab	c.1659A>G	p.Glu553Glu	93669,1
NC_045512.2	1925	A	C	missense_variant	ORF1ab	c.1660A>C	p.Thr554Pro	93668,2
NC_045512.2	1926	C	T	missense_variant	ORF1ab	c.1661C>T	p.Thr554Ile	93666,4
NC_045512.2	1927	T	C,A	synonymous_variant	ORF1ab	c.1662T>A	p.Thr554Thr	93630,39,1
NC_045512.2	1929	C	T	missense_variant	ORF1ab	c.1664C>T	p.Ala555Val	93654,16
NC_045512.2	1930	T	C	synonymous_variant	ORF1ab	c.1665T>C	p.Ala555Ala	93669,1
NC_045512.2	1931	C	A	missense_variant	ORF1ab	c.1666C>A	p.Gln556Lys	93669,1
NC_045512.2	1934	A	G	missense_variant	ORF1ab	c.1669A>G	p.Asn557Asp	93669,1
NC_045512.2	1935	A	C,G	missense_variant	ORF1ab	c.1670A>C	p.Asn557Thr	93664,3,3
NC_045512.2	1936	T	C	synonymous_variant	ORF1ab	c.1671T>C	p.Asn557Asn	93546124
NC_045512.2	1937	T	C	missense_variant	ORF1ab	c.1672T>C	p.Ser558Pro	93669,1
NC_045512.2	1938	C	T,A	missense_variant	ORF1ab	c.1673C>A	p.Ser558Tyr	93649,20,1
NC_045512.2	1939	T	G	synonymous_variant	ORF1ab	c.1674T>G	p.Ser558Ser	93669,1
NC_045512.2	1940	G	A	missense_variant	ORF1ab	c.1675G>A	p.Val559Met	93668,2
NC_045512.2	1941	T	C,G	missense_variant	ORF1ab	c.1676T>C	p.Val559Ala	93664,3,3
NC_045512.2	1942	G	T,A	synonymous_variant	ORF1ab	c.1677G>A	p.Val559Val	93659,10,1
NC_045512.2	1943	C	T	missense_variant	ORF1ab	c.1678C>T	p.Arg560Cys	93636,34
NC_045512.2	1944	G	A,T	missense_variant	ORF1ab	c.1679G>A	p.Arg560His	93648,19,3
NC_045512.2	1945	T	C,G	synonymous_variant	ORF1ab	c.1680T>C	p.Arg560Arg	93667,2,1
NC_045512.2	1946	G	T,A	missense_variant	ORF1ab	c.1681G>A	p.Val561Ile	93644,24,2
NC_045512.2	1947	T	C	missense_variant	ORF1ab	c.1682T>C	p.Val561Ala	93308362
NC_045512.2	1951	A	G,T	missense_variant	ORF1ab	c.1686A>T	p.Leu562Phe	93668,1,1
NC_045512.2	1953	A	G	missense_variant	ORF1ab	c.1688A>G	p.Gln563Arg	93669,1
NC_045512.2	1954	G	A,T	missense_variant	ORF1ab	c.1689G>T	p.Gln563His	93666,3,1
NC_045512.2	1955	A	G	missense_variant	ORF1ab	c.1690A>G	p.Lys564Glu	93669,1
NC_045512.2	1957	G	T,A	missense_variant	ORF1ab	c.1692G>T	p.Lys564Asn	93633,29,8
NC_045512.2	1959	C	T	missense_variant	ORF1ab	c.1694C>T	p.Ala565Val	93660,10
NC_045512.2	1960	C	T	synonymous_variant	ORF1ab	c.1695C>T	p.Ala565Ala	93609,61
NC_045512.2	1961	G	A	missense_variant	ORF1ab	c.1696G>A	p.Ala566Thr	93667,3
NC_045512.2	1962	C	T	missense_variant	ORF1ab	c.1697C>T	p.Ala566Val	93640,30
NC_045512.2	1964	A	C	missense_variant	ORF1ab	c.1699A>C	p.Ile567Leu	93669,1
NC_045512.2	1965	T	C	missense_variant	ORF1ab	c.1700T>C	p.Ile567Thr	93669,1
NC_045512.2	1966	AA	A	frameshift_variant	ORF1ab	c.1702delA	p.Thr568fs	93669,1
NC_045512.2	1967	AC	A	frameshift_variant	ORF1ab	c.1703delC	p.Thr568fs	93669,1
NC_045512.2	1968	C	T	missense_variant	ORF1ab	c.1703C>T	p.Thr568Ile	93450220
NC_045512.2	1968	CA	C	frameshift_variant	ORF1ab	c.1705delA	p.Ile569fs	93669,1
NC_045512.2	1971	T	C	missense_variant	ORF1ab	c.1706T>C	p.Ile569Thr	93659,11
NC_045512.2	1972	A	G	missense_variant	ORF1ab	c.1707A>G	p.Ile569Met	93668,2
NC_045512.2	1973	C	T	synonymous_variant	ORF1ab	c.1708C>T	p.Leu570Leu	93618,52
NC_045512.2	1976	G	T,A	missense_variant	ORF1ab	c.1711G>A	p.Asp571Asn	93667,2,1
NC_045512.2	1977	A	G,T	missense_variant	ORF1ab	c.1712A>G	p.Asp571Gly	93667,2,1
NC_045512.2	1978	T	C,A	missense_variant	ORF1ab	c.1713T>A	p.Asp571Glu	93666,3,1
NC_045512.2	1979	G	A	missense_variant	ORF1ab	c.1714G>A	p.Gly572Arg	93667,3
NC_045512.2	1979	G	GN	frameshift_variant	ORF1ab	c.1714_1715insA	p.Gly572fs	93666,4
NC_045512.2	1980	G	A	missense_variant	ORF1ab	c.1715G>A	p.Gly572Glu	93599,71
NC_045512.2	1981	A	G,C	synonymous_variant	ORF1ab	c.1716A>C	p.Gly572Gly	93667,2,1
NC_045512.2	1982	A	G	missense_variant	ORF1ab	c.1717A>G	p.Ile573Val	93662,8
NC_045512.2	1983	T	C	missense_variant	ORF1ab	c.1718T>C	p.Ile573Thr	93665,5
NC_045512.2	1984	T	C	synonymous_variant	ORF1ab	c.1719T>C	p.Ile573Ile	93669,1
NC_045512.2	1987	A	G	synonymous_variant	ORF1ab	c.1722A>G	p.Ser574Ser	93578,92
NC_045512.2	1989	A	G	missense_variant	ORF1ab	c.1724A>G	p.Gln575Arg	93659,11
NC_045512.2	1990	G	T	missense_variant	ORF1ab	c.1725G>T	p.Gln575His	93668,2
NC_045512.2	1992	A	G	missense_variant	ORF1ab	c.1727A>G	p.Tyr576Cys	93668,2
NC_045512.2	1997	C	T	synonymous_variant	ORF1ab	c.1732C>T	p.Leu578Leu	93633,37
NC_045512.2	1998	T	A	missense_variant	ORF1ab	c.1733T>A	p.Leu578Gln	93668,2
NC_045512.2	1999	G	T	synonymous_variant	ORF1ab	c.1734G>T	p.Leu578Leu	93665,5
NC_045512.2	2000	A	C,G	missense_variant	ORF1ab	c.1735A>G	p.Arg579Gly	93662,4,4
NC_045512.2	2001	G	A,T	missense_variant	ORF1ab	c.1736G>A	p.Arg579Lys	93660,8,2
NC_045512.2	2002	A	C	missense_variant	ORF1ab	c.1737A>C	p.Arg579Ser	93669,1
NC_045512.2	2003	C	T,G	missense_variant	ORF1ab	c.1738C>G	p.Leu580Val	93597,72,1
NC_045512.2	2004	T	G	missense_variant	ORF1ab	c.1739T>G	p.Leu580Arg	93669,1
NC_045512.2	2005	C	T	synonymous_variant	ORF1ab	c.1740C>T	p.Leu580Leu	93652,18
NC_045512.2	2010	A	C	missense_variant	ORF1ab	c.1745A>C	p.Asp582Ala	93669,1
NC_045512.2	2013	C	T,A	missense_variant	ORF1ab	c.1748C>A	p.Ala583Asp	93665,4,1
NC_045512.2	2015	A	G	missense_variant	ORF1ab	c.1750A>G	p.Met584Val	93653,17
NC_045512.2	2017	G	A	missense_variant	ORF1ab	c.1752G>A	p.Met584Ile	93669,1
NC_045512.2	2018	A	G	missense_variant	ORF1ab	c.1753A>G	p.Met585Val	93623,47
NC_045512.2	2022	T	C,G	missense_variant	ORF1ab	c.1757T>C	p.Phe586Ser	93667,2,1
NC_045512.2	2023	C	T	synonymous_variant	ORF1ab	c.1758C>T	p.Phe586Phe	93666,4
NC_045512.2	2025	C	T	missense_variant	ORF1ab	c.1760C>T	p.Thr587Ile	93661,9
NC_045512.2	2026	A	G	synonymous_variant	ORF1ab	c.1761A>G	p.Thr587Thr	93668,2
NC_045512.2	2028	C	T	missense_variant	ORF1ab	c.1763C>T	p.Ser588Phe	93665,5
NC_045512.2	2029	T	C,A	synonymous_variant	ORF1ab	c.1764T>A	p.Ser588Ser	93653,10,7
NC_045512.2	2030	G	A	missense_variant	ORF1ab	c.1765G>A	p.Asp589Asn	93669,1
NC_045512.2	2031	A	G,C	missense_variant	ORF1ab	c.1766A>C	p.Asp589Ala	93668,1,1
NC_045512.2	2032	T	C,G	missense_variant	ORF1ab	c.1767T>G	p.Asp589Glu	93665,4,1
NC_045512.2	2035	G	T,A	missense_variant	ORF1ab	c.1770G>T	p.Leu590Phe	93512,135,23
NC_045512.2	2036	G	T,A	missense_variant	ORF1ab	c.1771G>A	p.Ala591Thr	93592,76,2
NC_045512.2	2037	C	T	missense_variant	ORF1ab	c.1772C>T	p.Ala591Val	93647,23
NC_045512.2	2038	T	C	synonymous_variant	ORF1ab	c.1773T>C	p.Ala591Ala	93669,1
NC_045512.2	2039	A	AN	frameshift_variant	ORF1ab	c.1774dupA	p.Thr592fs	93666,4
NC_045512.2	2040	C	T	missense_variant	ORF1ab	c.1775C>T	p.Thr592Ile	93635,35
NC_045512.2	2041	T	C	synonymous_variant	ORF1ab	c.1776T>C	p.Thr592Thr	93665,5
NC_045512.2	2042	A	G	missense_variant	ORF1ab	c.1777A>G	p.Asn593Asp	93669,1
NC_045512.2	2043	A	G	missense_variant	ORF1ab	c.1778A>G	p.Asn593Ser	93669,1
NC_045512.2	2044	C	T,A	missense_variant	ORF1ab	c.1779C>A	p.Asn593Lys	93653,11,6
NC_045512.2	2045	A	T	missense_variant	ORF1ab	c.1780A>T	p.Asn594Tyr	93669,1
NC_045512.2	2047	T	C	synonymous_variant	ORF1ab	c.1782T>C	p.Asn594Asn	93669,1
NC_045512.2	2048	C	T	synonymous_variant	ORF1ab	c.1783C>T	p.Leu595Leu	93657,13
NC_045512.2	2049	T	C	missense_variant	ORF1ab	c.1784T>C	p.Leu595Pro	93669,1
NC_045512.2	2051	G	A,T	missense_variant	ORF1ab	c.1786G>A	p.Val596Ile	93653,16,1
NC_045512.2	2053	T	A	synonymous_variant	ORF1ab	c.1788T>A	p.Val596Val	93669,1
NC_045512.2	2054	G	A,T	missense_variant	ORF1ab	c.1789G>A	p.Val597Ile	93668,1,1
NC_045512.2	2057	A	G	missense_variant	ORF1ab	c.1792A>G	p.Met598Val	93667,3
NC_045512.2	2058	T	A,C	missense_variant	ORF1ab	c.1793T>A	p.Met598Lys	93648,20,2
NC_045512.2	2059	G	T,A	missense_variant	ORF1ab	c.1794G>A	p.Met598Ile	93667,2,1
NC_045512.2	2061	C	T,A	missense_variant	ORF1ab	c.1796C>A	p.Ala599Asp	93651,18,1
NC_045512.2	2062	C	T	synonymous_variant	ORF1ab	c.1797C>T	p.Ala599Ala	93587,83
NC_045512.2	2063	T	C	missense_variant	ORF1ab	c.1798T>C	p.Tyr600His	93669,1
NC_045512.2	2064	A	G	missense_variant	ORF1ab	c.1799A>G	p.Tyr600Cys	93669,1
NC_045512.2	2065	C	T	synonymous_variant	ORF1ab	c.1800C>T	p.Tyr600Tyr	93657,13
NC_045512.2	2066	A	G	missense_variant	ORF1ab	c.1801A>G	p.Ile601Val	93669,1
NC_045512.2	2067	T	G	missense_variant	ORF1ab	c.1802T>G	p.Ile601Ser	93669,1
NC_045512.2	2068	T	C	synonymous_variant	ORF1ab	c.1803T>C	p.Ile601Ile	93669,1
NC_045512.2	2069	A	G	missense_variant	ORF1ab	c.1804A>G	p.Thr602Ala	93669,1
NC_045512.2	2070	C	T	missense_variant	ORF1ab	c.1805C>T	p.Thr602Ile	93628,42
NC_045512.2	2071	A	G	synonymous_variant	ORF1ab	c.1806A>G	p.Thr602Thr	93669,1
NC_045512.2	2072	G	A,T	missense_variant	ORF1ab	c.1807G>A	p.Gly603Ser	93666,3,1
NC_045512.2	2075	G	A	missense_variant	ORF1ab	c.1810G>A	p.Gly604Ser	93666,4
NC_045512.2	2076	G	A	missense_variant	ORF1ab	c.1811G>A	p.Gly604Asp	93667,3
NC_045512.2	2077	T	C	synonymous_variant	ORF1ab	c.1812T>C	p.Gly604Gly	93666,4
NC_045512.2	2078	G	A	missense_variant	ORF1ab	c.1813G>A	p.Val605Ile	93664,6
NC_045512.2	2080	T	C	synonymous_variant	ORF1ab	c.1815T>C	p.Val605Val	93669,1
NC_045512.2	2081	G	A	missense_variant	ORF1ab	c.1816G>A	p.Val606Ile	93669,1
NC_045512.2	2083	T	G,C	synonymous_variant	ORF1ab	c.1818T>C	p.Val606Val	93664,3,3
NC_045512.2	2084	C	T	stop_gained	ORF1ab	c.1819C>T	p.Gln607*	93669,1
NC_045512.2	2086	G	T,A	missense_variant	ORF1ab	c.1821G>T	p.Gln607His	93631,36,3
NC_045512.2	2089	G	A,T	missense_variant	ORF1ab	c.1824G>T	p.Leu608Phe	93662,7,1
NC_045512.2	2091	C	T	missense_variant	ORF1ab	c.1826C>T	p.Thr609Ile	93613,57
NC_045512.2	2092	T	C	synonymous_variant	ORF1ab	c.1827T>C	p.Thr609Thr	93666,4
NC_045512.2	2094	C	T	missense_variant	ORF1ab	c.1829C>T	p.Ser610Leu	93579,91
NC_045512.2	2095	G	A,T	synonymous_variant	ORF1ab	c.1830G>A	p.Ser610Ser	93665,3,2
NC_045512.2	2097	A	T	missense_variant	ORF1ab	c.1832A>T	p.Gln611Leu	93665,5
NC_045512.2	2098	G	T	missense_variant	ORF1ab	c.1833G>T	p.Gln611His	93669,1
NC_045512.2	2099	T	TN	frameshift_variant&stop_gained	ORF1ab	c.1834_1835insA	p.Trp612fs	93666,4
NC_045512.2	2100	G	T	missense_variant	ORF1ab	c.1835G>T	p.Trp612Leu	93656,14
NC_045512.2	2101	G	T	missense_variant	ORF1ab	c.1836G>T	p.Trp612Cys	93669,1
NC_045512.2	2102	C	T	synonymous_variant	ORF1ab	c.1837C>T	p.Leu613Leu	93648,22
NC_045512.2	2106	C	T	missense_variant	ORF1ab	c.1841C>T	p.Thr614Ile	93623,47
NC_045512.2	2109	A	G	missense_variant	ORF1ab	c.1844A>G	p.Asn615Ser	93667,3
NC_045512.2	2110	C	T,A	missense_variant	ORF1ab	c.1845C>A	p.Asn615Lys	93598,65,7
NC_045512.2	2111	A	G,T	missense_variant	ORF1ab	c.1846A>G	p.Ile616Val	93668,1,1
NC_045512.2	2112	T	C	missense_variant	ORF1ab	c.1847T>C	p.Ile616Thr	93669,1
NC_045512.2	2113	C	T,A	synonymous_variant	ORF1ab	c.1848C>A	p.Ile616Ile	93468,201,1
NC_045512.2	2114	T	C	missense_variant	ORF1ab	c.1849T>C	p.Phe617Leu	93667,3
NC_045512.2	2116	T	A,G	missense_variant	ORF1ab	c.1851T>A	p.Phe617Leu	93652,16,2
NC_045512.2	2117	G	T,A	missense_variant	ORF1ab	c.1852G>A	p.Gly618Ser	93657,10,3
NC_045512.2	2118	G	A	missense_variant	ORF1ab	c.1853G>A	p.Gly618Asp	93660,10
NC_045512.2	2119	C	T	synonymous_variant	ORF1ab	c.1854C>T	p.Gly618Gly	93668,2
NC_045512.2	2121	C	T	missense_variant	ORF1ab	c.1856C>T	p.Thr619Ile	93669,1
NC_045512.2	2123	G	A	missense_variant	ORF1ab	c.1858G>A	p.Val620Ile	93667,3
NC_045512.2	2124	T	C	missense_variant	ORF1ab	c.1859T>C	p.Val620Ala	93661,9
NC_045512.2	2125	T	C	synonymous_variant	ORF1ab	c.1860T>C	p.Val620Val	93669,1
NC_045512.2	2126	T	C	missense_variant	ORF1ab	c.1861T>C	p.Tyr621His	93668,2
NC_045512.2	2127	A	G,C	missense_variant	ORF1ab	c.1862A>C	p.Tyr621Ser	93641,28,1
NC_045512.2	2128	T	A,C	stop_gained	ORF1ab	c.1863T>A	p.Tyr621*	93667,2,1
NC_045512.2	2129	G	A	missense_variant	ORF1ab	c.1864G>A	p.Glu622Lys	93667,3
NC_045512.2	2130	A	T	missense_variant	ORF1ab	c.1865A>T	p.Glu622Val	93653,17
NC_045512.2	2132	A	C	missense_variant	ORF1ab	c.1867A>C	p.Lys623Gln	93669,1
NC_045512.2	2133	A	G	missense_variant	ORF1ab	c.1868A>G	p.Lys623Arg	93669,1
NC_045512.2	2135	C	T,A	missense_variant	ORF1ab	c.1870C>A	p.Leu624Ile	93660,9,1
NC_045512.2	2137	C	A,T	synonymous_variant	ORF1ab	c.1872C>A	p.Leu624Leu	93668,1,1
NC_045512.2	2138	A	G	missense_variant	ORF1ab	c.1873A>G	p.Lys625Glu	93669,1
NC_045512.2	2139	A	C	missense_variant	ORF1ab	c.1874A>C	p.Lys625Thr	93668,2
NC_045512.2	2140	A	G	synonymous_variant	ORF1ab	c.1875A>G	p.Lys625Lys	93662,8
NC_045512.2	2141	C	T,A	missense_variant	ORF1ab	c.1876C>A	p.Pro626Thr	93666,3,1
NC_045512.2	2142	C	T	missense_variant	ORF1ab	c.1877C>T	p.Pro626Leu	93645,25
NC_045512.2	2143	C	T,A	synonymous_variant	ORF1ab	c.1878C>A	p.Pro626Pro	93553,116,1
NC_045512.2	2144	G	T,A	missense_variant	ORF1ab	c.1879G>A	p.Val627Ile	93633,32,5
NC_045512.2	2145	T	C	missense_variant	ORF1ab	c.1880T>C	p.Val627Ala	93669,1
NC_045512.2	2146	C	T	synonymous_variant	ORF1ab	c.1881C>T	p.Val627Val	93649,21
NC_045512.2	2147	C	T	missense_variant	ORF1ab	c.1882C>T	p.Leu628Phe	93657,13
NC_045512.2	2149	T	C	synonymous_variant	ORF1ab	c.1884T>C	p.Leu628Leu	93669,1
NC_045512.2	2150	G	T	missense_variant	ORF1ab	c.1885G>T	p.Asp629Tyr	93669,1
NC_045512.2	2151	A	C,G,T	missense_variant	ORF1ab	c.1886A>C	p.Asp629Ala	93665,3,1,1
NC_045512.2	2152	T	C	synonymous_variant	ORF1ab	c.1887T>C	p.Asp629Asp	93669,1
NC_045512.2	2153	T	A,C	missense_variant	ORF1ab	c.1888T>A	p.Trp630Arg	93647,18,5
NC_045512.2	2155	G	T	missense_variant	ORF1ab	c.1890G>T	p.Trp630Cys	93665,5
NC_045512.2	2156	C	T	missense_variant	ORF1ab	c.1891C>T	p.Leu631Phe	93649,21
NC_045512.2	2158	T	C	synonymous_variant	ORF1ab	c.1893T>C	p.Leu631Leu	93663,7
NC_045512.2	2159	G	GN	frameshift_variant	ORF1ab	c.1894_1895insC	p.Glu632fs	93666,4
NC_045512.2	2160	A	G,C	missense_variant	ORF1ab	c.1895A>C	p.Glu632Ala	93662,7,1
NC_045512.2	2161	A	G,C	missense_variant	ORF1ab	c.1896A>C	p.Glu632Asp	93561,108,1
NC_045512.2	2162	G	A	missense_variant	ORF1ab	c.1897G>A	p.Glu633Lys	93669,1
NC_045512.2	2163	A	C	missense_variant	ORF1ab	c.1898A>C	p.Glu633Ala	93669,1
NC_045512.2	2164	G	A,T,C	missense_variant	ORF1ab	c.1899G>C	p.Glu633Asp	93528,109,22,11
NC_045512.2	2165	A	G	missense_variant	ORF1ab	c.1900A>G	p.Lys634Glu	93659,11
NC_045512.2	2166	A	T	missense_variant	ORF1ab	c.1901A>T	p.Lys634Met	93669,1
NC_045512.2	2167	G	T,A	missense_variant	ORF1ab	c.1902G>T	p.Lys634Asn	93665,4,1
NC_045512.2	2169	T	C	missense_variant	ORF1ab	c.1904T>C	p.Phe635Ser	93669,1
NC_045512.2	2170	T	C,A	missense_variant	ORF1ab	c.1905T>A	p.Phe635Leu	93668,1,1
NC_045512.2	2172	A	G	missense_variant	ORF1ab	c.1907A>G	p.Lys636Arg	93667,3
NC_045512.2	2173	G	A,T	missense_variant	ORF1ab	c.1908G>T	p.Lys636Asn	93664,5,1
NC_045512.2	2174	G	A	missense_variant	ORF1ab	c.1909G>A	p.Glu637Lys	93667,3
NC_045512.2	2176	A	C	missense_variant	ORF1ab	c.1911A>C	p.Glu637Asp	93669,1
NC_045512.2	2177	G	A,T	missense_variant	ORF1ab	c.1912G>A	p.Gly638Ser	93667,2,1
NC_045512.2	2180	G	A	missense_variant	ORF1ab	c.1915G>A	p.Val639Ile	93667,3
NC_045512.2	2182	A	G	synonymous_variant	ORF1ab	c.1917A>G	p.Val639Val	93667,3
NC_045512.2	2183	G	A	missense_variant	ORF1ab	c.1918G>A	p.Glu640Lys	93652,18
NC_045512.2	2184	A	G	missense_variant	ORF1ab	c.1919A>G	p.Glu640Gly	93666,4
NC_045512.2	2185	G	A	synonymous_variant	ORF1ab	c.1920G>A	p.Glu640Glu	93669,1
NC_045512.2	2187	T	G,C	missense_variant	ORF1ab	c.1922T>C	p.Phe641Ser	93666,3,1
NC_045512.2	2189	C	T,A	missense_variant	ORF1ab	c.1924C>A	p.Leu642Ile	93629,35,6
NC_045512.2	2190	T	A	missense_variant	ORF1ab	c.1925T>A	p.Leu642His	93669,1
NC_045512.2	2194	A	G	synonymous_variant	ORF1ab	c.1929A>G	p.Arg643Arg	93669,1
NC_045512.2	2196	A	C,G	missense_variant	ORF1ab	c.1931A>C	p.Asp644Ala	93655,14,1
NC_045512.2	2197	C	T	synonymous_variant	ORF1ab	c.1932C>T	p.Asp644Asp	93665,5
NC_045512.2	2198	G	A,T	missense_variant	ORF1ab	c.1933G>A	p.Gly645Ser	93657,10,3
NC_045512.2	2200	T	C	synonymous_variant	ORF1ab	c.1935T>C	p.Gly645Gly	93668,2
NC_045512.2	2201	T	A,C	missense_variant	ORF1ab	c.1936T>A	p.Trp646Arg	93667,2,1
NC_045512.2	2202	G	T	missense_variant	ORF1ab	c.1937G>T	p.Trp646Leu	93669,1
NC_045512.2	2203	G	T	missense_variant	ORF1ab	c.1938G>T	p.Trp646Cys	93669,1
NC_045512.2	2205	A	G,C	missense_variant	ORF1ab	c.1940A>C	p.Glu647Ala	93665,4,1
NC_045512.2	2206	A	C	missense_variant	ORF1ab	c.1941A>C	p.Glu647Asp	93663,7
NC_045512.2	2207	A	G	missense_variant	ORF1ab	c.1942A>G	p.Ile648Val	93667,3
NC_045512.2	2210	G	T,A	missense_variant	ORF1ab	c.1945G>A	p.Val649Ile	93654,8,8
NC_045512.2	2210	GT	G	frameshift_variant	ORF1ab	c.1947delT	p.Lys650fs	93669,1
NC_045512.2	2211	T	C	missense_variant	ORF1ab	c.1946T>C	p.Val649Ala	93666,4
NC_045512.2	2211	TT	T	frameshift_variant	ORF1ab	c.1947delT	p.Lys650fs	93669,1
NC_045512.2	2212	TA	T	frameshift_variant	ORF1ab	c.1950delA	p.Lys650fs	93669,1
NC_045512.2	2215	A	G	synonymous_variant	ORF1ab	c.1950A>G	p.Lys650Lys	93658,12
NC_045512.2	2217	T	C	missense_variant	ORF1ab	c.1952T>C	p.Phe651Ser	93669,1
NC_045512.2	2218	T	C	synonymous_variant	ORF1ab	c.1953T>C	p.Phe651Phe	93669,1
NC_045512.2	2219	A	G	missense_variant	ORF1ab	c.1954A>G	p.Ile652Val	93660,10
NC_045512.2	2219	A	AN	frameshift_variant	ORF1ab	c.1954dupA	p.Ile652fs	93666,4
NC_045512.2	2221	C	A	synonymous_variant	ORF1ab	c.1956C>A	p.Ile652Ile	93667,3
NC_045512.2	2222	T	C	missense_variant	ORF1ab	c.1957T>C	p.Ser653Pro	93669,1
NC_045512.2	2223	C	T	missense_variant	ORF1ab	c.1958C>T	p.Ser653Leu	93669,1
NC_045512.2	2224	A	G	synonymous_variant	ORF1ab	c.1959A>G	p.Ser653Ser	93669,1
NC_045512.2	2226	C	A,T	missense_variant	ORF1ab	c.1961C>A	p.Thr654Asn	93668,1,1
NC_045512.2	2227	C	T	synonymous_variant	ORF1ab	c.1962C>T	p.Thr654Thr	93609,61
NC_045512.2	2228	T	C,G	missense_variant	ORF1ab	c.1963T>C	p.Cys655Arg	93648,21,1
NC_045512.2	2229	G	A	missense_variant	ORF1ab	c.1964G>A	p.Cys655Tyr	93665,5
NC_045512.2	2230	T	C	synonymous_variant	ORF1ab	c.1965T>C	p.Cys655Cys	93669,1
NC_045512.2	2230	TG	T	frameshift_variant	ORF1ab	c.1966delG	p.Ala656fs	93669,1
NC_045512.2	2231	G	T	missense_variant	ORF1ab	c.1966G>T	p.Ala656Ser	93669,1
NC_045512.2	2232	C	T	missense_variant	ORF1ab	c.1967C>T	p.Ala656Val	93626,44
NC_045512.2	2233	T	C	synonymous_variant	ORF1ab	c.1968T>C	p.Ala656Ala	93669,1
NC_045512.2	2235	G	A,T	missense_variant	ORF1ab	c.1970G>A	p.Cys657Tyr	93664,4,2
NC_045512.2	2236	T	C,A	stop_gained	ORF1ab	c.1971T>A	p.Cys657*	93667,2,1
NC_045512.2	2237	G	A	missense_variant	ORF1ab	c.1972G>A	p.Glu658Lys	93669,1
NC_045512.2	2238	A	G,C	missense_variant	ORF1ab	c.1973A>C	p.Glu658Ala	93666,3,1
NC_045512.2	2239	A	G,C	missense_variant	ORF1ab	c.1974A>C	p.Glu658Asp	93665,4,1
NC_045512.2	2240	A	G,T	missense_variant	ORF1ab	c.1975A>G	p.Ile659Val	93667,2,1
NC_045512.2	2242	T	A	synonymous_variant	ORF1ab	c.1977T>A	p.Ile659Ile	93669,1
NC_045512.2	2243	G	A	missense_variant	ORF1ab	c.1978G>A	p.Val660Ile	93669,1
NC_045512.2	2244	T	C	missense_variant	ORF1ab	c.1979T>C	p.Val660Ala	93603,67
NC_045512.2	2245	C	T	synonymous_variant	ORF1ab	c.1980C>T	p.Val660Val	93656,14
NC_045512.2	2246	G	A,T	missense_variant	ORF1ab	c.1981G>A	p.Gly661Ser	93648,21,1
NC_045512.2	2249	G	A	missense_variant	ORF1ab	c.1984G>A	p.Gly662Arg	93667,3
NC_045512.2	2250	G	T,C	missense_variant	ORF1ab	c.1985G>C	p.Gly662Ala	93666,3,1
NC_045512.2	2251	A	G	synonymous_variant	ORF1ab	c.1986A>G	p.Gly662Gly	93655,15
NC_045512.2	2252	C	A	missense_variant	ORF1ab	c.1987C>A	p.Gln663Lys	93649,21
NC_045512.2	2253	A	G	missense_variant	ORF1ab	c.1988A>G	p.Gln663Arg	93669,1
NC_045512.2	2254	A	G	synonymous_variant	ORF1ab	c.1989A>G	p.Gln663Gln	93669,1
NC_045512.2	2255	A	G	missense_variant	ORF1ab	c.1990A>G	p.Ile664Val	93668,2
NC_045512.2	2258	G	A	missense_variant	ORF1ab	c.1993G>A	p.Val665Ile	93662,8
NC_045512.2	2260	C	T	synonymous_variant	ORF1ab	c.1995C>T	p.Val665Val	93667,3
NC_045512.2	2261	A	G	missense_variant	ORF1ab	c.1996A>G	p.Thr666Ala	93669,1
NC_045512.2	2262	C	T	missense_variant	ORF1ab	c.1997C>T	p.Thr666Ile	93669,1
NC_045512.2	2263	C	T	synonymous_variant	ORF1ab	c.1998C>T	p.Thr666Thr	93666,4
NC_045512.2	2264	T	C	missense_variant	ORF1ab	c.1999T>C	p.Cys667Arg	93668,2
NC_045512.2	2265	G	A	missense_variant	ORF1ab	c.2000G>A	p.Cys667Tyr	93668,2
NC_045512.2	2266	T	C	synonymous_variant	ORF1ab	c.2001T>C	p.Cys667Cys	93666,4
NC_045512.2	2268	C	T	missense_variant	ORF1ab	c.2003C>T	p.Ala668Val	93660,10
NC_045512.2	2269	A	T,G	synonymous_variant	ORF1ab	c.2004A>G	p.Ala668Ala	93665,4,1
NC_045512.2	2270	A	G	missense_variant	ORF1ab	c.2005A>G	p.Lys669Glu	93667,3
NC_045512.2	2272	G	T,A	missense_variant	ORF1ab	c.2007G>T	p.Lys669Asn	93665,4,1
NC_045512.2	2273	G	A	missense_variant	ORF1ab	c.2008G>A	p.Glu670Lys	93668,2
NC_045512.2	2274	A	C,G	missense_variant	ORF1ab	c.2009A>C	p.Glu670Ala	93667,2,1
NC_045512.2	2275	A	G,C	missense_variant	ORF1ab	c.2010A>C	p.Glu670Asp	93668,1,1
NC_045512.2	2276	A	G	missense_variant	ORF1ab	c.2011A>G	p.Ile671Val	93669,1
NC_045512.2	2277	T	C	missense_variant	ORF1ab	c.2012T>C	p.Ile671Thr	93669,1
NC_045512.2	2278	T	C	synonymous_variant	ORF1ab	c.2013T>C	p.Ile671Ile	93669,1
NC_045512.2	2279	A	AN	frameshift_variant	ORF1ab	c.2014_2015insC	p.Lys672fs	93666,4
NC_045512.2	2281	G	A,T	missense_variant	ORF1ab	c.2016G>T	p.Lys672Asn	93662,6,2
NC_045512.2	2282	G	A	missense_variant	ORF1ab	c.2017G>A	p.Glu673Lys	93294376
NC_045512.2	2283	A	C	missense_variant	ORF1ab	c.2018A>C	p.Glu673Ala	93669,1
NC_045512.2	2284	G	A	synonymous_variant	ORF1ab	c.2019G>A	p.Glu673Glu	93661,9
NC_045512.2	2285	A	G	missense_variant	ORF1ab	c.2020A>G	p.Ser674Gly	93669,1
NC_045512.2	2286	G	A	missense_variant	ORF1ab	c.2021G>A	p.Ser674Asn	93663,7
NC_045512.2	2288	G	A,T	missense_variant	ORF1ab	c.2023G>A	p.Val675Ile	93663,5,2
NC_045512.2	2289	T	C	missense_variant	ORF1ab	c.2024T>C	p.Val675Ala	93669,1
NC_045512.2	2290	T	C,G	synonymous_variant	ORF1ab	c.2025T>C	p.Val675Val	93667,2,1
NC_045512.2	2292	A	C,G	missense_variant	ORF1ab	c.2027A>C	p.Gln676Pro	93593,75,2
NC_045512.2	2293	G	T	missense_variant	ORF1ab	c.2028G>T	p.Gln676His	93654,16
NC_045512.2	2295	C	T	missense_variant	ORF1ab	c.2030C>T	p.Thr677Ile	93668,2
NC_045512.2	2296	A	G	synonymous_variant	ORF1ab	c.2031A>G	p.Thr677Thr	93669,1
NC_045512.2	2298	T	C	missense_variant	ORF1ab	c.2033T>C	p.Phe678Ser	93669,1
NC_045512.2	2299	C	T	synonymous_variant	ORF1ab	c.2034C>T	p.Phe678Phe	93630,40
NC_045512.2	2300	T	C	missense_variant	ORF1ab	c.2035T>C	p.Phe679Leu	93669,1
NC_045512.2	2302	T	C	synonymous_variant	ORF1ab	c.2037T>C	p.Phe679Phe	93669,1
NC_045512.2	2303	A	G	missense_variant	ORF1ab	c.2038A>G	p.Lys680Glu	93669,1
NC_045512.2	2304	A	G	missense_variant	ORF1ab	c.2039A>G	p.Lys680Arg	93669,1
NC_045512.2	2305	G	T	missense_variant	ORF1ab	c.2040G>T	p.Lys680Asn	93619,51
NC_045512.2	2306	C	T	missense_variant	ORF1ab	c.2041C>T	p.Leu681Phe	93630,40
NC_045512.2	2309	G	T	missense_variant	ORF1ab	c.2044G>T	p.Val682Leu	93668,2
NC_045512.2	2310	T	G,C	missense_variant	ORF1ab	c.2045T>C	p.Val682Ala	93668,1,1
NC_045512.2	2311	A	G	synonymous_variant	ORF1ab	c.2046A>G	p.Val682Val	93668,2
NC_045512.2	2313	A	G	missense_variant	ORF1ab	c.2048A>G	p.Asn683Ser	93667,3
NC_045512.2	2314	T	C	synonymous_variant	ORF1ab	c.2049T>C	p.Asn683Asn	93669,1
NC_045512.2	2317	A	T	missense_variant	ORF1ab	c.2052A>T	p.Lys684Asn	93669,1
NC_045512.2	2319	T	C,G	missense_variant	ORF1ab	c.2054T>C	p.Phe685Ser	93667,2,1
NC_045512.2	2321	T	C	synonymous_variant	ORF1ab	c.2056T>C	p.Leu686Leu	93669,1
NC_045512.2	2323	G	C,T	missense_variant	ORF1ab	c.2058G>C	p.Leu686Phe	93668,1,1
NC_045512.2	2324	G	A,T	missense_variant	ORF1ab	c.2059G>A	p.Ala687Thr	93648,21,1
NC_045512.2	2325	C	T,A	missense_variant	ORF1ab	c.2060C>A	p.Ala687Asp	93637,32,1
NC_045512.2	2326	T	A	synonymous_variant	ORF1ab	c.2061T>A	p.Ala687Ala	93668,2
NC_045512.2	2329	G	A	synonymous_variant	ORF1ab	c.2064G>A	p.Leu688Leu	93669,1
NC_045512.2	2330	T	G,A	missense_variant	ORF1ab	c.2065T>A	p.Cys689Ser	93658,11,1
NC_045512.2	2331	G	A	missense_variant	ORF1ab	c.2066G>A	p.Cys689Tyr	93667,3
NC_045512.2	2333	G	T	missense_variant	ORF1ab	c.2068G>T	p.Ala690Ser	93669,1
NC_045512.2	2334	C	T	missense_variant	ORF1ab	c.2069C>T	p.Ala690Val	93635,35
NC_045512.2	2335	T	C	synonymous_variant	ORF1ab	c.2070T>C	p.Ala690Ala	93668,2
NC_045512.2	2336	G	T	missense_variant	ORF1ab	c.2071G>T	p.Asp691Tyr	93669,1
NC_045512.2	2339	T	A	missense_variant	ORF1ab	c.2074T>A	p.Ser692Thr	93669,1
NC_045512.2	2339	T	TN	frameshift_variant	ORF1ab	c.2074_2075insA	p.Ser692fs	93666,4
NC_045512.2	2340	C	T	missense_variant	ORF1ab	c.2075C>T	p.Ser692Phe	93662,8
NC_045512.2	2342	A	G	missense_variant	ORF1ab	c.2077A>G	p.Ile693Val	93663,7
NC_045512.2	2343	T	C	missense_variant	ORF1ab	c.2078T>C	p.Ile693Thr	93666,4
NC_045512.2	2344	C	T	synonymous_variant	ORF1ab	c.2079C>T	p.Ile693Ile	93669,1
NC_045512.2	2345	A	G,T	missense_variant	ORF1ab	c.2080A>G	p.Ile694Val	93665,4,1
NC_045512.2	2351	G	A	missense_variant	ORF1ab	c.2086G>A	p.Gly696Ser	93669,1
NC_045512.2	2353	T	C	synonymous_variant	ORF1ab	c.2088T>C	p.Gly696Gly	93669,1
NC_045512.2	2354	G	A	missense_variant	ORF1ab	c.2089G>A	p.Gly697Arg	93667,3
NC_045512.2	2356	A	C	synonymous_variant	ORF1ab	c.2091A>C	p.Gly697Gly	93667,3
NC_045512.2	2357	G	A	missense_variant	ORF1ab	c.2092G>A	p.Ala698Thr	93668,2
NC_045512.2	2358	C	T	missense_variant	ORF1ab	c.2093C>T	p.Ala698Val	93662,8
NC_045512.2	2359	T	C	synonymous_variant	ORF1ab	c.2094T>C	p.Ala698Ala	93669,1
NC_045512.2	2361	A	G	missense_variant	ORF1ab	c.2096A>G	p.Lys699Arg	93669,1
NC_045512.2	2363	C	T	missense_variant	ORF1ab	c.2098C>T	p.Leu700Phe	93669,1
NC_045512.2	2368	A	C,T	missense_variant	ORF1ab	c.2103A>C	p.Lys701Asn	93663,5,2
NC_045512.2	2369	G	A	missense_variant	ORF1ab	c.2104G>A	p.Ala702Thr	93668,2
NC_045512.2	2370	C	T	missense_variant	ORF1ab	c.2105C>T	p.Ala702Val	93649,21
NC_045512.2	2371	C	T,A	synonymous_variant	ORF1ab	c.2106C>A	p.Ala702Ala	93661,8,1
NC_045512.2	2375	A	C,G	missense_variant	ORF1ab	c.2110A>C	p.Asn704His	93665,4,1
NC_045512.2	2376	A	G	missense_variant	ORF1ab	c.2111A>G	p.Asn704Ser	93667,3
NC_045512.2	2377	T	C	synonymous_variant	ORF1ab	c.2112T>C	p.Asn704Asn	93665,5
NC_045512.2	2378	T	A	missense_variant	ORF1ab	c.2113T>A	p.Leu705Ile	93666,4
NC_045512.2	2380	A	G	synonymous_variant	ORF1ab	c.2115A>G	p.Leu705Leu	93665,5
NC_045512.2	2381	G	T	missense_variant	ORF1ab	c.2116G>T	p.Gly706Cys	93665,5
NC_045512.2	2382	G	A	missense_variant	ORF1ab	c.2117G>A	p.Gly706Asp	93669,1
NC_045512.2	2383	T	G	synonymous_variant	ORF1ab	c.2118T>G	p.Gly706Gly	93668,2
NC_045512.2	2385	A	G,C	missense_variant	ORF1ab	c.2120A>C	p.Glu707Ala	93667,2,1
NC_045512.2	2388	C	T	missense_variant	ORF1ab	c.2123C>T	p.Thr708Ile	93634,36
NC_045512.2	2389	A	G	synonymous_variant	ORF1ab	c.2124A>G	p.Thr708Thr	93669,1
NC_045512.2	2390	T	C	missense_variant	ORF1ab	c.2125T>C	p.Phe709Leu	93667,3
NC_045512.2	2391	T	C	missense_variant	ORF1ab	c.2126T>C	p.Phe709Ser	93669,1
NC_045512.2	2393	G	A,T	missense_variant	ORF1ab	c.2128G>A	p.Val710Ile	93662,7,1
NC_045512.2	2394	T	C	missense_variant	ORF1ab	c.2129T>C	p.Val710Ala	93668,2
NC_045512.2	2395	C	T,A	synonymous_variant	ORF1ab	c.2130C>A	p.Val710Val	93648,18,4
NC_045512.2	2396	A	G	missense_variant	ORF1ab	c.2131A>G	p.Thr711Ala	93668,2
NC_045512.2	2397	C	T	missense_variant	ORF1ab	c.2132C>T	p.Thr711Met	93668,2
NC_045512.2	2398	G	A,T	synonymous_variant	ORF1ab	c.2133G>A	p.Thr711Thr	93659,7,4
NC_045512.2	2399	C	T	missense_variant	ORF1ab	c.2134C>T	p.His712Tyr	93619,51
NC_045512.2	2399	C	CN	frameshift_variant	ORF1ab	c.2134dupC	p.His712fs	93666,4
NC_045512.2	2401	C	T,A	missense_variant	ORF1ab	c.2136C>A	p.His712Gln	93654,15,1
NC_045512.2	2401	CT	C	frameshift_variant	ORF1ab	c.2137delT	p.Ser713fs	93669,1
[truncated: 18,641 more rows]

## Sheet: Table 2 - Frequency
Gene	Position	Mut_EXT	Mutation	Mutation_type	Reference	Alteration	Frequency	Frequency2	Frequency3
ORF1ab	3037	p.Phe924Phe	F924F	missense_variant	C	T,A	0.858884	1.06462e-05	-
S	23403	p.Asp614Gly	D614G	missense_variant	A	G,C	0.858714	3.19387e-05	-
ORF1ab	14408	p.Pro4715Leu	P4715L	missense_variant	C	T,A	0.857862	2.12925e-05	-
ORF1ab	241	.	.	upstream_gene_variant	C	T,A	0.845981	2.12925e-05	-
N	28881	p.Arg203Lys	R203K	missense_variant	G	A,T	0.410678	0.00056425	-
N	28883	p.Gly204Arg	G204R	missense_variant	G	C,A	0.409848	0.000106462	-
N	28882	p.Arg203Ser	R203S	missense_variant	G	A,T,C	0.409848	0.000255509	1.06462e-05
ORF3a	25563	p.Gln57His	Q57H	missense_variant	G	T,C,A	0.236548	0.000244863	0.000106462
ORF1ab	1059	p.Thr265Ile	T265I	missense_variant	C	T	0.17825	-	-
ORF1ab	1163	p.Ile300Val	I300V	missense_variant	A	T,G	0.0863302	6.38774e-05	-
ORF1ab	11083	p.Leu3606Phe	L3606F	missense_variant	G	T,A	0.0811881	8.51698e-05	-
S	22992	p.Ser477Asn	S477N	missense_variant	G	A,T,C	0.0765251	0.000202278	1.06462e-05
ORF1ab	18555	p.Asp6097Asp	D6097D	synonymous_variant	C	T	0.0751091	-	-
ORF1ab	16647	p.Thr5461Thr	T5461T	synonymous_variant	G	T,A,C	0.0739593	0.000159693	7.45236e-05
ORF1ab	7540	p.Thr2425Thr	T2425T	synonymous_variant	T	C	0.0737145	-	-
S	23401	p.Gln613His	Q613H	missense_variant	G	A,T	0.0737038	0.000574896	-
ORF1ab	20268	p.Leu6668Leu	L6668L	synonymous_variant	A	G	0.0621314	-	-
ORF8	28144	p.Leu84Ser	L84S	missense_variant	T	C	0.0505696	-	-
ORF1ab	8782	p.Ser2839Ser	S2839S	synonymous_variant	C	T	0.0504205	-	-
ORF1ab	14805	p.Tyr4847Tyr	Y4847Y	synonymous_variant	C	T	0.0481422	-	-
N	28854	p.Ser194Leu	S194L	missense_variant	C	T	0.0395827	-	-
ORF3a	26144	p.Gly251Asp	G251D	missense_variant	G	T,A	0.0377728	0.000138401	-
ORF1ab	18877	p.Leu6205Leu	L6205L	synonymous_variant	C	T	0.0366656	-	-
S	23731	p.Thr723Thr	T723T	synonymous_variant	C	T	0.0351538	-	-
ORF8	27964	p.Ser24Leu	S24L	missense_variant	C	T	0.0350048	-	-
ORF1ab	10097	p.Gly3278Ser	G3278S	missense_variant	G	A	0.0348025	-	-
ORF1ab	19839	p.Asn6525Asn	N6525N	synonymous_variant	T	C	0.0278718	-	-
S	22227	p.Ala222Val	A222V	missense_variant	C	T	0.0273076	-	-
ORF1ab	21255	p.Ala6997Ala	A6997A	synonymous_variant	G	C,T,A	0.0270201	0.000851698	6.38774e-05
ORF10	29645	p.Val30Ile	V30I	missense_variant	G	T,A	0.0264878	1.06462e-05	-
ORF1ab	6286	p.Thr2007Thr	T2007T	synonymous_variant	C	T,A,G	0.0264665	2.12925e-05	1.06462e-05
N	28932	p.Ala220Val	A220V	missense_variant	C	T	0.0263281	-	-
M	26801	p.Leu93Leu	L93L	synonymous_variant	C	G,T	0.0260407	0.00185244	-
ORF1ab	445	p.Val60Val	V60V	synonymous_variant	T	C,A	0.0259768	1.06462e-05	-
ORF1ab	313	p.Leu16Leu	L16L	synonymous_variant	C	T	0.0242627	-	-
ORF1ab	18060	p.Leu5932Leu	L5932L	synonymous_variant	C	T,A	0.0241989	3.19387e-05	-
M	26735	p.Tyr71Tyr	Y71Y	synonymous_variant	C	T	0.0235495	-	-
ORF1ab	17858	p.Tyr5865Cys	Y5865C	missense_variant	A	G	0.0232833	-	-
ORF1ab	17747	p.Pro5828Leu	P5828L	missense_variant	C	T	0.0226658	-	-
ORF1ab	15324	p.Asn5020Asn	N5020N	synonymous_variant	C	T	0.0218993	-	-
ORF1ab	13536	p.Tyr4424Tyr	Y4424Y	synonymous_variant	C	T	0.018056	-	-
ORF1ab	4002	p.Thr1246Ile	T1246I	missense_variant	C	T	0.0172682	-	-
ORF1ab	11916	p.Ser3884Leu	S3884L	missense_variant	C	T	0.017183	-	-
ORF8	27944	p.His17His	H17H	synonymous_variant	C	T	0.0164271	-	-
N	28311	p.Pro13Arg	P13R	missense_variant	C	T,G	0.0156074	7.45236e-05	-
ORF1ab	2558	p.Pro765Ser	P765S	missense_variant	C	T	0.0149473	-	-
ORF1ab	13730	p.Ala4489Val	A4489V	missense_variant	C	T	0.0145747	-	-
S	22480	p.Phe306Phe	F306F	synonymous_variant	C	T	0.0141595	-	-
ORF1ab	2480	p.Ile739Val	I739V	missense_variant	A	G	0.0139146	-	-
ORF1ab	204	.	.	upstream_gene_variant	G	T,C,A	0.0138507	0.00017034	9.5816e-05
ORF1ab	2416	p.Tyr717Tyr	Y717Y	synonymous_variant	C	T	0.0136698	-	-
S	21614	p.Leu18Ile	L18I	missense_variant	C	T,A	0.0134462	1.06462e-05	-
ORF1ab	10319	p.Leu3352Phe	L3352F	missense_variant	C	T	0.0133397	-	-
ORF3a	25429	p.Val13Ile	V13I	missense_variant	G	T,A	0.012999	5.32311e-05	-
ORF1ab	6312	p.Thr2016Lys	T2016K	missense_variant	C	A,T,G	0.0124561	0.000574896	2.12925e-05
S	29734	.	.	downstream_gene_variant	G	C,A,T	0.0122325	0.000361972	0.000266156
ORF1ab	10265	p.Gly3334Ser	G3334S	missense_variant	G	A	0.0121367	-	-
S	23929	p.Tyr789Tyr	Y789Y	synonymous_variant	C	T	0.0118812	-	-
ORF1ab	17247	p.Arg5661Arg	R5661R	synonymous_variant	T	C,G	0.0118599	4.25849e-05	-
N	28580	p.Asp103Asn	D103N	missense_variant	G	T,A,C	0.0116257	0.000191632	3.19387e-05
N	28657	p.Asp128Glu	D128E	missense_variant	C	T,A	0.0114979	2.12925e-05	-
ORF1ab	19718	p.Thr6485Ile	T6485I	missense_variant	C	T	0.011466	-	-
ORF1ab	1604	p.Asn447fs	N447NA	frameshift_variant	AA	A	0.0113915	-	-
ORF1ab	1605	p.Asn447fs	N447NA	frameshift_variant	AT	A	0.0113808	-	-
ORF1ab	1606	p.Asp448fs	D448NA	frameshift_variant	TG	T	0.0113702	-	-
S	22444	p.Asp294Asp	D294D	synonymous_variant	C	T	0.0107527	-	-
S	29870	.	.	downstream_gene_variant	C	A,G,T	0.00997551	0.000106462	4.25849e-05
S	21637	p.Pro25Pro	P25P	synonymous_variant	C	T	0.00992228	-	-
N	28863	p.Ser197Leu	S197L	missense_variant	C	T	0.00980517	-	-
ORF8	28169	p.Glu92Glu	E92E	synonymous_variant	A	G	0.00979453	-	-
ORF1ab	19524	p.Leu6420Leu	L6420L	synonymous_variant	C	T	0.00977324	-	-
ORF1ab	9477	p.Phe3071Tyr	F3071Y	missense_variant	T	A	0.00969871	-	-
ORF3a	25979	p.Gly196Val	G196V	missense_variant	G	T	0.00962419	-	-
S	21575	p.Leu5Ile	L5I	missense_variant	C	T,A	0.00954966	1.06462e-05	-
S	29784	.	.	downstream_gene_variant	C	T	0.00947514	-	-
ORF1ab	19542	p.Met6426Ile	M6426I	missense_variant	G	T,A	0.00901735	3.19387e-05	-
N	29227	p.Ser318Ser	S318S	synonymous_variant	G	T,A	0.00898541	0.000223571	-
S	22388	p.Leu276Leu	L276L	synonymous_variant	C	T	0.00893218	-	-
ORF3a	26060	p.Thr223Asn	T223N	missense_variant	C	T,A	0.00890024	1.06462e-05	-
S	21624	p.Arg21Lys	R21K	missense_variant	G	T,C,A	0.00878314	0.000127755	6.38774e-05
N	29466	p.Ala398Val	A398V	missense_variant	C	T	0.00871926	-	-
ORF1ab	5622	p.Pro1786His	P1786H	missense_variant	C	T,A	0.00864474	2.12925e-05	-
S	29771	.	.	downstream_gene_variant	A	G,C	0.0085915	6.38774e-05	-
M	27046	p.Thr175Met	T175M	missense_variant	C	T	0.00853827	-	-
ORF1ab	14202	p.Glu4646Asp	E4646D	missense_variant	G	T	0.0084744	-	-
ORF1ab	3256	p.Asn997Asn	N997N	synonymous_variant	T	C	0.00844246	-	-
ORF1ab	15933	p.Tyr5223Tyr	Y5223Y	synonymous_variant	C	T	0.00839987	-	-
ORF1ab	13862	p.Thr4533Ile	T4533I	missense_variant	C	T	0.00797402	-	-
S	29779	.	.	downstream_gene_variant	G	T,C	0.00794208	4.25849e-05	-
S	22879	p.Asn439Lys	N439K	missense_variant	C	A,T	0.00785691	3.19387e-05	-
N	28836	p.Ser188Leu	S188L	missense_variant	C	T	0.00784627	-	-
ORF1ab	16968	p.Glu5568Asp	E5568D	missense_variant	G	T,A	0.0074843	0.000202278	-
ORF1ab	16260	p.Cys5332Cys	C5332C	synonymous_variant	C	T	0.00739913	-	-
ORF1ab	1440	p.Gly392Asp	G392D	missense_variant	G	A,T	0.00731396	2.12925e-05	-
ORF1ab	10323	p.Lys3353Arg	K3353R	missense_variant	A	G	0.00711168	-	-
N	28869	p.Pro199Leu	P199L	missense_variant	C	T	0.00686682	-	-
ORF10	29553	.	.	upstream_gene_variant	G	A,T	0.00686682	0.000138401	-
S	24368	p.Asp936Asn	D936N	missense_variant	G	T,C,A	0.00684552	0.000212925	2.12925e-05
ORF1ab	1912	p.Ser549Ser	S549S	synonymous_variant	C	T,A	0.00681358	3.19387e-05	-
N	29179	p.Pro302Pro	P302P	synonymous_variant	G	T,A	0.00679229	4.25849e-05	-
ORF1ab	17104	p.His5614Tyr	H5614Y	missense_variant	C	T	0.00672841	-	-
N	28821	p.Ser183Tyr	S183Y	missense_variant	C	A,T	0.00656872	1.06462e-05	-
ORF1ab	6310	p.Ser2015Arg	S2015R	missense_variant	C	A,T,G	0.00656872	0.000511019	1.06462e-05
ORF1ab	2891	p.Ala876Thr	A876T	missense_variant	G	A,T	0.00655808	1.06462e-05	-
S	24034	p.Asn824Asn	N824N	synonymous_variant	C	T	0.00652614	-	-
ORF1ab	10798	p.Asp3511Glu	D3511E	missense_variant	C	A,T	0.00650484	5.32311e-05	-
ORF10	29540	.	.	upstream_gene_variant	G	A,T	0.00644097	0.000383264	-
ORF1ab	18998	p.Ala6245Val	A6245V	missense_variant	C	T	0.00641967	-	-
M	26530	p.Asp3Ala	D3A	missense_variant	A	G,T,C	0.00637709	2.12925e-05	1.06462e-05
ORF1ab	11109	p.Ala3615Val	A3615V	missense_variant	C	T	0.00632386	-	-
ORF1ab	16289	p.Ala5342Val	A5342V	missense_variant	C	T	0.00617481	-	-
ORF1ab	11195	p.Leu3644Phe	L3644F	missense_variant	C	T	0.00612158	-	-
ORF1ab	17639	p.Ser5792Leu	S5792L	missense_variant	C	T	0.00604706	-	-
ORF1ab	833	p.Phe190Leu	F190L	missense_variant	T	C	0.00600447	-	-
M	27059	p.Tyr179Tyr	Y179Y	synonymous_variant	C	T	0.00599383	-	-
S	29868	.	.	downstream_gene_variant	G	A,C,T	0.00592995	0.000255509	7.45236e-05
ORF1ab	8683	p.Ile2806Ile	I2806I	synonymous_variant	C	T,A	0.00585542	1.06462e-05	-
ORF1ab	187	.	.	upstream_gene_variant	A	G	0.00572767	-	-
ORF1ab	19170	p.Phe6302Leu	F6302L	missense_variant	C	T,A	0.00554668	0.000542958	-
ORF1ab	3177	p.Pro971His	P971H	missense_variant	C	T,A	0.00537634	5.32311e-05	-
ORF3a	25710	p.Leu106Leu	L106L	synonymous_variant	C	T,A	0.00534441	1.06462e-05	-
ORF1ab	16650	p.Leu5462Leu	L5462L	synonymous_variant	C	T,A	0.00528053	1.06462e-05	-
ORF1ab	20675	p.Gln6804Arg	Q6804R	missense_variant	A	T,G	0.00525924	1.06462e-05	-
S	29742	.	.	downstream_gene_variant	G	T,A,C	0.00524859	0.00422655	2.12925e-05
ORF1ab	18788	p.Thr6175Ile	T6175I	missense_variant	C	T	0.00521665	-	-
ORF10	29555	.	.	upstream_gene_variant	C	T	0.005206	-	-
S	29700	.	.	downstream_gene_variant	A	G,T	0.00518471	1.06462e-05	-
ORF1ab	1594	p.Ser443Ser	S443S	synonymous_variant	C	T	0.00515277	-	-
ORF1ab	18568	p.Leu6102Phe	L6102F	missense_variant	C	T	0.00512083	-	-
ORF1ab	5700	p.Ala1812Asp	A1812D	missense_variant	C	A,T	0.00512083	3.19387e-05	-
N	28842	p.Ser190Asn	S190N	missense_variant	G	T,A	0.00507825	2.12925e-05	-
ORF8	28077	p.Val62Met	V62M	missense_variant	G	C,T,A	0.00507825	0.00359842	3.19387e-05
ORF1ab	66	.	.	upstream_gene_variant	C	T,A	0.0050676	0.000447141	-
ORF1ab	4540	p.Tyr1425Tyr	Y1425Y	synonymous_variant	C	T	0.00500373	-	-
ORF1ab	7767	p.Ile2501Thr	I2501T	missense_variant	T	C	0.00498243	-	-
S	25350	p.Pro1263Gln	P1263Q	missense_variant	C	T,A	0.00498243	2.12925e-05	-
ORF1ab	19650	p.Val6462Val	V6462V	synonymous_variant	A	G	0.00497179	-	-
ORF1ab	3373	p.Asp1036Glu	D1036E	missense_variant	C	A,T	0.00496114	9.5816e-05	-
ORF1ab	8371	p.Gln2702His	Q2702H	missense_variant	G	T,A,C	0.0049505	1.06462e-05	1.06462e-05
ORF1ab	8047	p.Tyr2594Tyr	Y2594Y	synonymous_variant	C	T	0.0049292	-	-
ORF1ab	9433	p.Val3056Val	V3056V	synonymous_variant	A	T,G	0.00488662	2.12925e-05	-
S	23707	p.Pro715Pro	P715P	synonymous_variant	C	T	0.00487597	-	-
M	26729	p.Ala69Ala	A69A	synonymous_variant	T	C	0.00486533	-	-
ORF1ab	490	p.Asp75Glu	D75E	missense_variant	T	A,C	0.00485468	0.000149047	-
ORF1ab	16887	p.Tyr5541Tyr	Y5541Y	synonymous_variant	C	T	0.00476951	-	-
ORF1ab	6573	p.Ser2103Phe	S2103F	missense_variant	C	T	0.00469499	-	-
ORF1ab	15406	p.Ala5048Thr	A5048T	missense_variant	G	T,A	0.00466305	0.000585542	-
ORF1ab	14786	p.Ala4841Val	A4841V	missense_variant	C	T	0.00464175	-	-
ORF1ab	18736	p.Phe6158Leu	F6158L	missense_variant	T	C	0.00462046	-	-
S	29750	.	.	downstream_gene_variant	C	T,G	0.00462046	4.25849e-05	-
ORF1ab	4543	p.Thr1426Thr	T1426T	synonymous_variant	C	T	0.00460982	-	-
ORF1ab	9430	p.Ile3055Ile	I3055I	synonymous_variant	C	T,A	0.00454594	2.12925e-05	-
M	26681	p.Phe53Phe	F53F	synonymous_variant	C	T	0.00453529	-	-
ORF3a	25907	p.Gly172Asp	G172D	missense_variant	G	T,A	0.00452465	0.000106462	-
ORF1ab	36	.	.	upstream_gene_variant	C	T,G	0.00452465	4.25849e-05	-
ORF1ab	17019	p.Glu5585Asp	E5585D	missense_variant	G	T	0.004514	-	-
ORF1ab	13665	p.His4467Gln	H4467Q	missense_variant	C	T,A	0.00448206	4.25849e-05	-
ORF1ab	15594	p.Lys5110Asn	K5110N	missense_variant	G	T,A	0.00447141	2.12925e-05	-
ORF1ab	21304	p.Arg7014Ser	R7014S	missense_variant	C	T,A	0.00447141	0.00289577	-
ORF1ab	8950	p.Ile2895Ile	I2895I	synonymous_variant	C	T	0.00445012	-	-
ORF1ab	3871	p.Lys1202Asn	K1202N	missense_variant	G	T,A	0.00442883	3.19387e-05	-
ORF1ab	1397	p.Val378Ile	V378I	missense_variant	G	A,T	0.00439689	1.06462e-05	-
M	26876	p.Ile118Ile	I118I	synonymous_variant	T	C	0.00436495	-	-
N	28878	p.Ser202Asn	S202N	missense_variant	G	A,C,T	0.00436495	0.00101139	6.38774e-05
N	29402	p.Asp377Asn	D377N	missense_variant	G	T,C,A	0.00436495	2.12925e-05	1.06462e-05
ORF3a	25617	p.Lys75Asn	K75N	missense_variant	G	T,A	0.00435431	3.19387e-05	-
ORF1ab	9526	p.Met3087Ile	M3087I	missense_variant	G	T	0.00433301	-	-
ORF1ab	18424	p.Asn6054Asp	N6054D	missense_variant	A	G	0.00433301	-	-
ORF1ab	379	p.Val38Val	V38V	synonymous_variant	C	A	0.00431172	-	-
ORF1ab	17337	p.Thr5691Thr	T5691T	synonymous_variant	A	G,T	0.00429043	1.06462e-05	-
ORF1ab	10453	p.Asn3396Asn	N3396N	synonymous_variant	T	C	0.00426914	-	-
ORF1ab	13993	p.Ala4577Ser	A4577S	missense_variant	G	T	0.00425849	-	-
ORF1ab	7528	p.Val2421Val	V2421V	synonymous_variant	C	T,A	0.00424784	1.06462e-05	-
ORF1ab	10369	p.Arg3368Arg	R3368R	synonymous_variant	C	T	0.00421591	-	-
S	22303	p.Tyr248fs	Y248NA	frameshift_variant	T	TN	0.00421591	-	-
ORF6	27384	p.Asp61Asp	D61D	synonymous_variant	T	C	0.00420526	-	-
ORF1ab	11497	p.Tyr3744Tyr	Y3744Y	synonymous_variant	C	T	0.00416267	-	-
N	28688	p.Leu139Val	L139V	missense_variant	T	C,G	0.00414138	1.06462e-05	-
ORF1ab	15766	p.Val5168Leu	V5168L	missense_variant	G	T	0.00408815	-	-
ORF1ab	9742	p.Asn3159Asn	N3159N	synonymous_variant	T	C	0.0040775	-	-
ORF1ab	16889	p.Lys5542Arg	K5542R	missense_variant	A	G	0.00404557	-	-
ORF1ab	3114	p.Gly950Val	G950V	missense_variant	G	T	0.00402427	-	-
N	29399	p.Ala376Thr	A376T	missense_variant	G	A,T	0.00402427	3.19387e-05	-
ORF1ab	2282	p.Glu673Lys	E673K	missense_variant	G	A	0.00400298	-	-
N	28975	p.Met234Ile	M234I	missense_variant	G	C,T,A	0.00400298	0.00141595	6.38774e-05
N	28472	p.Pro67Thr	P67T	missense_variant	C	T,A	0.00398169	0.000149047	-
ORF1ab	17850	p.Gly5862Gly	G5862G	synonymous_variant	C	T	0.0039604	-	-
ORF1ab	5507	p.Leu1748Met	L1748M	missense_variant	T	A	0.00394975	-	-
ORF3a	25688	p.Ala99Asp	A99D	missense_variant	C	T,A	0.0039391	0.000149047	-
N	28887	p.Thr205Ile	T205I	missense_variant	C	T	0.00389652	-	-
ORF1ab	1947	p.Val561Ala	V561A	missense_variant	T	C	0.00385393	-	-
ORF1ab	4180	p.Lys1305Asn	K1305N	missense_variant	G	T,A,C	0.00385393	5.32311e-05	1.06462e-05
ORF1ab	3931	p.Val1222Val	V1222V	synonymous_variant	T	C	0.00383264	-	-
N	28977	p.Ser235Phe	S235F	missense_variant	C	T	0.0038007	-	-
N	28851	p.Ser193Asn	S193N	missense_variant	G	T,C,A	0.0038007	0.000298094	0.000223571
ORF1ab	696	p.Asp144Ala	D144A	missense_variant	A	C	0.00379006	-	-
ORF3a	25528	p.Leu46Phe	L46F	missense_variant	C	T	0.00379006	-	-
N	29095	p.Phe274Phe	F274F	synonymous_variant	C	T	0.00376876	-	-
ORF1ab	4158	p.Ala1298Val	A1298V	missense_variant	C	T	0.00375812	-	-
ORF1ab	5629	p.Thr1788Thr	T1788T	synonymous_variant	G	T,A	0.00372618	0.00017034	-
ORF1ab	9246	p.Ala2994Val	A2994V	missense_variant	C	T	0.00370489	-	-
ORF1ab	19509	p.Glu6415Glu	E6415E	synonymous_variant	G	A	0.00370489	-	-
ORF1ab	18859	p.Ala6199Ser	A6199S	missense_variant	G	T	0.00365166	-	-
ORF1ab	19488	p.Val6408Val	V6408V	synonymous_variant	C	T,G	0.00365166	1.06462e-05	-
S	24862	p.Thr1100Thr	T1100T	synonymous_variant	A	G,T	0.00356649	1.06462e-05	-
S	29747	.	.	downstream_gene_variant	G	T,A,C	0.00356649	0.00047908	3.19387e-05
N	29148	p.Ile292Thr	I292T	missense_variant	T	C	0.00353455	-	-
ORF3a	25552	p.Ala54Thr	A54T	missense_variant	G	T,A	0.00351325	7.45236e-05	-
ORF1ab	3242	p.Gly993Ser	G993S	missense_variant	G	A,T	0.00350261	6.38774e-05	-
S	24694	p.Gly1044Gly	G1044G	synonymous_variant	A	T,C	0.00347067	1.06462e-05	-
ORF1ab	222	.	.	upstream_gene_variant	C	T,G	0.00343873	1.06462e-05	-
E	26464	p.Leu74Met	L74M	missense_variant	C	T,A	0.00340679	0.000223571	-
ORF3a	26088	p.Ile232Ile	I232I	synonymous_variant	C	T	0.00331098	-	-
ORF6	27299	p.Ile33Thr	I33T	missense_variant	T	C	0.00330033	-	-
S	21724	p.Leu54Phe	L54F	missense_variant	G	T,A,C	0.00325775	0.000330033	4.25849e-05
ORF1ab	11080	p.Leu3606fs	L3606NA	frameshift_variant	T	TT	0.00322581	-	-
ORF8	28087	p.Ala65Gly	A65G	missense_variant	C	T,G	0.00321516	1.06462e-05	-
ORF1ab	9745	p.Tyr3160Tyr	Y3160Y	synonymous_variant	C	T	0.00320451	-	-
ORF1ab	21137	p.Lys6958Arg	K6958R	missense_variant	A	G	0.00320451	-	-
S	23191	p.Phe543Phe	F543F	synonymous_variant	C	T	0.00320451	-	-
ORF1ab	6040	p.Phe1925Phe	F1925F	synonymous_variant	C	T	0.00319387	-	-
ORF1ab	7926	p.Ala2554Val	A2554V	missense_variant	C	T	0.00316193	-	-
ORF1ab	15276	p.Pro5004Pro	P5004P	synonymous_variant	T	A,C,G	0.00316193	2.12925e-05	1.06462e-05
ORF7b	27785	p.Tyr10Tyr	Y10Y	synonymous_variant	T	C	0.00315128	-	-
S	22320	p.Asp253Ala	D253A	missense_variant	A	G,C	0.00315128	1.06462e-05	-
ORF1ab	5144	p.Leu1627Ile	L1627I	missense_variant	C	T,A	0.00314064	1.06462e-05	-
S	24076	p.Gly838Gly	G838G	synonymous_variant	T	C,A	0.00314064	0.000106462	-
ORF1ab	274	p.Ser3Arg	S3R	missense_variant	C	T,A	0.00311934	2.12925e-05	-
ORF1ab	5672	p.Pro1803Thr	P1803T	missense_variant	C	T,A	0.00311934	2.12925e-05	-
M	26690	p.Leu56Leu	L56L	synonymous_variant	G	T,A	0.00311934	1.06462e-05	-
ORF1ab	7798	p.Lys2511Asn	K2511N	missense_variant	G	T,A,C	0.00311934	3.19387e-05	1.06462e-05
S	24077	p.Asp839Asn	D839N	missense_variant	G	T,A	0.00311934	2.12925e-05	-
ORF1ab	12410	p.Ile4049Val	I4049V	missense_variant	A	G	0.0031087	-	-
ORF1ab	15438	p.Met5058Ile	M5058I	missense_variant	G	T,C	0.0031087	1.06462e-05	-
ORF3a	25703	p.Pro104His	P104H	missense_variant	C	T,G,A	0.00309805	1.06462e-05	1.06462e-05
ORF1ab	920	p.Leu219Met	L219M	missense_variant	C	T,A	0.00307676	2.12925e-05	-
ORF1ab	685	p.Lys141fs	K141NA	frameshift_variant	AA	A	0.00306611	-	-
ORF1ab	688	p.Ser142fs	S142NA	frameshift_variant	GT	G	0.00306611	-	-
ORF1ab	690	p.Phe143fs	F143NA	frameshift_variant	CA	C	0.00305547	-	-
ORF1ab	691	p.Phe143fs	F143NA	frameshift_variant	AT	A	0.00305547	-	-
N	29366	p.Pro365Ser	P365S	missense_variant	C	T	0.00305547	-	-
ORF1ab	686	p.Lys141fs	K141NA	frameshift_variant	AA	A	0.00304482	-	-
ORF1ab	692	p.Phe143fs	F143NA	frameshift_variant	TT	T	0.00304482	-	-
ORF1ab	693	p.Phe143fs	F143NA	frameshift_variant	TT	T	0.00304482	-	-
ORF1ab	687	p.Lys141fs	K141NA	frameshift_variant	AG	A	0.00303417	-	-
ORF1ab	689	p.Ser142fs	S142NA	frameshift_variant	TC	T	0.00303417	-	-
ORF1ab	8318	p.Pro2685Thr	P2685T	missense_variant	C	A,T	0.00303417	0.000223571	-
ORF1ab	10188	p.Thr3308Ile	T3308I	missense_variant	C	T	0.00301288	-	-
S	21855	p.Ser98Phe	S98F	missense_variant	C	T	0.00299159	-	-
ORF1ab	1419	p.Ala385Val	A385V	missense_variant	C	T	0.00298094	-	-
ORF1ab	2836	p.Cys857Cys	C857C	synonymous_variant	C	T	0.00298094	-	-
ORF3a	25714	p.Leu108Ile	L108I	missense_variant	C	T,G,A	0.0029703	2.12925e-05	1.06462e-05
ORF1ab	6395	p.Leu2044Val	L2044V	missense_variant	C	T,G	0.002949	1.06462e-05	-
ORF1ab	18366	p.Leu6034Leu	L6034L	synonymous_variant	A	G	0.00291707	-	-
S	24982	p.Pro1140Pro	P1140P	synonymous_variant	T	C	0.00291707	-	-
ORF1ab	15738	p.Phe5158Phe	F5158F	synonymous_variant	C	T	0.00290642	-	-
ORF1ab	10582	p.Asp3439Asp	D3439D	synonymous_variant	C	T	0.00289577	-	-
ORF1ab	514	p.His83Gln	H83Q	missense_variant	T	C,G	0.00289577	1.06462e-05	-
ORF1ab	9223	p.His2986His	H2986H	synonymous_variant	C	T	0.00288513	-	-
ORF1ab	5170	p.Tyr1635Tyr	Y1635Y	synonymous_variant	C	T	0.00286383	-	-
ORF3a	25494	p.Thr34Thr	T34T	synonymous_variant	G	T,A	0.00286383	2.12925e-05	-
ORF1ab	21093	p.Ser6943Ser	S6943S	synonymous_variant	T	C	0.00285319	-	-
ORF1ab	1420	p.Ala385Ala	A385A	synonymous_variant	C	T	0.00284254	-	-
ORF1ab	4226	p.Pro1321Thr	P1321T	missense_variant	C	T,A	0.00284254	1.06462e-05	-
S	21646	p.Tyr28Tyr	Y28Y	synonymous_variant	C	T	0.00282125	-	-
ORF8	28253	p.Phe120Leu	F120L	missense_variant	C	T,A,G	0.0028106	0.000117108	3.19387e-05
S	23185	p.Phe541Phe	F541F	synonymous_variant	C	T	0.0028106	-	-
ORF1ab	15960	p.Ala5232Ala	A5232A	synonymous_variant	C	T	0.00279996	-	-
M	26972	p.Arg150Arg	R150R	synonymous_variant	T	C	0.00279996	-	-
ORF1ab	7837	p.Leu2524Phe	L2524F	missense_variant	A	C,T	0.00279996	1.06462e-05	-
ORF3a	25433	p.Thr14Ile	T14I	missense_variant	C	T	0.00278931	-	-
ORF1ab	13006	p.Ala4247Ala	A4247A	synonymous_variant	T	C,G	0.00278931	1.06462e-05	-
ORF1ab	5512	p.Asn1749Asn	N1749N	synonymous_variant	C	T	0.00277866	-	-
ORF1ab	335	p.Arg24Cys	R24C	missense_variant	C	T	0.00275737	-	-
ORF10	29614	p.Cys19Cys	C19C	synonymous_variant	C	T	0.00275737	-	-
ORF1ab	1437	p.Ser391Phe	S391F	missense_variant	C	T	0.00273608	-	-
ORF1ab	11851	p.Met3862Ile	M3862I	missense_variant	G	T,A	0.00272543	6.38774e-05	-
ORF1ab	18028	p.Ala5922Thr	A5922T	missense_variant	G	T,A	0.00272543	1.06462e-05	-
ORF1ab	8917	p.Phe2884Phe	F2884F	synonymous_variant	C	T	0.00270414	-	-
ORF1ab	11230	p.Met3655Ile	M3655I	missense_variant	G	T	0.00270414	-	-
ORF1ab	12988	p.Met4241Ile	M4241I	missense_variant	G	T,A	0.00270414	1.06462e-05	-
S	21707	p.His49Tyr	H49Y	missense_variant	C	T	0.00270414	-	-
ORF1ab	904	p.Cys213Cys	C213C	synonymous_variant	C	T	0.0026935	-	-
ORF7b	27800	p.Ala15Ala	A15A	synonymous_variant	C	A,T	0.0026935	0.00039391	-
S	29721	.	.	downstream_gene_variant	C	T,A	0.00268285	2.12925e-05	-
ORF1ab	9438	p.Thr3058Ile	T3058I	missense_variant	C	T	0.00266156	-	-
ORF1ab	3602	p.His1113Tyr	H1113Y	missense_variant	C	T	0.00265091	-	-
ORF1ab	11132	p.Ala3623Ser	A3623S	missense_variant	G	T	0.00265091	-	-
ORF1ab	18395	p.Ala6044Val	A6044V	missense_variant	C	T	0.00265091	-	-
S	24910	p.Thr1116Thr	T1116T	synonymous_variant	T	C	0.00265091	-	-
ORF1ab	15720	p.Asp5152Asp	D5152D	synonymous_variant	C	T	0.00264026	-	-
ORF1ab	15598	p.Val5112Ile	V5112I	missense_variant	G	A,T	0.00262962	4.25849e-05	-
ORF1ab	19893	p.Asp6543Asp	D6543D	synonymous_variant	T	C	0.00261897	-	-
ORF1ab	15972	p.Val5236Val	V5236V	synonymous_variant	A	G	0.00260833	-	-
ORF1ab	21305	p.Arg7014His	R7014H	missense_variant	G	A	0.00260833	-	-
ORF1ab	4105	p.Lys1280Asn	K1280N	missense_variant	G	T,A	0.00259768	0.000159693	-
ORF1ab	6541	p.His2092His	H2092H	synonymous_variant	C	T	0.00258703	-	-
ORF7b	27877	p.Cys41Tyr	C41Y	missense_variant	G	T,C,A	0.00258703	2.12925e-05	1.06462e-05
S	21764	p.Ile68fs	I68NA	frameshift_variant	AT	A	0.00258703	-	-
S	21765	p.His69fs	H69NA	frameshift_variant	TA	T	0.00258703	-	-
S	21766	p.His69fs	H69NA	frameshift_variant	AC	A	0.00258703	-	-
S	21767	p.His69fs	H69NA	frameshift_variant	CA	C	0.00258703	-	-
S	21768	p.His69fs	H69NA	frameshift_variant	AT	A	0.00258703	-	-
S	21769	p.Val70fs	V70NA	frameshift_variant	TG	T	0.00258703	-	-
S	21800	p.Asp80Asn	D80N	missense_variant	G	T,A	0.00258703	8.51698e-05	-
S	24197	p.Ala879Thr	A879T	missense_variant	G	T,A	0.00256574	0.000191632	-
ORF1ab	12503	p.Tyr4080His	Y4080H	missense_variant	T	C	0.00254445	-	-
ORF3a	25889	p.Ser166Leu	S166L	missense_variant	C	T	0.00254445	-	-
ORF1ab	12067	p.Met3934Ile	M3934I	missense_variant	G	T,A	0.00254445	1.06462e-05	-
ORF1ab	20578	p.Val6772Leu	V6772L	missense_variant	G	T	0.0025338	-	-
ORF1ab	19677	p.Gln6471His	Q6471H	missense_variant	G	T,A,C	0.0025338	2.12925e-05	1.06462e-05
ORF3a	25996	p.Val202Ile	V202I	missense_variant	G	T,C,A	0.00252316	3.19387e-05	3.19387e-05
ORF1ab	15480	p.Thr5072Thr	T5072T	synonymous_variant	C	T	0.00250186	-	-
ORF1ab	7765	p.Ser2500Ser	S2500S	synonymous_variant	C	T,A	0.00250186	4.25849e-05	-
M	26526	p.Ala2Thr	A2T	missense_variant	G	T,A,C	0.00250186	2.12925e-05	1.06462e-05
S	29711	.	.	downstream_gene_variant	G	T,C,A	0.00250186	5.32311e-05	1.06462e-05
ORF1ab	17410	p.Arg5716Ser	R5716S	missense_variant	C	T,A	0.00248057	7.45236e-05	-
N	28655	p.Asp128Asn	D128N	missense_variant	G	T,A,C	0.00248057	0.000212925	6.38774e-05
ORF1ab	11379	p.Ala3705Val	A3705V	missense_variant	C	T	0.00245928	-	-
N	28651	p.Asn126Lys	N126K	missense_variant	C	T,A	0.00244863	1.06462e-05	-
ORF1ab	1515	p.His417Arg	H417R	missense_variant	A	G	0.00242734	-	-
ORF1ab	7303	p.Ile2346Ile	I2346I	synonymous_variant	C	T	0.00241669	-	-
S	22468	p.Thr302Thr	T302T	synonymous_variant	G	T,A	0.0023954	0.000255509	-
ORF1ab	5572	p.Met1769Ile	M1769I	missense_variant	G	T,A	0.00238475	0.000149047	-
ORF1ab	11396	p.Leu3711Ile	L3711I	missense_variant	C	T,A	0.00238475	0.000404557	-
ORF8	28083	p.Glu64*	E64NA	stop_gained	G	T,C	0.00238475	1.06462e-05	-
S	29777	.	.	downstream_gene_variant	G	T,A	0.00238475	1.06462e-05	-
ORF1ab	15380	p.Ser5039Ile	S5039I	missense_variant	G	T	0.00237411	-	-
ORF7a	27513	p.Tyr40Tyr	Y40Y	synonymous_variant	C	T	0.00237411	-	-
ORF1ab	4354	p.Glu1363Asp	E1363D	missense_variant	G	A,T	0.00237411	4.25849e-05	-
N	29427	p.Arg385Lys	R385K	missense_variant	G	A,T,C	0.00237411	0.000212925	2.12925e-05
S	29867	.	.	downstream_gene_variant	T	A,C,G	0.00237411	9.5816e-05	6.38774e-05
N	28868	p.Pro199Thr	P199T	missense_variant	C	T,A	0.00236346	4.25849e-05	-
ORF1ab	1968	p.Thr568Ile	T568I	missense_variant	C	T	0.00234217	-	-
ORF1ab	1820	p.Gly519Ser	G519S	missense_variant	G	A,T	0.00234217	0.000149047	-
S	24764	p.Val1068Ile	V1068I	missense_variant	G	T,A,C	0.00234217	0.000191632	3.19387e-05
S	24781	p.Lys1073Asn	K1073N	missense_variant	G	T,A,C	0.00233152	6.38774e-05	2.12925e-05
ORF3a	26162	p.Asn257Ser	N257S	missense_variant	A	G	0.00232088	-	-
N	29421	p.Pro383Gln	P383Q	missense_variant	C	T,A	0.00231023	3.19387e-05	-
ORF1ab	15540	p.Val5092Val	V5092V	synonymous_variant	C	T	0.00229958	-	-
N	29386	p.Asp371Glu	D371E	missense_variant	C	T,A	0.00229958	8.51698e-05	-
N	29422	p.Pro383Pro	P383P	synonymous_variant	G	T,A	0.00229958	7.45236e-05	-
N	28884	p.Gly204Glu	G204E	missense_variant	G	T,A,C	0.00229958	2.12925e-05	1.06462e-05
ORF3a	25701	p.Leu106fs	L106NA	frameshift_variant	C	CC	0.00228894	-	-
N	28833	p.Ser187Leu	S187L	missense_variant	C	T	0.00228894	-	-
ORF3a	25701	p.Leu106fs	L106NA	frameshift_variant	C	CC	0.00227829	-	-
ORF1ab	11801	p.Gly3846Ser	G3846S	missense_variant	G	A	0.00226765	-	-
ORF1ab	20661	p.Ser6799Ser	S6799S	synonymous_variant	T	C	0.00226765	-	-
ORF3a	25701	p.Leu106fs	L106NA	frameshift_variant	C	CC	0.00226765	-	-
ORF1ab	625	p.Lys120Asn	K120N	missense_variant	G	T,A	0.00226765	5.32311e-05	-
ORF3a	25701	p.Leu106fs	L106NA	frameshift_variant	C	CC	0.002257	-	-
ORF1ab	15848	p.Thr5195Ile	T5195I	missense_variant	C	T	0.00224635	-	-
ORF3a	25701	p.Leu106fs	L106NA	frameshift_variant	C	CC	0.00224635	-	-
N	28961	p.Leu230Phe	L230F	missense_variant	C	T	0.00224635	-	-
ORF1ab	11074	p.Phe3603Phe	F3603F	synonymous_variant	C	T	0.00223571	-	-
ORF3a	25701	p.Leu106fs	L106NA	frameshift_variant	C	CC	0.00223571	-	-
N	29044	p.Lys257Lys	K257K	synonymous_variant	G	A	0.00223571	-	-
S	29705	.	.	downstream_gene_variant	G	T	0.00223571	-	-
ORF1ab	16376	p.Pro5371Leu	P5371L	missense_variant	C	T	0.00222506	-	-
ORF3a	25701	p.Leu106fs	L106NA	frameshift_variant	C	CC	0.00222506	-	-
ORF1ab	20623	p.Asp6787Asn	D6787N	missense_variant	G	T,A	0.00222506	1.06462e-05	-
E	26319	p.Val25Val	V25V	synonymous_variant	A	G,T	0.00222506	8.51698e-05	-
ORF1ab	6026	p.Pro1921Ser	P1921S	missense_variant	C	T	0.00221441	-	-
ORF3a	25701	p.Leu106fs	L106NA	frameshift_variant	C	CC	0.00221441	-	-
N	29474	p.Asp401Tyr	D401Y	missense_variant	G	T	0.00221441	-	-
ORF1ab	9479	p.Gly3072Ser	G3072S	missense_variant	G	T,A	0.00221441	2.12925e-05	-
ORF3a	25701	p.Leu106fs	L106NA	frameshift_variant	C	CC	0.00220377	-	-
ORF3a	25701	p.Leu106fs	L106NA	frameshift_variant	C	CC	0.00219312	-	-
ORF7a	27561	p.Leu56Leu	L56L	synonymous_variant	G	T	0.00219312	-	-
ORF3a	25505	p.Gln38Pro	Q38P	missense_variant	A	G,C,T	0.00219312	0.000521665	0.00017034
S	23730	p.Thr723Ile	T723I	missense_variant	C	T	0.00219312	-	-
ORF1ab	10507	p.Asn3414Asn	N3414N	synonymous_variant	C	T	0.00218248	-	-
ORF3a	25701	p.Leu106fs	L106NA	frameshift_variant	C	CC	0.00218248	-	-
ORF1ab	9802	p.Ala3179Ala	A3179A	synonymous_variant	G	T,A	0.00218248	5.32311e-05	-
ORF1ab	16741	p.Val5493Ile	V5493I	missense_variant	G	T,A	0.00218248	0.000191632	-
ORF3a	25701	p.Leu106fs	L106NA	frameshift_variant	C	CC	0.00217183	-	-
ORF1ab	15477	p.Gly5071Gly	G5071G	synonymous_variant	A	T,G	0.00217183	4.25849e-05	-
ORF3a	25947	p.Gln185His	Q185H	missense_variant	G	T,C,A	0.00217183	0.000809113	3.19387e-05
ORF1ab	20622	p.Lys6786Asn	K6786N	missense_variant	A	T	0.00216118	-	-
ORF1ab	20624	p.Asp6787Val	D6787V	missense_variant	A	T	0.00216118	-	-
ORF3a	25701	p.Leu106fs	L106NA	frameshift_variant	C	CC	0.00216118	-	-
N	28849	p.Asn192Lys	N192K	missense_variant	C	T,G,A	0.00216118	0.000266156	1.06462e-05
ORF1ab	3569	p.Ser1102Gly	S1102G	missense_variant	A	G	0.00215054	-	-
ORF3a	25701	p.Leu106fs	L106NA	frameshift_variant	C	CC	0.00215054	-	-
S	29745	.	.	downstream_gene_variant	G	T,A,C	0.00215054	0.000298094	6.38774e-05
ORF3a	25701	p.Leu106fs	L106NA	frameshift_variant	C	CC	0.00213989	-	-
ORF1ab	2113	p.Ile616Ile	I616I	synonymous_variant	C	T,A	0.00213989	1.06462e-05	-
ORF3a	25701	p.Leu106fs	L106NA	frameshift_variant	C	CC	0.00212925	-	-
ORF1ab	20580	p.Val6772Val	V6772V	synonymous_variant	G	T,A,C	0.00212925	2.12925e-05	1.06462e-05
ORF1ab	6445	p.Asp2060Asp	D2060D	synonymous_variant	C	T	0.0021186	-	-
ORF3a	25701	p.Leu106fs	L106NA	frameshift_variant	C	CC	0.0021186	-	-
ORF1ab	9693	p.Ala3143Val	A3143V	missense_variant	C	T	0.00210795	-	-
ORF1ab	11001	p.Thr3579Ile	T3579I	missense_variant	C	T	0.00210795	-	-
ORF3a	25701	p.Leu106fs	L106NA	frameshift_variant	C	CC	0.00210795	-	-
ORF1ab	6990	p.Ser2242Cys	S2242C	missense_variant	C	T,G	0.00210795	1.06462e-05	-
ORF3a	25906	p.Gly172Arg	G172R	missense_variant	G	C,T	0.00210795	0.000915575	-
ORF1ab	18747	p.Val6161Val	V6161V	synonymous_variant	C	T	0.00209731	-	-
ORF3a	25701	p.Leu106fs	L106NA	frameshift_variant	C	CC	0.00209731	-	-
ORF1ab	7564	p.Ser2433Ser	S2433S	synonymous_variant	C	T,A	0.00209731	1.06462e-05	-
ORF1ab	16017	p.Phe5251Phe	F5251F	synonymous_variant	C	T	0.00208666	-	-
ORF3a	25701	p.Leu106fs	L106NA	frameshift_variant	C	CC	0.00208666	-	-
ORF8	28093	p.Ser67Tyr	S67Y	missense_variant	C	T,A	0.00208666	0.000287448	-
S	25088	p.Val1176Phe	V1176F	missense_variant	G	T	0.00208666	-	-
ORF3a	25701	p.Leu106fs	L106NA	frameshift_variant	C	CC	0.00207601	-	-
ORF1ab	6941	p.Leu2226Leu	L2226L	synonymous_variant	C	T	0.00206537	-	-
ORF3a	25701	p.Leu106fs	L106NA	frameshift_variant	C	CC	0.00206537	-	-
ORF1ab	4655	p.Arg1464Trp	R1464W	missense_variant	C	T,A	0.00206537	1.06462e-05	-
ORF1ab	12478	p.Met4071Ile	M4071I	missense_variant	G	A,T	0.00206537	1.06462e-05	-
ORF1ab	21302	p.Pro7013Gln	P7013Q	missense_variant	C	T,A	0.00206537	2.12925e-05	-
N	28896	p.Ala208Gly	A208G	missense_variant	C	G,T	0.00206537	0.000106462	-
ORF1ab	4391	p.Arg1376Arg	R1376R	synonymous_variant	C	A	0.00205472	-	-
ORF3a	25701	p.Leu106fs	L106NA	frameshift_variant	C	CC	0.00205472	-	-
ORF3a	25701	p.Leu106fs	L106NA	frameshift_variant	C	CC	0.00204408	-	-
S	22346	p.Ala262Thr	A262T	missense_variant	G	T,A,C	0.00204408	6.38774e-05	1.06462e-05
S	24205	p.Thr881Thr	T881T	synonymous_variant	A	T	0.00204408	-	-
ORF3a	25701	p.Leu106fs	L106NA	frameshift_variant	C	CC	0.00203343	-	-
ORF1ab	7420	p.Ile2385Ile	I2385I	synonymous_variant	C	T,A	0.00203343	3.19387e-05	-
ORF3a	25701	p.Leu106fs	L106NA	frameshift_variant	C	CC	0.00202278	-	-
M	26645	p.Asn41Asn	N41N	synonymous_variant	C	T	0.00202278	-	-
ORF1ab	1191	p.Pro309Gln	P309Q	missense_variant	C	T,A	0.00202278	1.06462e-05	-
ORF1ab	8120	p.Glu2619Gln	E2619Q	missense_variant	G	C	0.00201214	-	-
ORF3a	25701	p.Leu106fs	L106NA	frameshift_variant	C	CC	0.00201214	-	-
ORF1ab	8389	p.Asn2708Asn	N2708N	synonymous_variant	C	T	0.00200149	-	-
ORF3a	25701	p.Leu106fs	L106NA	frameshift_variant	C	CC	0.00200149	-	-
ORF7b	27804	p.Leu17Leu	L17L	synonymous_variant	C	T	0.00200149	-	-
S	23426	p.Val622Ile	V622I	missense_variant	G	T,A,C	0.00200149	6.38774e-05	4.25849e-05
ORF1ab	1210	p.Met315Ile	M315I	missense_variant	G	T	0.00199084	-	-
ORF3a	25701	p.Leu106fs	L106NA	frameshift_variant	C	CC	0.00199084	-	-
ORF1ab	12710	p.Leu4149Ile	L4149I	missense_variant	C	T,A	0.00199084	1.06462e-05	-
ORF1ab	517	p.Met85fs	M85NA	frameshift_variant	TA	T	0.0019802	-	-
ORF1ab	1385	p.His374Tyr	H374Y	missense_variant	C	T	0.0019802	-	-
ORF1ab	5175	p.Thr1637Ile	T1637I	missense_variant	C	T	0.0019802	-	-
ORF1ab	6211	p.Gly1982Gly	G1982G	synonymous_variant	A	G	0.0019802	-	-
ORF1ab	7600	p.Cys2445Cys	C2445C	synonymous_variant	C	T	0.0019802	-	-
ORF1ab	12415	p.Asn4050Asn	N4050N	synonymous_variant	C	T	0.0019802	-	-
ORF3a	25701	p.Leu106fs	L106NA	frameshift_variant	C	CC	0.0019802	-	-
ORF3a	25701	p.Leu106fs	L106NA	frameshift_variant	C	CC	0.00196955	-	-
S	29769	.	.	downstream_gene_variant	C	T,A	0.00196955	1.06462e-05	-
ORF1ab	8659	p.Lys2798Lys	K2798K	synonymous_variant	A	G	0.00195891	-	-
ORF1ab	13487	p.Ala4408Val	A4408V	missense_variant	C	T	0.00195891	-	-
ORF3a	25701	p.Leu106fs	L106NA	frameshift_variant	C	CC	0.00195891	-	-
ORF1ab	17790	p.Gln5842His	Q5842H	missense_variant	G	T,A	0.00195891	3.19387e-05	-
ORF1ab	10615	p.Asp3450Asp	D3450D	synonymous_variant	C	T	0.00194826	-	-
ORF1ab	17278	p.Val5672Leu	V5672L	missense_variant	G	T	0.00194826	-	-
ORF3a	25701	p.Leu106fs	L106NA	frameshift_variant	C	CC	0.00194826	-	-
ORF1ab	6401	p.Pro2046Ala	P2046A	missense_variant	C	T,G	0.00194826	1.06462e-05	-
ORF3a	25701	p.Leu106fs	L106NA	frameshift_variant	C	CC	0.00193761	-	-
ORF1ab	1464	p.Gly400Asp	G400D	missense_variant	G	A,C	0.00193761	1.06462e-05	-
ORF1ab	4965	p.Thr1567Asn	T1567N	missense_variant	C	T,A	0.00193761	4.25849e-05	-
ORF1ab	1170	p.Ser302Phe	S302F	missense_variant	C	T	0.00192697	-	-
ORF1ab	1758	p.Ala498Val	A498V	missense_variant	C	T	0.00192697	-	-
ORF1ab	20799	p.Tyr6845Tyr	Y6845Y	synonymous_variant	T	C	0.00192697	-	-
ORF3a	25701	p.Leu106fs	L106NA	frameshift_variant	C	CC	0.00192697	-	-
ORF1ab	16293	p.Cys5343Cys	C5343C	synonymous_variant	C	T	0.00191632	-	-
ORF3a	25701	p.Leu106fs	L106NA	frameshift_variant	C	CC	0.00191632	-	-
ORF1ab	19254	p.Val6330Val	V6330V	synonymous_variant	G	T,A	0.00191632	1.06462e-05	-
ORF3a	25701	p.Leu106fs	L106NA	frameshift_variant	C	CC	0.00190567	-	-
ORF1ab	5958	p.Asn1898Ser	N1898S	missense_variant	A	G,T	0.00190567	1.06462e-05	-
ORF3a	25770	p.Arg126Ser	R126S	missense_variant	G	T,A	0.00190567	1.06462e-05	-
ORF1ab	5305	p.Leu1680Phe	L1680F	missense_variant	G	A,T,C	0.00190567	0.000127755	3.19387e-05
ORF1ab	7162	p.Asp2299Asp	D2299D	synonymous_variant	C	T	0.00189503	-	-
ORF1ab	19159	p.Ser6299Ala	S6299A	missense_variant	T	G	0.00189503	-	-
ORF3a	25701	p.Leu106fs	L106NA	frameshift_variant	C	CC	0.00189503	-	-
ORF1ab	5055	p.Thr1597Ile	T1597I	missense_variant	C	T	0.00188438	-	-
ORF3a	25701	p.Leu106fs	L106NA	frameshift_variant	C	CC	0.00188438	-	-
ORF1ab	3261	p.Thr999Lys	T999K	missense_variant	C	T,A	0.00188438	1.06462e-05	-
ORF1ab	8653	p.Met2796Ile	M2796I	missense_variant	G	T,C	0.00188438	1.06462e-05	-
ORF1ab	1738	p.Val491Val	V491V	synonymous_variant	G	T,A,C	0.00188438	2.12925e-05	1.06462e-05
S	22675	p.Ser371Ser	S371S	synonymous_variant	C	T	0.00188438	-	-
ORF1ab	6070	p.Ile1935Ile	I1935I	synonymous_variant	C	T	0.00187374	-	-
ORF1ab	9967	p.Leu3234Leu	L3234L	synonymous_variant	C	T	0.00187374	-	-
ORF1ab	10948	p.Arg3561Arg	R3561R	synonymous_variant	A	G	0.00187374	-	-
ORF3a	25701	p.Leu106fs	L106NA	frameshift_variant	C	CC	0.00187374	-	-
N	28759	p.Pro162Pro	P162P	synonymous_variant	T	C	0.00187374	-	-
ORF1ab	19684	p.Val6474Ile	V6474I	missense_variant	G	T,A	0.00187374	1.06462e-05	-
ORF1ab	6807	p.Thr2181Ile	T2181I	missense_variant	C	T	0.00186309	-	-
ORF3a	25701	p.Leu106fs	L106NA	frameshift_variant	C	CC	0.00186309	-	-
ORF1ab	11575	p.Phe3770Leu	F3770L	missense_variant	C	T,A	0.00186309	1.06462e-05	-
ORF3a	25701	p.Leu106fs	L106NA	frameshift_variant	C	CC	0.00185244	-	-
M	26527	p.Ala2Val	A2V	missense_variant	C	T	0.00185244	-	-
ORF1ab	10279	p.Leu3338Leu	L3338L	synonymous_variant	C	T	0.0018418	-	-
ORF3a	25701	p.Leu106fs	L106NA	frameshift_variant	C	CC	0.0018418	-	-
S	21648	p.Thr29Ile	T29I	missense_variant	C	T	0.0018418	-	-
ORF3a	25701	p.Leu106fs	L106NA	frameshift_variant	C	CC	0.00183115	-	-
ORF3a	25565	p.Ser58Asn	S58N	missense_variant	G	A,T	0.00183115	0.000117108	-
M	26895	p.His125Asp	H125D	missense_variant	C	T,G	0.00183115	1.06462e-05	-
S	29706	.	.	downstream_gene_variant	G	T,C,A	0.00183115	2.12925e-05	2.12925e-05
ORF3a	25701	p.Leu106fs	L106NA	frameshift_variant	C	CC	0.0018205	-	-
ORF7b	27841	p.Trp29Leu	W29L	missense_variant	G	T	0.0018205	-	-
ORF1ab	884	p.Arg207Ser	R207S	missense_variant	C	T,A	0.0018205	1.06462e-05	-
ORF1ab	1457	p.Arg398Cys	R398C	missense_variant	C	T	0.00180986	-	-
ORF1ab	5183	p.Pro1640Ser	P1640S	missense_variant	C	T	0.00180986	-	-
ORF1ab	16762	p.Leu5500Phe	L5500F	missense_variant	C	T	0.00180986	-	-
ORF3a	25701	p.Leu106fs	L106NA	frameshift_variant	C	CC	0.00180986	-	-
ORF1ab	35	.	.	upstream_gene_variant	A	T,G	0.00180986	2.12925e-05	-
ORF3a	25701	p.Leu106fs	L106NA	frameshift_variant	C	CC	0.00179921	-	-
ORF1ab	10978	p.Ala3571Ala	A3571A	synonymous_variant	A	T,G	0.00179921	1.06462e-05	-
N	28487	p.Val72Ile	V72I	missense_variant	G	A,C	0.00179921	0.000149047	-
ORF3a	25701	p.Leu106fs	L106NA	frameshift_variant	C	CC	0.00178857	-	-
ORF1ab	4006	p.Lys1247Asn	K1247N	missense_variant	G	T,A	0.00178857	6.38774e-05	-
ORF1ab	1057	p.Asp264Asp	D264D	synonymous_variant	C	T	0.00177792	-	-
ORF3a	25701	p.Leu106fs	L106NA	frameshift_variant	C	CC	0.00177792	-	-
ORF3a	25904	p.Ser171Leu	S171L	missense_variant	C	T	0.00177792	-	-
ORF10	29546	.	.	upstream_gene_variant	C	T,A	0.00177792	0.000159693	-
ORF1ab	18744	p.Tyr6160Tyr	Y6160Y	synonymous_variant	C	T	0.00176727	-	-
ORF3a	25701	p.Leu106fs	L106NA	frameshift_variant	C	CC	0.00176727	-	-
ORF7a	27635	p.Ser81Leu	S81L	missense_variant	C	T	0.00176727	-	-
ORF1ab	7011	p.Ala2249Gly	A2249G	missense_variant	C	T,G	0.00176727	1.06462e-05	-
ORF1ab	17690	p.Ser5809Leu	S5809L	missense_variant	C	T	0.00175663	-	-
ORF3a	25701	p.Leu106fs	L106NA	frameshift_variant	C	CC	0.00175663	-	-
M	26918	p.Pro132Pro	P132P	synonymous_variant	G	T,A	0.00175663	0.000106462	-
S	23625	p.Ala688Val	A688V	missense_variant	C	T	0.00175663	-	-
ORF1ab	3140	p.Pro959Ser	P959S	missense_variant	C	T	0.00174598	-	-
ORF3a	25701	p.Leu106fs	L106NA	frameshift_variant	C	CC	0.00174598	-	-
ORF1ab	10376	p.Pro3371Thr	P3371T	missense_variant	C	T,A	0.00174598	1.06462e-05	-
ORF1ab	16813	p.Val5517Ile	V5517I	missense_variant	G	A,T	0.00174598	5.32311e-05	-
S	29692	.	.	downstream_gene_variant	G	T,C	0.00174598	2.12925e-05	-
ORF1ab	683	p.Leu140Leu	L140L	synonymous_variant	C	T	0.00173533	-	-
ORF3a	25701	p.Leu106fs	L106NA	frameshift_variant	C	CC	0.00173533	-	-
ORF1ab	8083	p.Met2606Ile	M2606I	missense_variant	G	A,T	0.00173533	0.000106462	-
ORF1ab	20759	p.Ala6832Val	A6832V	missense_variant	C	T	0.00172469	-	-
ORF3a	25701	p.Leu106fs	L106NA	frameshift_variant	C	CC	0.00172469	-	-
E	26256	p.Phe4Leu	F4L	missense_variant	C	T,A	0.00172469	1.06462e-05	-
ORF3a	25701	p.Leu106fs	L106NA	frameshift_variant	C	CC	0.00171404	-	-
ORF1ab	19011	p.Asp6249Glu	D6249E	missense_variant	C	T,A	0.00171404	5.32311e-05	-
ORF1ab	2706	p.Thr814Ile	T814I	missense_variant	C	T	0.0017034	-	-
ORF3a	25701	p.Leu106fs	L106NA	frameshift_variant	C	CC	0.0017034	-	-
ORF3a	25701	p.Leu106fs	L106NA	frameshift_variant	C	CC	0.00169275	-	-
ORF1ab	2447	p.Gly728Ser	G728S	missense_variant	G	T,A	0.00169275	0.000138401	-
E	26447	p.Ser68Tyr	S68Y	missense_variant	C	T,G,A	0.00169275	0.000138401	1.06462e-05
ORF1ab	829	p.Asn188Asn	N188N	synonymous_variant	C	T	0.0016821	-	-
ORF1ab	1616	p.Leu451Phe	L451F	missense_variant	C	T	0.0016821	-	-
ORF1ab	1812	p.Ala516Val	A516V	missense_variant	C	T	0.0016821	-	-
ORF3a	25701	p.Leu106fs	L106NA	frameshift_variant	C	CC	0.0016821	-	-
ORF1ab	14741	p.Ser4826Tyr	S4826Y	missense_variant	C	T,A	0.0016821	1.06462e-05	-
S	24812	p.Asp1084Tyr	D1084Y	missense_variant	G	T	0.0016821	-	-
ORF3a	25701	p.Leu106fs	L106NA	frameshift_variant	C	CC	0.00167146	-	-
S	23557	p.Pro665Pro	P665P	synonymous_variant	C	T	0.00167146	-	-
ORF1ab	1288	p.Cys341Cys	C341C	synonymous_variant	C	T	0.00166081	-	-
ORF1ab	3096	p.Ser944Leu	S944L	missense_variant	C	T	0.00166081	-	-
ORF3a	25701	p.Leu106fs	L106NA	frameshift_variant	C	CC	0.00166081	-	-
ORF1ab	1513	p.Cys416Cys	C416C	synonymous_variant	C	T	0.00165017	-	-
ORF3a	25701	p.Leu106fs	L106NA	frameshift_variant	C	CC	0.00165017	-	-
ORF1ab	13216	p.Asp4317Glu	D4317E	missense_variant	T	G,C	0.00165017	0.00017034	-
ORF1ab	17125	p.Leu5621Ile	L5621I	missense_variant	C	T,A	0.00165017	2.12925e-05	-
ORF1ab	19732	p.Val6490Ile	V6490I	missense_variant	G	T,A	0.00165017	2.12925e-05	-
M	26571	p.Leu17Ile	L17I	missense_variant	C	A,T	0.00165017	0.000500373	-
ORF1ab	1441	p.Gly392Gly	G392G	synonymous_variant	C	T	0.00163952	-	-
ORF1ab	4960	p.Val1565Val	V1565V	synonymous_variant	G	T	0.00163952	-	-
ORF1ab	9130	p.Val2955Val	V2955V	synonymous_variant	G	T	0.00163952	-	-
ORF1ab	10626	p.Ala3454Val	A3454V	missense_variant	C	T	0.00163952	-	-
ORF1ab	12025	p.Ser3920Ser	S3920S	synonymous_variant	C	T	0.00163952	-	-
ORF3a	25701	p.Leu106fs	L106NA	frameshift_variant	C	CC	0.00163952	-	-
ORF1ab	2576	p.Ser771Gly	S771G	missense_variant	A	T,G	0.00163952	1.06462e-05	-
ORF1ab	20134	p.Val6624Ile	V6624I	missense_variant	G	T,A	0.00163952	3.19387e-05	-
S	22377	p.Pro272Leu	P272L	missense_variant	C	T	0.00163952	-	-
S	24026	p.Leu822Ile	L822I	missense_variant	C	T,A	0.00163952	1.06462e-05	-
ORF1ab	1625	p.Leu454Phe	L454F	missense_variant	C	T	0.00162887	-	-
ORF1ab	20270	p.Ala6669Val	A6669V	missense_variant	C	T	0.00162887	-	-
ORF3a	25701	p.Leu106fs	L106NA	frameshift_variant	C	CC	0.00162887	-	-
ORF1ab	11417	p.Val3718Leu	V3718L	missense_variant	G	T,C	0.00162887	2.12925e-05	-
ORF3a	25701	p.Leu106fs	L106NA	frameshift_variant	C	CC	0.00161823	-	-
N	29144	p.Leu291Leu	L291L	synonymous_variant	C	T	0.00161823	-	-
ORF7a	27632	p.Arg80Lys	R80K	missense_variant	G	T,C,A	0.00161823	1.06462e-05	1.06462e-05
ORF3a	25701	p.Leu106fs	L106NA	frameshift_variant	C	CC	0.00160758	-	-
N	28603	p.Phe110Phe	F110F	synonymous_variant	C	T	0.00160758	-	-
ORF1ab	3738	p.Pro1158Leu	P1158L	missense_variant	C	T	0.00159693	-	-
ORF1ab	6762	p.Thr2166Ile	T2166I	missense_variant	C	T	0.00159693	-	-
ORF1ab	10525	p.Val3420Val	V3420V	synonymous_variant	C	T	0.00159693	-	-
ORF1ab	14084	p.Asn4607Ser	N4607S	missense_variant	A	G	0.00159693	-	-
ORF3a	25701	p.Leu106fs	L106NA	frameshift_variant	C	CC	0.00159693	-	-
M	26700	p.Val60Leu	V60L	missense_variant	G	T	0.00159693	-	-
ORF1ab	18486	p.Leu6074Leu	L6074L	synonymous_variant	C	T,G	0.00159693	1.06462e-05	-
ORF8	27945	p.Gln18*	Q18NA	stop_gained	C	T,A	0.00159693	3.19387e-05	-
ORF1ab	20755	p.Ser6831Arg	S6831R	missense_variant	A	C,G,T	0.00159693	2.12925e-05	1.06462e-05
ORF1ab	18508	p.Leu6082Phe	L6082F	missense_variant	C	T	0.00158629	-	-
ORF3a	25701	p.Leu106fs	L106NA	frameshift_variant	C	CC	0.00158629	-	-
S	23593	p.Gln677His	Q677H	missense_variant	G	T,C,A	0.00158629	0.000159693	1.06462e-05
ORF1ab	435	p.Glu57Gly	E57G	missense_variant	A	G	0.00157564	-	-
ORF1ab	10851	p.Ala3529Val	A3529V	missense_variant	C	T	0.00157564	-	-
ORF3a	25701	p.Leu106fs	L106NA	frameshift_variant	C	CC	0.00157564	-	-
N	29353	p.Tyr360Tyr	Y360Y	synonymous_variant	C	T	0.00157564	-	-
ORF1ab	3634	p.Asn1123Lys	N1123K	missense_variant	C	T,A	0.00157564	1.06462e-05	-
ORF3a	25916	p.Thr175Lys	T175K	missense_variant	C	T,A	0.00157564	1.06462e-05	-
N	29464	p.Ala397Ala	A397A	synonymous_variant	T	C,A	0.00157564	1.06462e-05	-
ORF1ab	6033	p.Ala1923Val	A1923V	missense_variant	C	T	0.001565	-	-
ORF1ab	16626	p.Leu5454Leu	L5454L	synonymous_variant	C	T	0.001565	-	-
ORF3a	25701	p.Leu106fs	L106NA	frameshift_variant	C	CC	0.001565	-	-
M	26625	p.Leu35Leu	L35L	synonymous_variant	C	T	0.001565	-	-
ORF8	28086	p.Ala65Thr	A65T	missense_variant	G	T,A,C	0.001565	0.000117108	1.06462e-05
ORF1ab	1401	p.Gly379Glu	G379E	missense_variant	G	A	0.00155435	-	-
ORF1ab	11447	p.Asp3728Asn	D3728N	missense_variant	G	A	0.00155435	-	-
ORF1ab	16912	p.Val5550Leu	V5550L	missense_variant	G	T	0.00155435	-	-
ORF3a	25701	p.Leu106fs	L106NA	frameshift_variant	C	CC	0.00155435	-	-
ORF1ab	12880	p.Ile4205Ile	I4205I	synonymous_variant	C	T,A	0.00155435	2.12925e-05	-
N	29254	p.Ser327Ser	S327S	synonymous_variant	G	T,A	0.00155435	0.000457788	-
ORF1ab	10301	p.Gln3346Lys	Q3346K	missense_variant	C	A	0.0015437	-	-
ORF3a	25701	p.Leu106fs	L106NA	frameshift_variant	C	CC	0.0015437	-	-
ORF1ab	3483	p.Gly1073Glu	G1073E	missense_variant	G	T,A	0.0015437	3.19387e-05	-
ORF1ab	14768	p.Ala4835Asp	A4835D	missense_variant	C	T,A	0.0015437	1.06462e-05	-
ORF1ab	16425	p.Leu5387Leu	L5387L	synonymous_variant	T	G,A	0.0015437	2.12925e-05	-
ORF1ab	10870	p.Leu3535Leu	L3535L	synonymous_variant	G	T	0.00153306	-	-
ORF3a	25701	p.Leu106fs	L106NA	frameshift_variant	C	CC	0.00153306	-	-
ORF1ab	2638	p.Leu791Leu	L791L	synonymous_variant	C	T,A	0.00153306	1.06462e-05	-
ORF3a	25701	p.Leu106fs	L106NA	frameshift_variant	C	CC	0.00152241	-	-
ORF1ab	16616	p.Thr5451Asn	T5451N	missense_variant	C	T,A	0.00152241	1.06462e-05	-
ORF3a	25844	p.Thr151Ser	T151S	missense_variant	C	T,G	0.00152241	1.06462e-05	-
ORF7a	27600	p.Asp69Glu	D69E	missense_variant	C	T,A	0.00152241	1.06462e-05	-
S	25235	p.Ile1225Val	I1225V	missense_variant	A	T,G	0.00152241	1.06462e-05	-
ORF1ab	1150	p.Gly295Gly	G295G	synonymous_variant	C	T	0.00151176	-	-
ORF1ab	4926	p.Asp1554Ala	D1554A	missense_variant	A	C	0.00151176	-	-
ORF1ab	6402	p.Pro2046Leu	P2046L	missense_variant	C	T	0.00151176	-	-
ORF3a	25701	p.Leu106fs	L106NA	frameshift_variant	C	CC	0.00151176	-	-
S	24334	p.Ala924Ala	A924A	synonymous_variant	C	T	0.00151176	-	-
ORF1ab	2869	p.Val868Val	V868V	synonymous_variant	A	G	0.00150112	-	-
ORF3a	25701	p.Leu106fs	L106NA	frameshift_variant	C	CC	0.00150112	-	-
E	26455	p.Pro71Ser	P71S	missense_variant	C	T	0.00150112	-	-
ORF1ab	3099	p.Thr945Asn	T945N	missense_variant	C	T,A	0.00150112	6.38774e-05	-
S	23868	p.Gly769Ala	G769A	missense_variant	G	T,C	0.00150112	6.38774e-05	-
ORF1ab	835	p.Phe190Phe	F190F	synonymous_variant	C	T	0.00149047	-	-
ORF1ab	9474	p.Ala3070Val	A3070V	missense_variant	C	T	0.00149047	-	-
ORF3a	25701	p.Leu106fs	L106NA	frameshift_variant	C	CC	0.00149047	-	-
S	24088	p.Gly842Gly	G842G	synonymous_variant	T	C	0.00149047	-	-
S	21639	p.Pro26His	P26H	missense_variant	C	T,G,A	0.00147983	4.25849e-05	3.19387e-05
ORF3a	25701	p.Leu106fs	L106NA	frameshift_variant	C	CC	0.00147983	-	-
ORF1ab	10688	p.Val3475Ile	V3475I	missense_variant	G	T,A	0.00147983	8.51698e-05	-
ORF3a	25701	p.Leu106fs	L106NA	frameshift_variant	C	CC	0.00146918	-	-
ORF1ab	1190	p.Pro309Ala	P309A	missense_variant	C	T,G	0.00146918	1.06462e-05	-
ORF1ab	3737	p.Pro1158Ser	P1158S	missense_variant	C	T	0.00145853	-	-
ORF3a	25701	p.Leu106fs	L106NA	frameshift_variant	C	CC	0.00145853	-	-
ORF1ab	1302	p.Thr346Asn	T346N	missense_variant	C	T,A	0.00145853	1.06462e-05	-
ORF1ab	18032	p.Thr5923Asn	T5923N	missense_variant	C	T,A	0.00145853	1.06462e-05	-
ORF1ab	19648	p.Val6462Ile	V6462I	missense_variant	G	T,A	0.00145853	4.25849e-05	-
ORF3a	25785	p.Trp131Cys	W131C	missense_variant	G	T,C	0.00145853	4.25849e-05	-
N	28830	p.Ser186Tyr	S186Y	missense_variant	C	A,T	0.00145853	9.5816e-05	-
N	29451	p.Thr393Asn	T393N	missense_variant	C	T,A	0.00145853	1.06462e-05	-
ORF1ab	3049	p.Asp928Asp	D928D	synonymous_variant	T	C	0.00144789	-	-
ORF1ab	5812	p.Asp1849Asp	D1849D	synonymous_variant	C	T	0.00144789	-	-
ORF1ab	11124	p.Ala3620Val	A3620V	missense_variant	C	T	0.00144789	-	-
ORF1ab	16111	p.Leu5283Leu	L5283L	synonymous_variant	C	T	0.00144789	-	-
ORF3a	25701	p.Leu106fs	L106NA	frameshift_variant	C	CC	0.00144789	-	-
ORF6	27319	p.Leu40Leu	L40L	synonymous_variant	T	C	0.00144789	-	-
ORF8	27987	p.Val32Ile	V32I	missense_variant	G	T,A,C	0.00144789	2.12925e-05	1.06462e-05
ORF1ab	34	.	.	upstream_gene_variant	A	T,G,C	0.00144789	1.06462e-05	1.06462e-05
S	23311	p.Glu583Asp	E583D	missense_variant	G	T,C	0.00144789	0.000308741	-
ORF1ab	1917	p.Thr551Ile	T551I	missense_variant	C	T	0.00143724	-	-
ORF1ab	11073	p.Phe3603fs	F3603NA	frameshift_variant	T	TN	0.00143724	-	-
ORF1ab	11782	p.Lys3839Lys	K3839K	synonymous_variant	A	G	0.00143724	-	-
ORF3a	25701	p.Leu106fs	L106NA	frameshift_variant	C	CC	0.00143724	-	-
ORF3a	25720	p.Ala110Ser	A110S	missense_variant	G	T	0.00143724	-	-
ORF1ab	2035	p.Leu590Phe	L590F	missense_variant	G	T,A	0.00143724	0.000244863	-
N	28690	p.Leu139Phe	L139F	missense_variant	G	T,A	0.00143724	3.19387e-05	-
ORF1ab	832	p.Asn189Asn	N189N	synonymous_variant	C	T	0.00142659	-	-
ORF1ab	4890	p.Thr1542Ile	T1542I	missense_variant	C	T	0.00142659	-	-
ORF1ab	6696	p.Pro2144Leu	P2144L	missense_variant	C	T	0.00142659	-	-
ORF1ab	7438	p.Tyr2391Tyr	Y2391Y	synonymous_variant	T	C	0.00142659	-	-
ORF3a	25701	p.Leu106fs	L106NA	frameshift_variant	C	CC	0.00142659	-	-
ORF1ab	4255	p.Pro1330Pro	P1330P	synonymous_variant	G	T,A	0.00142659	0.000425849	-
S	23586	p.Gln675Arg	Q675R	missense_variant	A	G	0.00142659	-	-
ORF1ab	516	p.Met85fs	M85NA	frameshift_variant	TT	T	0.00141595	-	-
ORF1ab	1684	p.Ile473Ile	I473I	synonymous_variant	C	T	0.00141595	-	-
ORF1ab	6285	p.Thr2007Ile	T2007I	missense_variant	C	T	0.00141595	-	-
ORF3a	25701	p.Leu106fs	L106NA	frameshift_variant	C	CC	0.00141595	-	-
M	26609	p.Leu29Leu	L29L	synonymous_variant	T	C	0.00141595	-	-
ORF3a	25572	p.Ser60Ser	S60S	synonymous_variant	C	T,A	0.00141595	2.12925e-05	-
N	28373	p.Gly34Arg	G34R	missense_variant	G	T,A	0.00141595	1.06462e-05	-
ORF1ab	13458	p.Ser4398Leu	S4398L	missense_variant	C	T	0.0014053	-	-
ORF1ab	17550	p.Leu5762Leu	L5762L	synonymous_variant	C	T	0.0014053	-	-
ORF1ab	20474	p.Thr6737Ile	T6737I	missense_variant	C	T	0.0014053	-	-
ORF3a	25701	p.Leu106fs	L106NA	frameshift_variant	C	CC	0.0014053	-	-
ORF1ab	14937	p.Asp4891Glu	D4891E	missense_variant	C	T,A	0.0014053	1.06462e-05	-
S	22450	p.Leu296Leu	L296L	synonymous_variant	C	T,G,A	0.0014053	2.12925e-05	1.06462e-05
ORF1ab	17678	p.Thr5805Met	T5805M	missense_variant	C	T	0.00139466	-	-
ORF3a	25701	p.Leu106fs	L106NA	frameshift_variant	C	CC	0.00139466	-	-
N	29200	p.Pro309Pro	P309P	synonymous_variant	C	T	0.00139466	-	-
N	29296	p.Asp341Asp	D341D	synonymous_variant	C	T	0.00139466	-	-
ORF7a	27669	p.Glu92Asp	E92D	missense_variant	A	G,C,T	0.00139466	1.06462e-05	1.06462e-05
S	25217	p.Gly1219Ser	G1219S	missense_variant	G	T,A	0.00139466	1.06462e-05	-
ORF1ab	3695	p.Leu1144Leu	L1144L	synonymous_variant	C	T	0.00138401	-	-
ORF1ab	12513	p.Thr4083Met	T4083M	missense_variant	C	T	0.00138401	-	-
ORF3a	25701	p.Leu106fs	L106NA	frameshift_variant	C	CC	0.00138401	-	-
ORF1ab	6016	p.Asn1917Lys	N1917K	missense_variant	C	T,A	0.00138401	3.19387e-05	-
ORF6	27212	p.Leu4His	L4H	missense_variant	T	C,A	0.00138401	1.06462e-05	-
S	23457	p.Thr632Asn	T632N	missense_variant	C	A,T	0.00138401	1.06462e-05	-
ORF1ab	2940	p.Pro892Leu	P892L	missense_variant	C	T	0.00137336	-	-
ORF3a	25701	p.Leu106fs	L106NA	frameshift_variant	C	CC	0.00137336	-	-
ORF3a	25641	p.Leu83Phe	L83F	missense_variant	G	T,C	0.00137336	6.38774e-05	-
N	28391	p.Arg40Ser	R40S	missense_variant	C	T,A	0.00137336	0.000117108	-
S	22225	p.Ser221Ser	S221S	synonymous_variant	G	T,A,C	0.00137336	0.000106462	3.19387e-05
S	23525	p.His655Tyr	H655Y	missense_variant	C	T	0.00137336	-	-
ORF1ab	14241	p.Lys4659Asn	K4659N	missense_variant	G	T	0.00136272	-	-
ORF3a	25701	p.Leu106fs	L106NA	frameshift_variant	C	CC	0.00136272	-	-
ORF1ab	14230	p.Pro4656Thr	P4656T	missense_variant	C	A,T	0.00136272	0.000244863	-
ORF10	29668	p.Leu37Leu	L37L	synonymous_variant	C	T,A	0.00136272	1.06462e-05	-
N	28812	p.Ser180Asn	S180N	missense_variant	G	T,C,A	0.00136272	0.000298094	4.25849e-05
S	25049	p.Asp1163Tyr	D1163Y	missense_variant	G	T	0.00136272	-	-
ORF1ab	10992	p.Ile3576Thr	I3576T	missense_variant	T	C	0.00135207	-	-
ORF3a	25701	p.Leu106fs	L106NA	frameshift_variant	C	CC	0.00135207	-	-
ORF1ab	5184	p.Pro1640His	P1640H	missense_variant	C	T,A	0.00135207	5.32311e-05	-
ORF1ab	12525	p.Thr4087Ile	T4087I	missense_variant	C	T	0.00134142	-	-
ORF1ab	14877	p.Tyr4871Tyr	Y4871Y	synonymous_variant	C	T	0.00134142	-	-
ORF3a	25701	p.Leu106fs	L106NA	frameshift_variant	C	CC	0.00134142	-	-
ORF10	29585	p.Pro10Ser	P10S	missense_variant	C	T	0.00134142	-	-
ORF1ab	21468	p.Met7068Ile	M7068I	missense_variant	G	T,A	0.00134142	8.51698e-05	-
ORF1ab	518	p.Met85fs	M85NA	frameshift_variant	AT	A	0.00133078	-	-
ORF1ab	519	p.Val86fs	V86NA	frameshift_variant	TG	T	0.00133078	-	-
ORF1ab	1791	p.Phe509fs	F509NA	frameshift_variant	T	TN	0.00133078	-	-
ORF1ab	4300	p.Val1345Val	V1345V	synonymous_variant	G	T	0.00133078	-	-
ORF3a	25701	p.Leu106fs	L106NA	frameshift_variant	C	CC	0.00133078	-	-
ORF7b	27876	p.Cys41fs	C41NA	frameshift_variant&stop_gained	T	TN	0.00133078	-	-
ORF1ab	18803	p.Ser6180Asn	S6180N	missense_variant	G	T,A	0.00133078	2.12925e-05	-
ORF1ab	21538	p.Val7092Ile	V7092I	missense_variant	G	A,T	0.00133078	0.000298094	-
ORF1ab	21551	p.Asn7096Ser	N7096S	missense_variant	A	T,G	0.00133078	3.19387e-05	-
ORF3a	25521	p.Phe43Leu	F43L	missense_variant	C	T,A	0.00133078	0.000149047	-
ORF8	28001	p.Pro36Pro	P36P	synonymous_variant	G	T,A,C	0.00133078	3.19387e-05	1.06462e-05
S	23834	p.Ser758fs	S758NA	frameshift_variant	A	AN	0.00133078	-	-
ORF1ab	1936	p.Asn557Asn	N557N	synonymous_variant	T	C	0.00132013	-	-
ORF1ab	21550	p.Asn7096His	N7096H	missense_variant	A	C	0.00132013	-	-
ORF3a	25701	p.Leu106fs	L106NA	frameshift_variant	C	CC	0.00132013	-	-
ORF6	27218	p.Asp6fs	D6NA	frameshift_variant	A	AN	0.00132013	-	-
N	29077	p.Tyr268Tyr	Y268Y	synonymous_variant	C	T	0.00132013	-	-
N	28899	p.Arg209Lys	R209K	missense_variant	G	T,A,C	0.00132013	0.000585542	0.000436495
S	29708	.	.	downstream_gene_variant	C	T	0.00132013	-	-
ORF1ab	5950	p.Lys1895Asn	K1895N	missense_variant	G	T	0.00130949	-	-
ORF1ab	9286	p.Asn3007Asn	N3007N	synonymous_variant	C	T	0.00130949	-	-
ORF1ab	12199	p.Lys3978Lys	K3978K	synonymous_variant	A	G	0.00130949	-	-
ORF1ab	20233	p.Pro6657Ser	P6657S	missense_variant	C	T	0.00130949	-	-
ORF3a	25701	p.Leu106fs	L106NA	frameshift_variant	C	CC	0.00130949	-	-
ORF1ab	12053	p.Leu3930Ile	L3930I	missense_variant	C	T,A	0.00130949	1.06462e-05	-
N	28378	p.Ala35Ala	A35A	synonymous_variant	G	T,C,A	0.00130949	0.000521665	0.000244863
ORF1ab	2488	p.Phe741Phe	F741F	synonymous_variant	C	T	0.00129884	-	-
ORF1ab	3411	p.Ala1049Val	A1049V	missense_variant	C	T	0.00129884	-	-
ORF1ab	4084	p.Asp1273Asp	D1273D	synonymous_variant	C	T	0.00129884	-	-
ORF1ab	5290	p.Tyr1675Tyr	Y1675Y	synonymous_variant	T	C	0.00129884	-	-
ORF3a	25701	p.Leu106fs	L106NA	frameshift_variant	C	CC	0.00129884	-	-
ORF6	27281	p.Trp27Leu	W27L	missense_variant	G	T	0.00129884	-	-
ORF1ab	6352	p.Lys2029Asn	K2029N	missense_variant	G	T,A	0.00129884	5.32311e-05	-
ORF1ab	2973	p.Ala903Val	A903V	missense_variant	C	T	0.00128819	-	-
ORF1ab	7834	p.Asn2523Asn	N2523N	synonymous_variant	C	T	0.00128819	-	-
ORF1ab	8208	p.Thr2648Ile	T2648I	missense_variant	C	T	0.00128819	-	-
ORF1ab	14120	p.Pro4619Leu	P4619L	missense_variant	C	T	0.00128819	-	-
ORF1ab	14724	p.Phe4820Phe	F4820F	synonymous_variant	C	T	0.00128819	-	-
ORF1ab	16044	p.Pro5260Pro	P5260P	synonymous_variant	A	T	0.00128819	-	-
ORF3a	25701	p.Leu106fs	L106NA	frameshift_variant	C	CC	0.00128819	-	-
ORF3a	26062	p.Gly224Arg	G224R	missense_variant	G	T,C	0.00128819	3.19387e-05	-
S	24718	p.Phe1052Leu	F1052L	missense_variant	C	A,T	0.00128819	4.25849e-05	-
ORF1ab	9891	p.Ala3209Val	A3209V	missense_variant	C	T	0.00127755	-	-
ORF3a	25701	p.Leu106fs	L106NA	frameshift_variant	C	CC	0.00127755	-	-
S	21952	p.Val130Val	V130V	synonymous_variant	C	T,G	0.00127755	2.12925e-05	-
S	24586	p.Val1008Val	V1008V	synonymous_variant	G	T	0.00127755	-	-
ORF3a	25701	p.Leu106fs	L106NA	frameshift_variant	C	CC	0.0012669	-	-
ORF3a	25731	p.Tyr113Tyr	Y113Y	synonymous_variant	C	T	0.0012669	-	-
N	28338	p.Asp22Gly	D22G	missense_variant	A	G	0.0012669	-	-
S	23655	p.Ser698Leu	S698L	missense_variant	C	T	0.0012669	-	-
S	29864	.	.	downstream_gene_variant	G	A,T,C	0.0012669	3.19387e-05	3.19387e-05
ORF1ab	8072	p.Asn2603Asp	N2603D	missense_variant	A	G	0.00125625	-	-
ORF1ab	8146	p.Asp2627Asp	D2627D	synonymous_variant	C	T	0.00125625	-	-
ORF1ab	21158	p.Val6965Ala	V6965A	missense_variant	T	C	0.00125625	-	-
ORF1ab	21242	p.Thr6993Ile	T6993I	missense_variant	C	T	0.00125625	-	-
ORF3a	25701	p.Leu106fs	L106NA	frameshift_variant	C	CC	0.00125625	-	-
S	23548	p.Cys662Cys	C662C	synonymous_variant	T	C	0.00125625	-	-
ORF1ab	13627	p.Asp4455Tyr	D4455Y	missense_variant	G	T	0.00124561	-	-
ORF1ab	20946	p.Val6894Val	V6894V	synonymous_variant	C	T	0.00124561	-	-
ORF3a	25701	p.Leu106fs	L106NA	frameshift_variant	C	CC	0.00124561	-	-
ORF8	27970	p.Thr26Asn	T26N	missense_variant	C	T,G,A	0.00124561	2.12925e-05	1.06462e-05
S	24904	p.Ile1114Ile	I1114I	synonymous_variant	C	T	0.00124561	-	-
ORF1ab	1218	p.Ser318Leu	S318L	missense_variant	C	T	0.00123496	-	-
ORF1ab	12534	p.Thr4090Ile	T4090I	missense_variant	C	T	0.00123496	-	-
ORF1ab	19374	p.Phe6370Phe	F6370F	synonymous_variant	C	T	0.00123496	-	-
ORF3a	25701	p.Leu106fs	L106NA	frameshift_variant	C	CC	0.00123496	-	-
ORF10	29617	p.Arg20Arg	R20R	synonymous_variant	A	G	0.00123496	-	-
ORF1ab	2143	p.Pro626Pro	P626P	synonymous_variant	C	T,A	0.00123496	1.06462e-05	-
ORF1ab	203	.	.	upstream_gene_variant	C	T,G	0.00123496	1.06462e-05	-
N	29260	p.Thr329Thr	T329T	synonymous_variant	G	T,A,C	0.00123496	4.25849e-05	1.06462e-05
ORF3a	25701	p.Leu106fs	L106NA	frameshift_variant	C	CC	0.00122432	-	-
S	22199	p.Val213Leu	V213L	missense_variant	G	T	0.00122432	-	-
ORF3a	25701	p.Leu106fs	L106NA	frameshift_variant	C	CC	0.00121367	-	-
N	28846	p.Arg191Arg	R191R	synonymous_variant	C	T	0.00121367	-	-
ORF10	29625	p.Ser23Phe	S23F	missense_variant	C	T	0.00121367	-	-
ORF1ab	5158	p.Ala1631Ala	A1631A	synonymous_variant	T	C,G	0.00121367	3.19387e-05	-
S	21998	p.His146Asn	H146N	missense_variant	C	T,A	0.00121367	1.06462e-05	-
S	24794	p.Ala1078Thr	A1078T	missense_variant	G	T,A	0.00121367	3.19387e-05	-
S	25096	p.Asn1178Asn	N1178N	synonymous_variant	C	T	0.00121367	-	-
S	29752	.	.	downstream_gene_variant	AT	A	0.00121367	-	-
ORF1ab	11956	p.Asp3897Asp	D3897D	synonymous_variant	C	T	0.00120302	-	-
ORF1ab	19217	p.Pro6318Leu	P6318L	missense_variant	C	T	0.00120302	-	-
ORF1ab	19983	p.Val6573Val	V6573V	synonymous_variant	C	T	0.00120302	-	-
ORF3a	25701	p.Leu106fs	L106NA	frameshift_variant	C	CC	0.00120302	-	-
N	29167	p.Tyr298Tyr	Y298Y	synonymous_variant	C	T	0.00120302	-	-
ORF1ab	10078	p.Phe3271Leu	F3271L	missense_variant	C	T,A	0.00120302	2.12925e-05	-
ORF6	27213	p.Leu4Leu	L4L	synonymous_variant	C	T,G	0.00120302	1.06462e-05	-
S	29751	.	.	downstream_gene_variant	GA	G	0.00120302	-	-
S	29774	.	.	downstream_gene_variant	C	T,A,G	0.00120302	2.12925e-05	1.06462e-05
ORF3a	25701	p.Leu106fs	L106NA	frameshift_variant	C	CC	0.00119238	-	-
ORF3a	26029	p.Gln213Lys	Q213K	missense_variant	C	A	0.00119238	-	-
ORF1ab	17010	p.Ile5582Ile	I5582I	synonymous_variant	C	T,A	0.00119238	0.000234217	-
ORF8	28256	p.Ile121Ile	I121I	synonymous_variant	C	T,A	0.00119238	0.000106462	-
N	28368	p.Arg32His	R32H	missense_variant	G	A,T	0.00119238	5.32311e-05	-
ORF1ab	4510	p.Val1415Val	V1415V	synonymous_variant	G	T,A,C	0.00119238	0.000723943	1.06462e-05
S	29753	.	.	downstream_gene_variant	TC	T	0.00119238	-	-
ORF1ab	8964	p.Ser2900Leu	S2900L	missense_variant	C	T	0.00118173	-	-
ORF3a	25701	p.Leu106fs	L106NA	frameshift_variant	C	CC	0.00118173	-	-
ORF1ab	515	p.Met85fs	M85NA	frameshift_variant	GT	G	0.00117108	-	-
ORF1ab	715	p.Gly150Gly	G150G	synonymous_variant	C	T	0.00117108	-	-
ORF1ab	14792	p.Ser4843Ile	S4843I	missense_variant	G	T	0.00117108	-	-
ORF3a	25701	p.Leu106fs	L106NA	frameshift_variant	C	CC	0.00117108	-	-
N	29425	p.Gln384His	Q384H	missense_variant	G	T,A	0.00117108	0.000117108	-
ORF1ab	9598	p.Tyr3111Tyr	Y3111Y	synonymous_variant	C	T	0.00116044	-	-
ORF3a	25701	p.Leu106fs	L106NA	frameshift_variant	C	CC	0.00116044	-	-
ORF1ab	19816	p.Val6518Ile	V6518I	missense_variant	G	T,A	0.00116044	1.06462e-05	-
ORF1ab	2164	p.Glu633Asp	E633D	missense_variant	G	A,T,C	0.00116044	0.000234217	0.000117108
S	22162	p.Tyr200Tyr	Y200Y	synonymous_variant	T	C	0.00116044	-	-
S	22477	p.Ser305Ser	S305S	synonymous_variant	C	T	0.00116044	-	-
S	25062	p.Gly1167Asp	G1167D	missense_variant	G	T,A	0.00116044	1.06462e-05	-
ORF1ab	20148	p.Phe6628Phe	F6628F	synonymous_variant	C	T	0.00114979	-	-
ORF3a	25701	p.Leu106fs	L106NA	frameshift_variant	C	CC	0.00114979	-	-
N	28531	p.Tyr86Tyr	Y86Y	synonymous_variant	C	T	0.00114979	-	-
ORF1ab	1514	p.His417Asn	H417N	missense_variant	C	T,A	0.00114979	1.06462e-05	-
ORF1ab	2161	p.Glu632Asp	E632D	missense_variant	A	G,C	0.00114979	1.06462e-05	-
ORF1ab	6195	p.Pro1977Leu	P1977L	missense_variant	C	T	0.00113915	-	-
ORF1ab	9724	p.Phe3153Phe	F3153F	synonymous_variant	C	T	0.00113915	-	-
ORF1ab	17126	p.Leu5621Pro	L5621P	missense_variant	T	C	0.00113915	-	-
ORF1ab	18674	p.Arg6137Lys	R6137K	missense_variant	G	A	0.00113915	-	-
ORF3a	25701	p.Leu106fs	L106NA	frameshift_variant	C	CC	0.00113915	-	-
ORF7a	27434	p.Thr14Ile	T14I	missense_variant	C	T	0.00113915	-	-
S	22858	p.Cys432*	C432NA	stop_gained	C	T,A	0.00113915	1.06462e-05	-
ORF1ab	4582	p.Asn1439Asn	N1439N	synonymous_variant	C	T	0.0011285	-	-
ORF1ab	19269	p.Asn6335Asn	N6335N	synonymous_variant	C	T	0.0011285	-	-
ORF3a	25701	p.Leu106fs	L106NA	frameshift_variant	C	CC	0.0011285	-	-
ORF1ab	8353	p.Ala2696Ala	A2696A	synonymous_variant	G	A,T	0.0011285	3.19387e-05	-
ORF1ab	15354	p.Leu5030Leu	L5030L	synonymous_variant	T	C,A	0.0011285	1.06462e-05	-
ORF1ab	17427	p.Val5721Val	V5721V	synonymous_variant	G	T,A	0.0011285	3.19387e-05	-
N	28371	p.Ser33Asn	S33N	missense_variant	G	T,A	0.0011285	1.06462e-05	-
ORF7a	27654	p.Phe87Leu	F87L	missense_variant	C	T,G,A	0.0011285	5.32311e-05	1.06462e-05
S	25207	p.Tyr1215Tyr	Y1215Y	synonymous_variant	C	T	0.0011285	-	-
ORF1ab	3896	p.Val1211Phe	V1211F	missense_variant	G	T	0.00111785	-	-
ORF1ab	5884	p.Tyr1873Tyr	Y1873Y	synonymous_variant	C	T	0.00111785	-	-
ORF1ab	10833	p.Ala3523Val	A3523V	missense_variant	C	T	0.00111785	-	-
ORF1ab	15352	p.Leu5030Phe	L5030F	missense_variant	C	T	0.00111785	-	-
ORF1ab	17304	p.Val5680Val	V5680V	synonymous_variant	C	T	0.00111785	-	-
ORF1ab	17750	p.Ala5829Val	A5829V	missense_variant	C	T	0.00111785	-	-
ORF3a	25701	p.Leu106fs	L106NA	frameshift_variant	C	CC	0.00111785	-	-
ORF7a	27679	p.Leu96Phe	L96F	missense_variant	C	T	0.00111785	-	-
ORF1ab	18086	p.Thr5941Asn	T5941N	missense_variant	C	T,A	0.00111785	4.25849e-05	-
ORF3a	25728	p.Val112Val	V112V	synonymous_variant	C	T,A	0.00111785	1.06462e-05	-
N	28877	p.Ser202Gly	S202G	missense_variant	A	T,G	0.00111785	4.25849e-05	-
S	24933	p.Gly1124Val	G1124V	missense_variant	G	T	0.00111785	-	-
S	29683	.	.	downstream_gene_variant	A	T,G	0.00111785	3.19387e-05	-
S	29736	.	.	downstream_gene_variant	G	T,C,A	0.00111785	0.000180986	7.45236e-05
S	29754	.	.	downstream_gene_variant	CG	C	0.00111785	-	-
ORF1ab	1884	p.Ala540Val	A540V	missense_variant	C	T	0.00110721	-	-
ORF1ab	9491	p.His3076Tyr	H3076Y	missense_variant	C	T	0.00110721	-	-
ORF3a	25701	p.Leu106fs	L106NA	frameshift_variant	C	CC	0.00110721	-	-
ORF1ab	21123	p.Gly6953Gly	G6953G	synonymous_variant	G	T,A	0.00110721	1.06462e-05	-
ORF3a	25624	p.His78Asn	H78N	missense_variant	C	T,A	0.00110721	3.19387e-05	-
ORF10	29543	.	.	upstream_gene_variant	G	T,C,A	0.00110721	0.000447141	7.45236e-05
S	22326	p.Ser255Phe	S255F	missense_variant	C	T	0.00110721	-	-
S	29744	.	.	downstream_gene_variant	G	A,T,C	0.00110721	0.000809113	1.06462e-05
ORF1ab	8818	p.Cys2851Cys	C2851C	synonymous_variant	C	T	0.00109656	-	-
ORF1ab	9561	p.Ser3099Leu	S3099L	missense_variant	C	T	0.00109656	-	-
ORF1ab	10868	p.Leu3535Leu	L3535L	synonymous_variant	C	T	0.00109656	-	-
ORF1ab	15984	p.Val5240Val	V5240V	synonymous_variant	A	T	0.00109656	-	-
ORF3a	25701	p.Leu106fs	L106NA	frameshift_variant	C	CC	0.00109656	-	-
ORF1ab	8293	p.Thr2676Thr	T2676T	synonymous_variant	C	T,A	0.00109656	3.19387e-05	-
ORF1ab	20980	p.Asp6906Asn	D6906N	missense_variant	G	A,T	0.00109656	1.06462e-05	-
S	29810	.	.	downstream_gene_variant	G	T,A	0.00109656	7.45236e-05	-
ORF1ab	11514	p.Thr3750Ile	T3750I	missense_variant	C	T	0.00108592	-	-
ORF3a	25701	p.Leu106fs	L106NA	frameshift_variant	C	CC	0.00108592	-	-
ORF1ab	6380	p.Leu2039Ile	L2039I	missense_variant	C	T,A	0.00108592	1.06462e-05	-
ORF1ab	7165	p.Thr2300Thr	T2300T	synonymous_variant	C	T,A	0.00108592	7.45236e-05	-
ORF1ab	16575	p.Asp5437Glu	D5437E	missense_variant	C	T,A	0.00108592	1.06462e-05	-
ORF1ab	17721	p.Val5819Val	V5819V	synonymous_variant	G	T,A	0.00108592	2.12925e-05	-
ORF1ab	4455	p.Ala1397Val	A1397V	missense_variant	C	T	0.00107527	-	-
ORF1ab	6525	p.Thr2087Ile	T2087I	missense_variant	C	T	0.00107527	-	-
ORF1ab	15243	p.Met4993Ile	M4993I	missense_variant	G	T	0.00107527	-	-
ORF1ab	15277	p.His5005Tyr	H5005Y	missense_variant	C	T	0.00107527	-	-
ORF3a	25701	p.Leu106fs	L106NA	frameshift_variant	C	CC	0.00107527	-	-
N	28890	p.Ser206Cys	S206C	missense_variant	C	T,G	0.00107527	1.06462e-05	-
ORF1ab	16381	p.Val5373Ile	V5373I	missense_variant	G	A	0.00106462	-	-
ORF3a	25701	p.Leu106fs	L106NA	frameshift_variant	C	CC	0.00106462	-	-
E	26313	p.Phe23Phe	F23F	synonymous_variant	C	T	0.00106462	-	-
ORF1ab	18105	p.Gln5947His	Q5947H	missense_variant	G	T,C,A	0.00106462	0.000159693	1.06462e-05
ORF1ab	2536	p.Val757Val	V757V	synonymous_variant	C	T	0.00105398	-	-
ORF1ab	3787	p.Tyr1174Tyr	Y1174Y	synonymous_variant	C	T	0.00105398	-	-
ORF1ab	14829	p.Met4855Ile	M4855I	missense_variant	G	T	0.00105398	-	-
ORF1ab	15981	p.Ile5239Ile	I5239I	synonymous_variant	C	T	0.00105398	-	-
ORF3a	25701	p.Leu106fs	L106NA	frameshift_variant	C	CC	0.00105398	-	-
ORF8	27957	p.Leu22Leu	L22L	synonymous_variant	T	C	0.00105398	-	-
S	23575	p.Cys671Cys	C671C	synonymous_variant	C	T	0.00105398	-	-
S	21597	p.Ser12Cys	S12C	missense_variant	C	T,G	0.00104333	1.06462e-05	-
S	21622	p.Thr20Thr	T20T	synonymous_variant	C	T,A	0.00104333	6.38774e-05	-
ORF1ab	1593	p.Ser443Phe	S443F	missense_variant	C	T	0.00104333	-	-
ORF1ab	12116	p.Leu3951Phe	L3951F	missense_variant	C	T	0.00104333	-	-
ORF1ab	15652	p.Asp5130Tyr	D5130Y	missense_variant	G	T	0.00104333	-	-
ORF1ab	21516	p.Asn7084Asn	N7084N	synonymous_variant	C	T	0.00104333	-	-
ORF3a	25701	p.Leu106fs	L106NA	frameshift_variant	C	CC	0.00104333	-	-
ORF10	29607	p.Leu17Pro	L17P	missense_variant	T	C	0.00104333	-	-
ORF3a	25437	p.Leu15Phe	L15F	missense_variant	G	T,C	0.00104333	3.19387e-05	-
N	29348	p.Ala359Thr	A359T	missense_variant	G	T,A	0.00104333	4.25849e-05	-
ORF1ab	17766	p.Val5834Val	V5834V	synonymous_variant	C	T,A,G	0.00104333	2.12925e-05	1.06462e-05
S	25314	p.Gly1251Val	G1251V	missense_variant	G	T	0.00104333	-	-
ORF3a	25701	p.Leu106fs	L106NA	frameshift_variant	C	CC	0.00103268	-	-
M	26885	p.Asn121Asn	N121N	synonymous_variant	C	T	0.00103268	-	-
ORF1ab	11747	p.Leu3828Ile	L3828I	missense_variant	C	T,A	0.00103268	2.12925e-05	-
ORF1ab	5730	p.Thr1822Ile	T1822I	missense_variant	C	T	0.00102204	-	-
ORF1ab	7768	p.Ile2501Ile	I2501I	synonymous_variant	C	T	0.00102204	-	-
ORF1ab	9857	p.Leu3198Leu	L3198L	synonymous_variant	C	T	0.00102204	-	-
ORF1ab	12781	p.Tyr4172Tyr	Y4172Y	synonymous_variant	C	T	0.00102204	-	-
ORF1ab	18115	p.His5951Tyr	H5951Y	missense_variant	C	T	0.00102204	-	-
ORF3a	25701	p.Leu106fs	L106NA	frameshift_variant	C	CC	0.00102204	-	-
N	28523	p.Ile84Val	I84V	missense_variant	A	G	0.00102204	-	-
ORF1ab	4390	p.Leu1375Phe	L1375F	missense_variant	G	T,A	0.00102204	1.06462e-05	-
ORF3a	25658	p.Thr89Lys	T89K	missense_variant	C	T,A	0.00102204	1.06462e-05	-
E	26461	p.Leu73Ile	L73I	missense_variant	C	T,A,G	0.00102204	3.19387e-05	1.06462e-05
S	24378	p.Ser939Tyr	S939Y	missense_variant	C	T,A	0.00102204	1.06462e-05	-
ORF1ab	6294	p.Ile2010Thr	I2010T	missense_variant	T	C	0.00101139	-	-
ORF3a	25701	p.Leu106fs	L106NA	frameshift_variant	C	CC	0.00101139	-	-
S	21772	p.Val70Val	V70V	synonymous_variant	C	T	0.00101139	-	-
S	21992	p.Tyr144fs	Y144NA	frameshift_variant	TA	T	0.00101139	-	-
ORF1ab	1076	p.Pro271Ser	P271S	missense_variant	C	T	0.00100075	-	-
ORF1ab	4832	p.Leu1523Leu	L1523L	synonymous_variant	C	T	0.00100075	-	-
ORF1ab	5986	p.Phe1907Phe	F1907F	synonymous_variant	C	T	0.00100075	-	-
ORF1ab	6723	p.Thr2153Ile	T2153I	missense_variant	C	T	0.00100075	-	-
ORF1ab	11289	p.Ser3675Phe	S3675F	missense_variant	C	T	0.00100075	-	-
ORF1ab	12915	p.Thr4217Ile	T4217I	missense_variant	C	T	0.00100075	-	-
ORF1ab	15952	p.Leu5230Leu	L5230L	synonymous_variant	C	T	0.00100075	-	-
ORF1ab	17014	p.Asp5584Tyr	D5584Y	missense_variant	G	T	0.00100075	-	-
ORF3a	25701	p.Leu106fs	L106NA	frameshift_variant	C	CC	0.00100075	-	-
ORF3a	25459	p.Ala23Thr	A23T	missense_variant	G	T,A	0.00100075	5.32311e-05	-
ORF3a	25523	p.Gly44Glu	G44E	missense_variant	G	T,A	0.00100075	2.12925e-05	-
ORF3a	25690	p.Gly100Ser	G100S	missense_variant	G	T,A	0.00100075	4.25849e-05	-
N	29409	p.Thr379Asn	T379N	missense_variant	C	T,A	0.00100075	1.06462e-05	-
ORF1ab	2942	p.Leu893Leu	L893L	synonymous_variant	C	T	0.000990099	-	-
ORF1ab	12400	p.Leu4045Leu	L4045L	synonymous_variant	C	T	0.000990099	-	-
ORF1ab	17470	p.Leu5736Leu	L5736L	synonymous_variant	C	T	0.000990099	-	-
ORF3a	25701	p.Leu106fs	L106NA	frameshift_variant	C	CC	0.000990099	-	-
ORF6	27342	p.Asn47Asn	N47N	synonymous_variant	T	C	0.000990099	-	-
ORF10	29541	.	.	upstream_gene_variant	C	T	0.000990099	-	-
ORF1ab	6027	p.Pro1921Gln	P1921Q	missense_variant	C	T,A	0.000990099	6.38774e-05	-
S	29758	.	.	downstream_gene_variant	TG	T	0.000990099	-	-
ORF1ab	1987	p.Ser574Ser	S574S	synonymous_variant	A	G	0.000979453	-	-
ORF1ab	4640	p.Leu1459Leu	L1459L	synonymous_variant	T	C	0.000979453	-	-
ORF1ab	5573	p.Tyr1770His	Y1770H	missense_variant	T	C	0.000979453	-	-
ORF3a	25701	p.Leu106fs	L106NA	frameshift_variant	C	CC	0.000979453	-	-
ORF7a	27609	p.Lys72Asn	K72N	missense_variant	A	C	0.000979453	-	-
ORF1ab	9924	p.Ala3220Glu	A3220E	missense_variant	C	T,A	0.000979453	1.06462e-05	-
N	28960	p.Gln229His	Q229H	missense_variant	G	T,A	0.000979453	2.12925e-05	-
N	29449	p.Val392Val	V392V	synonymous_variant	G	T,C	0.000979453	4.25849e-05	-
S	21846	p.Thr95Asn	T95N	missense_variant	C	T,A	0.000979453	2.12925e-05	-
S	21993	p.Tyr145fs	Y145NA	frameshift_variant	AT	A	0.000979453	-	-
ORF1ab	337	p.Arg24Arg	R24R	synonymous_variant	C	T	0.000968807	-	-
ORF1ab	2094	p.Ser610Leu	S610L	missense_variant	C	T	0.000968807	-	-
ORF1ab	8075	p.Val2604Ile	V2604I	missense_variant	G	A	0.000968807	-	-
ORF1ab	8090	p.Leu2609Phe	L2609F	missense_variant	C	T	0.000968807	-	-
ORF1ab	10029	p.Thr3255Ile	T3255I	missense_variant	C	T	0.000968807	-	-
ORF1ab	14925	p.Val4887Val	V4887V	synonymous_variant	C	T	0.000968807	-	-
ORF1ab	15654	p.Asp5130Asp	D5130D	synonymous_variant	C	T	0.000968807	-	-
ORF1ab	20178	p.Val6638Val	V6638V	synonymous_variant	C	T	0.000968807	-	-
ORF3a	25549	p.Leu53Phe	L53F	missense_variant	C	T	0.000968807	-	-
ORF3a	25701	p.Leu106fs	L106NA	frameshift_variant	C	CC	0.000968807	-	-
ORF8	28221	p.Glu110*	E110NA	stop_gained	G	T,C	0.000968807	5.32311e-05	-
E	26233	.	.	upstream_gene_variant	G	T,A	0.000968807	1.06462e-05	-
ORF1ab	7042	p.Met2259Ile	M2259I	missense_variant	G	T,A,C	0.000968807	1.06462e-05	1.06462e-05
ORF1ab	19999	p.Val6579Ile	V6579I	missense_variant	G	T,A,C	0.000968807	1.06462e-05	1.06462e-05
S	21994	p.Tyr145fs	Y145NA	frameshift_variant	TT	T	0.000968807	-	-
S	22323	p.Ser254Tyr	S254Y	missense_variant	C	T,A	0.000968807	1.06462e-05	-
S	23621	p.Val687Ile	V687I	missense_variant	G	T,A	0.000968807	5.32311e-05	-
S	29862	.	.	downstream_gene_variant	G	A,C,T	0.000968807	0.000106462	4.25849e-05
ORF1ab	772	p.Val169Val	V169V	synonymous_variant	T	C	0.00095816	-	-
ORF1ab	7086	p.Thr2274Ile	T2274I	missense_variant	C	T	0.00095816	-	-
ORF1ab	17302	p.Val5680Phe	V5680F	missense_variant	G	T	0.00095816	-	-
ORF1ab	17877	p.Thr5871Thr	T5871T	synonymous_variant	T	C	0.00095816	-	-
ORF3a	25701	p.Leu106fs	L106NA	frameshift_variant	C	CC	0.00095816	-	-
ORF1ab	4320	p.Ala1352Asp	A1352D	missense_variant	C	T,A	0.00095816	2.12925e-05	-
ORF3a	25699	p.Ala103Thr	A103T	missense_variant	G	A,T	0.00095816	0.000223571	-
N	28375	p.Gly34Gly	G34G	synonymous_variant	G	T,A	0.00095816	1.06462e-05	-
M	26730	p.Val70Ile	V70I	missense_variant	G	T,A,C	0.00095816	0.000383264	0.000117108
S	23438	p.Ala626Ser	A626S	missense_variant	G	T	0.00095816	-	-
ORF1ab	940	p.Lys225Lys	K225K	synonymous_variant	G	A	0.000947514	-	-
ORF1ab	9996	p.Ser3244Leu	S3244L	missense_variant	C	T	0.000947514	-	-
ORF1ab	20762	p.Thr6833Ile	T6833I	missense_variant	C	T	0.000947514	-	-
ORF3a	25701	p.Leu106fs	L106NA	frameshift_variant	C	CC	0.000947514	-	-
ORF7a	27703	p.Val104Phe	V104F	missense_variant	G	T	0.000947514	-	-
N	28453	p.Gly60Gly	G60G	synonymous_variant	C	T	0.000947514	-	-
ORF1ab	14676	p.Pro4804Pro	P4804P	synonymous_variant	C	T,A	0.000947514	1.06462e-05	-
ORF3a	25669	p.His93Asp	H93D	missense_variant	C	T,G	0.000947514	1.06462e-05	-
N	29358	p.Thr362Lys	T362K	missense_variant	C	T,A	0.000947514	0.000106462	-
S	24047	p.Ala829Thr	A829T	missense_variant	G	A,T	0.000947514	2.12925e-05	-
S	29749	.	.	downstream_gene_variant	AC	A	0.000947514	-	-
S	29750	.	.	downstream_gene_variant	CG	C	0.000947514	-	-
S	29755	.	.	downstream_gene_variant	GA	G	0.000947514	-	-
S	29756	.	.	downstream_gene_variant	AG	A	0.000947514	-	-
S	29757	.	.	downstream_gene_variant	GT	G	0.000947514	-	-
ORF1ab	505	p.Pro80Pro	P80P	synonymous_variant	T	C	0.000936868	-	-
ORF1ab	514	p.Val84fs	V84NA	frameshift_variant	TG	T	0.000936868	-	-
ORF1ab	895	p.Lys210Lys	K210K	synonymous_variant	A	G	0.000936868	-	-
ORF1ab	3100	p.Thr945Thr	T945T	synonymous_variant	T	G	0.000936868	-	-
ORF1ab	3773	p.Arg1170Cys	R1170C	missense_variant	C	T	0.000936868	-	-
ORF1ab	5869	p.Tyr1868Tyr	Y1868Y	synonymous_variant	C	T	0.000936868	-	-
ORF1ab	11572	p.Phe3769Phe	F3769F	synonymous_variant	C	T	0.000936868	-	-
ORF1ab	17004	p.Leu5580Leu	L5580L	synonymous_variant	C	T	0.000936868	-	-
ORF3a	25452	p.Ile20Ile	I20I	synonymous_variant	C	T	0.000936868	-	-
ORF3a	25701	p.Leu106fs	L106NA	frameshift_variant	C	CC	0.000936868	-	-
ORF1ab	11221	p.Met3652Ile	M3652I	missense_variant	G	T,A	0.000936868	4.25849e-05	-
ORF1ab	823	p.Val186Val	V186V	synonymous_variant	C	T	0.000926222	-	-
ORF1ab	3053	p.Asp930Tyr	D930Y	missense_variant	G	T	0.000926222	-	-
ORF1ab	3564	p.Gly1100Val	G1100V	missense_variant	G	T	0.000926222	-	-
ORF1ab	8139	p.Ser2625Phe	S2625F	missense_variant	C	T	0.000926222	-	-
ORF1ab	11020	p.Leu3585Leu	L3585L	synonymous_variant	C	T	0.000926222	-	-
ORF1ab	18488	p.Ile6075Thr	I6075T	missense_variant	T	C	0.000926222	-	-
ORF1ab	19145	p.Ser6294Phe	S6294F	missense_variant	C	T	0.000926222	-	-
ORF3a	25701	p.Leu106fs	L106NA	frameshift_variant	C	CC	0.000926222	-	-
ORF3a	26058	p.Asp222Asp	D222D	synonymous_variant	C	T	0.000926222	-	-
ORF1ab	19962	p.Thr6566Thr	T6566T	synonymous_variant	G	T,A,C	0.000926222	4.25849e-05	2.12925e-05
ORF1ab	815	p.Arg184Cys	R184C	missense_variant	C	T	0.000915575	-	-
ORF1ab	6512	p.Ser2083Arg	S2083R	missense_variant	A	C	0.000915575	-	-
ORF1ab	14407	p.Pro4715Ser	P4715S	missense_variant	C	T	0.000915575	-	-
ORF1ab	14599	p.Leu4779Leu	L4779L	synonymous_variant	C	T	0.000915575	-	-
ORF3a	25701	p.Leu106fs	L106NA	frameshift_variant	C	CC	0.000915575	-	-
ORF1ab	3551	p.Pro1096Thr	P1096T	missense_variant	C	T,A	0.000915575	1.06462e-05	-
ORF1ab	11758	p.Pro3831Pro	P3831P	synonymous_variant	C	T,A	0.000915575	1.06462e-05	-
ORF1ab	19185	p.Cys6307*	C6307NA	stop_gained	C	T,A	0.000915575	2.12925e-05	-
ORF3a	26013	p.Phe207Leu	F207L	missense_variant	C	T,G,A	0.000915575	0.000777174	1.06462e-05
ORF1ab	219	.	.	upstream_gene_variant	G	T,A,C	0.000915575	8.51698e-05	2.12925e-05
S	24023	p.Leu821Ile	L821I	missense_variant	C	T,G,A	0.000915575	4.25849e-05	2.12925e-05
ORF1ab	1427	p.His388Tyr	H388Y	missense_variant	C	T	0.000904929	-	-
ORF1ab	10886	p.Gly3541Arg	G3541R	missense_variant	G	A	0.000904929	-	-
ORF1ab	21306	p.Arg7014Arg	R7014R	synonymous_variant	C	T	0.000904929	-	-
ORF3a	25701	p.Leu106fs	L106NA	frameshift_variant	C	CC	0.000904929	-	-
M	26936	p.Leu138Leu	L138L	synonymous_variant	C	T	0.000904929	-	-
ORF1ab	11596	p.Gln3777His	Q3777H	missense_variant	G	T,A	0.000904929	1.06462e-05	-
ORF1ab	20255	p.Asp6664Ala	D6664A	missense_variant	A	G,C	0.000904929	3.19387e-05	-
ORF1ab	5173	p.His1636His	H1636H	synonymous_variant	C	T	0.000894283	-	-
ORF1ab	5301	p.Ala1679Val	A1679V	missense_variant	C	T	0.000894283	-	-
ORF1ab	5365	p.Tyr1700Tyr	Y1700Y	synonymous_variant	C	T	0.000894283	-	-
ORF1ab	11638	p.Thr3791Thr	T3791T	synonymous_variant	T	C	0.000894283	-	-
ORF1ab	17676	p.Ile5804Ile	I5804I	synonymous_variant	C	T	0.000894283	-	-
ORF3a	25701	p.Leu106fs	L106NA	frameshift_variant	C	CC	0.000894283	-	-
M	26873	p.Asn117Asn	N117N	synonymous_variant	C	T	0.000894283	-	-
ORF10	29640	p.Ala28Val	A28V	missense_variant	C	T	0.000894283	-	-
ORF1ab	16852	p.Gly5530Ser	G5530S	missense_variant	G	T,A	0.000894283	5.32311e-05	-
ORF1ab	18662	p.Cys6133Ser	C6133S	missense_variant	G	C,T	0.000894283	1.06462e-05	-
ORF3a	25455	p.Lys21Asn	K21N	missense_variant	G	T,A	0.000894283	3.19387e-05	-
N	28706	p.His145Asn	H145N	missense_variant	C	T,A	0.000894283	1.06462e-05	-
S	25000	p.Asp1146Glu	D1146E	missense_variant	C	T,A	0.000894283	2.12925e-05	-
ORF1ab	2062	p.Ala599Ala	A599A	synonymous_variant	C	T	0.000883637	-	-
ORF1ab	6651	p.Ala2129Val	A2129V	missense_variant	C	T	0.000883637	-	-
ORF1ab	10789	p.Asp3508Asp	D3508D	synonymous_variant	C	T	0.000883637	-	-
ORF1ab	12809	p.Leu4182Phe	L4182F	missense_variant	C	T	0.000883637	-	-
ORF3a	25701	p.Leu106fs	L106NA	frameshift_variant	C	CC	0.000883637	-	-
ORF3a	26183	p.Tyr264Cys	Y264C	missense_variant	A	G	0.000883637	-	-
S	29674	.	.	downstream_gene_variant	GC	G	0.000883637	-	-
S	29759	.	.	downstream_gene_variant	GT	G	0.000883637	-	-
ORF1ab	513	p.His83fs	H83NA	frameshift_variant	AT	A	0.000872991	-	-
ORF1ab	4113	p.Ala1283Val	A1283V	missense_variant	C	T	0.000872991	-	-
ORF1ab	4372	p.Gly1369Gly	G1369G	synonymous_variant	A	G	0.000872991	-	-
ORF1ab	19017	p.Phe6251Phe	F6251F	synonymous_variant	C	T	0.000872991	-	-
ORF3a	25701	p.Leu106fs	L106NA	frameshift_variant	C	CC	0.000872991	-	-
M	26606	p.Phe28Phe	F28F	synonymous_variant	C	T	0.000872991	-	-
ORF1ab	2939	p.Pro892Thr	P892T	missense_variant	C	T,A	0.000872991	5.32311e-05	-
ORF1ab	7393	p.Pro2376Pro	P2376P	synonymous_variant	G	T,A	0.000872991	0.000106462	-
ORF1ab	14184	p.Thr4640Thr	T4640T	synonymous_variant	C	T,A	0.000872991	3.19387e-05	-
ORF1ab	21058	p.Pro6932Thr	P6932T	missense_variant	C	T,A	0.000872991	1.06462e-05	-
N	28708	p.His145Gln	H145Q	missense_variant	C	T,G	0.000872991	4.25849e-05	-
ORF1ab	376	p.Glu37Asp	E37D	missense_variant	G	T,A,C	0.000872991	3.19387e-05	1.06462e-05
ORF1ab	11752	p.Leu3829Leu	L3829L	synonymous_variant	C	T,A,G	0.000872991	9.5816e-05	1.06462e-05
S	23635	p.Ser691Ser	S691S	synonymous_variant	C	T,G,A	0.000872991	2.12925e-05	1.06462e-05
S	21635	p.Pro25Thr	P25T	missense_variant	C	T,A	0.000862344	5.32311e-05	-
ORF1ab	7267	p.Phe2334Phe	F2334F	synonymous_variant	C	T	0.000862344	-	-
ORF1ab	7279	p.Phe2338Phe	F2338F	synonymous_variant	C	T	0.000862344	-	-
ORF1ab	12473	p.Leu4070Leu	L4070L	synonymous_variant	C	T	0.000862344	-	-
ORF1ab	13335	p.Ala4357Val	A4357V	missense_variant	C	T	0.000862344	-	-
ORF1ab	14191	p.Leu4643Leu	L4643L	synonymous_variant	T	C	0.000862344	-	-
ORF3a	25701	p.Leu106fs	L106NA	frameshift_variant	C	CC	0.000862344	-	-
ORF3a	26028	p.Tyr212Tyr	Y212Y	synonymous_variant	C	T	0.000862344	-	-
ORF1ab	106	.	.	upstream_gene_variant	C	T,G	0.000862344	1.06462e-05	-
S	23481	p.Ser640Phe	S640F	missense_variant	C	T	0.000862344	-	-
S	24253	p.Pro897Pro	P897P	synonymous_variant	A	T,G	0.000862344	1.06462e-05	-
ORF1ab	11653	p.Leu3796Leu	L3796L	synonymous_variant	C	T	0.000851698	-	-
ORF1ab	12076	p.Asn3937Asn	N3937N	synonymous_variant	C	T	0.000851698	-	-
ORF1ab	16092	p.Tyr5276Tyr	Y5276Y	synonymous_variant	C	T	0.000851698	-	-
ORF3a	25701	p.Leu106fs	L106NA	frameshift_variant	C	CC	0.000851698	-	-
ORF7a	27630	p.Ala79Ala	A79A	synonymous_variant	C	T	0.000851698	-	-
ORF1ab	7735	p.Ile2490Ile	I2490I	synonymous_variant	C	T,A	0.000851698	2.12925e-05	-
S	23900	p.Glu780Gln	E780Q	missense_variant	G	C	0.000851698	-	-
ORF1ab	1918	p.Thr551Thr	T551T	synonymous_variant	T	C	0.000841052	-	-
ORF1ab	3004	p.Glu913Asp	E913D	missense_variant	G	T	0.000841052	-	-
ORF1ab	7423	p.Phe2386Phe	F2386F	synonymous_variant	C	T	0.000841052	-	-
ORF1ab	10815	p.Ser3517Phe	S3517F	missense_variant	C	T	0.000841052	-	-
ORF1ab	18377	p.Thr6038Ile	T6038I	missense_variant	C	T	0.000841052	-	-
ORF3a	25701	p.Leu106fs	L106NA	frameshift_variant	C	CC	0.000841052	-	-
ORF8	28099	p.Ser69Leu	S69L	missense_variant	C	T	0.000841052	-	-
ORF1ab	5907	p.Thr1881Asn	T1881N	missense_variant	C	T,A	0.000841052	1.06462e-05	-
ORF1ab	17944	p.Val5894Ile	V5894I	missense_variant	G	T,A	0.000841052	5.32311e-05	-
ORF1ab	18756	p.Pro6164Pro	P6164P	synonymous_variant	G	T,A	0.000841052	8.51698e-05	-
ORF3a	25855	p.Asp155His	D155H	missense_variant	G	T,C	0.000841052	0.000117108	-
M	27024	p.Ile168Leu	I168L	missense_variant	A	C,G	0.000841052	1.06462e-05	-
N	28744	p.Ile157Ile	I157I	synonymous_variant	C	T,A	0.000841052	1.06462e-05	-
ORF1ab	20742	p.Gln6826His	Q6826H	missense_variant	A	C,G,T	0.000841052	7.45236e-05	1.06462e-05
ORF1ab	7051	p.Tyr2262Tyr	Y2262Y	synonymous_variant	C	T	0.000830406	-	-
ORF1ab	12191	p.Val3976Phe	V3976F	missense_variant	G	T	0.000830406	-	-
ORF1ab	20703	p.Tyr6813Tyr	Y6813Y	synonymous_variant	C	T	0.000830406	-	-
ORF1ab	20740	p.Gln6826Lys	Q6826K	missense_variant	C	A	0.000830406	-	-
ORF3a	25701	p.Leu106fs	L106NA	frameshift_variant	C	CC	0.000830406	-	-
E	26270	p.Thr9Ile	T9I	missense_variant	C	T	0.000830406	-	-
ORF7a	27476	p.Thr28Ile	T28I	missense_variant	C	T	0.000830406	-	-
N	28907	p.Gly212Cys	G212C	missense_variant	G	T	0.000830406	-	-
ORF1ab	3251	p.Asp996Asn	D996N	missense_variant	G	A,T	0.000830406	0.000212925	-
ORF1ab	5230	p.Lys1655Asn	K1655N	missense_variant	G	T,A	0.000830406	1.06462e-05	-
ORF1ab	5826	p.Thr1854Lys	T1854K	missense_variant	C	T,A	0.000830406	2.12925e-05	-
ORF6	27264	p.Thr21Thr	T21T	synonymous_variant	T	G,C	0.000830406	2.12925e-05	-
S	23086	p.Tyr508Tyr	Y508Y	synonymous_variant	C	T	0.000830406	-	-
ORF1ab	520	p.Val86fs	V86NA	frameshift_variant	GG	G	0.000819759	-	-
ORF1ab	12550	p.Leu4095Leu	L4095L	synonymous_variant	G	A	0.000819759	-	-
ORF1ab	13667	p.Thr4468Ile	T4468I	missense_variant	C	T	0.000819759	-	-
ORF1ab	15051	p.Pro4929Pro	P4929P	synonymous_variant	T	C	0.000819759	-	-
ORF1ab	17063	p.Lys5600Arg	K5600R	missense_variant	A	G	0.000819759	-	-
ORF1ab	18570	p.Leu6102Leu	L6102L	synonymous_variant	C	T	0.000819759	-	-
ORF1ab	19009	p.Asp6249Tyr	D6249Y	missense_variant	G	T	0.000819759	-	-
ORF3a	25701	p.Leu106fs	L106NA	frameshift_variant	C	CC	0.000819759	-	-
ORF8	28167	p.Glu92Lys	E92K	missense_variant	G	A	0.000819759	-	-
ORF10	29642	p.Gln29*	Q29NA	stop_gained	C	T	0.000819759	-	-
ORF1ab	20131	p.Ala6623Thr	A6623T	missense_variant	G	A,T	0.000819759	3.19387e-05	-
N	28725	p.Pro151His	P151H	missense_variant	C	T,A	0.000819759	2.12925e-05	-
ORF1ab	1186	p.Ala307Ala	A307A	synonymous_variant	G	A,T,C	0.000819759	1.06462e-05	1.06462e-05
ORF3a	25587	p.Leu65Leu	L65L	synonymous_variant	C	T,G,A	0.000819759	0.000117108	6.38774e-05
S	23120	p.Ala520Ser	A520S	missense_variant	G	T	0.000819759	-	-
S	24844	p.Val1094Val	V1094V	synonymous_variant	C	A,T	0.000819759	6.38774e-05	-
S	25249	p.Met1229Ile	M1229I	missense_variant	G	T,C	0.000819759	4.25849e-05	-
ORF1ab	521	p.Glu87fs	E87NA	frameshift_variant	GT	G	0.000809113	-	-
ORF1ab	16192	p.Pro5310Ser	P5310S	missense_variant	C	T	0.000809113	-	-
ORF1ab	17746	p.Pro5828Ser	P5828S	missense_variant	C	T	0.000809113	-	-
ORF3a	25665	p.Tyr91Tyr	Y91Y	synonymous_variant	C	T	0.000809113	-	-
ORF3a	25701	p.Leu106fs	L106NA	frameshift_variant	C	CC	0.000809113	-	-
N	28889	p.Ser206Pro	S206P	missense_variant	T	C	0.000809113	-	-
ORF1ab	2036	p.Ala591Thr	A591T	missense_variant	G	T,A	0.000809113	2.12925e-05	-
ORF1ab	18898	p.Val6212Ile	V6212I	missense_variant	G	T,A	0.000809113	1.06462e-05	-
N	28857	p.Arg195Lys	R195K	missense_variant	G	T,A,C	0.000809113	0.000319387	5.32311e-05
S	25320	p.Cys1253Tyr	C1253Y	missense_variant	G	T,A	0.000809113	1.06462e-05	-
ORF1ab	619	p.Tyr118Tyr	Y118Y	synonymous_variant	C	T	0.000798467	-	-
ORF1ab	854	p.Pro197Ser	P197S	missense_variant	C	T	0.000798467	-	-
ORF1ab	5310	p.Thr1682Ile	T1682I	missense_variant	C	T	0.000798467	-	-
ORF1ab	7851	p.Ala2529Val	A2529V	missense_variant	C	T	0.000798467	-	-
ORF1ab	7945	p.Tyr2560Tyr	Y2560Y	synonymous_variant	C	T	0.000798467	-	-
ORF1ab	16469	p.Pro5402Leu	P5402L	missense_variant	C	T	0.000798467	-	-
ORF3a	25701	p.Leu106fs	L106NA	frameshift_variant	C	CC	0.000798467	-	-
ORF1ab	2292	p.Gln676Pro	Q676P	missense_variant	A	C,G	0.000798467	2.12925e-05	-
ORF1ab	2508	p.Pro748His	P748H	missense_variant	C	T,A	0.000798467	6.38774e-05	-
M	26951	p.Val143Val	V143V	synonymous_variant	G	T,A,C	0.000798467	0.00073459	0.000276802
S	24130	p.Asn856Lys	N856K	missense_variant	C	T,A	0.000798467	3.19387e-05	-
ORF1ab	7064	p.Arg2267Gly	R2267G	missense_variant	A	G	0.000787821	-	-
ORF1ab	9389	p.Asp3042Asn	D3042N	missense_variant	G	A	0.000787821	-	-
ORF1ab	18398	p.Val6045Ala	V6045A	missense_variant	T	C	0.000787821	-	-
ORF3a	25701	p.Leu106fs	L106NA	frameshift_variant	C	CC	0.000787821	-	-
E	26450	p.Arg69Lys	R69K	missense_variant	G	T,A	0.000787821	0.000127755	-
ORF1ab	872	p.Asp203Asn	D203N	missense_variant	G	T,A,C	0.000787821	4.25849e-05	3.19387e-05
S	22987	p.Ala475Ala	A475A	synonymous_variant	C	T,A,G	0.000787821	2.12925e-05	1.06462e-05
S	24865	p.His1101His	H1101H	synonymous_variant	C	T	0.000787821	-	-
S	29748	.	.	downstream_gene_variant	TA	T	0.000787821	-	-
ORF1ab	8290	p.Leu2675Leu	L2675L	synonymous_variant	C	T	0.000777174	-	-
ORF1ab	11919	p.Ser3885Phe	S3885F	missense_variant	C	T	0.000777174	-	-
ORF3a	25701	p.Leu106fs	L106NA	frameshift_variant	C	CC	0.000777174	-	-
N	29272	p.Tyr333Tyr	Y333Y	synonymous_variant	C	T	0.000777174	-	-
ORF1ab	3323	p.Val1020Ile	V1020I	missense_variant	G	T,A	0.000777174	0.000202278	-
ORF1ab	3955	p.Lys1230Asn	K1230N	missense_variant	G	T,A	0.000777174	5.32311e-05	-
ORF1ab	20823	p.Asn6853Lys	N6853K	missense_variant	C	T,A	0.000777174	1.06462e-05	-
ORF3a	26151	p.Ser253Ser	S253S	synonymous_variant	C	T,A	0.000777174	3.19387e-05	-
ORF7b	27769	p.Ser5*	S5NA	stop_gained	C	T,G	0.000777174	3.19387e-05	-
S	22075	p.Val171Val	V171V	synonymous_variant	C	T	0.000777174	-	-
S	25244	p.Val1228Ile	V1228I	missense_variant	G	T,C,A	0.000777174	5.32311e-05	1.06462e-05
ORF1ab	583	p.Val106Val	V106V	synonymous_variant	C	T	0.000766528	-	-
ORF1ab	8092	p.Leu2609Leu	L2609L	synonymous_variant	C	T	0.000766528	-	-
ORF1ab	8140	p.Ser2625Ser	S2625S	synonymous_variant	C	T	0.000766528	-	-
ORF1ab	10440	p.Ala3392Val	A3392V	missense_variant	C	T	0.000766528	-	-
ORF1ab	10449	p.Pro3395Leu	P3395L	missense_variant	C	T	0.000766528	-	-
ORF3a	25701	p.Leu106fs	L106NA	frameshift_variant	C	CC	0.000766528	-	-
ORF1ab	2003	p.Leu580Val	L580V	missense_variant	C	T,G	0.000766528	1.06462e-05	-
ORF1ab	13794	p.Arg4510Arg	R4510R	synonymous_variant	T	G,C	0.000766528	3.19387e-05	-
S	23248	p.Phe562Phe	F562F	synonymous_variant	C	T	0.000766528	-	-
S	25006	p.Phe1148Phe	F1148F	synonymous_variant	C	T	0.000766528	-	-
ORF1ab	1101	p.Ser279Phe	S279F	missense_variant	C	T	0.000755882	-	-
ORF1ab	1722	p.Ala486Val	A486V	missense_variant	C	T	0.000755882	-	-
ORF1ab	1980	p.Gly572Glu	G572E	missense_variant	G	A	0.000755882	-	-
ORF1ab	4993	p.Asn1576Asn	N1576N	synonymous_variant	C	T	0.000755882	-	-
ORF1ab	6336	p.Ser2024Leu	S2024L	missense_variant	C	T	0.000755882	-	-
ORF1ab	6633	p.Ala2123Val	A2123V	missense_variant	C	T	0.000755882	-	-
ORF1ab	8296	p.Tyr2677Tyr	Y2677Y	synonymous_variant	T	C	0.000755882	-	-
ORF3a	25606	p.Ala72Ser	A72S	missense_variant	G	T	0.000755882	-	-
ORF3a	25701	p.Leu106fs	L106NA	frameshift_variant	C	CC	0.000755882	-	-
ORF1ab	2641	p.Glu792Asp	E792D	missense_variant	A	G,T	0.000755882	1.06462e-05	-
ORF1ab	2895	p.Asp877Ala	D877A	missense_variant	A	G,C	0.000755882	1.06462e-05	-
ORF1ab	9803	p.Leu3180Met	L3180M	missense_variant	C	T,A	0.000755882	0.000180986	-
ORF1ab	11750	p.Leu3829Ile	L3829I	missense_variant	C	T,A	0.000755882	1.06462e-05	-
ORF1ab	17122	p.Ala5620Thr	A5620T	missense_variant	G	T,A	0.000755882	8.51698e-05	-
ORF1ab	8078	p.Pro2605Thr	P2605T	missense_variant	C	T,G,A	0.000755882	2.12925e-05	1.06462e-05
ORF3a	25471	p.Asp27Asn	D27N	missense_variant	G	T,C,A	0.000755882	0.000340679	1.06462e-05
ORF8	28027	p.Trp45*	W45NA	stop_gained	G	T,C,A	0.000755882	0.000106462	2.12925e-05
S	23587	p.Gln675His	Q675H	missense_variant	G	T,C,A	0.000755882	0.00073459	2.12925e-05
S	23895	p.Thr778Ile	T778I	missense_variant	C	T	0.000755882	-	-
S	24138	p.Thr859Asn	T859N	missense_variant	C	T,A,G	0.000755882	6.38774e-05	1.06462e-05
S	24912	p.Thr1117Ile	T1117I	missense_variant	C	T	0.000755882	-	-
S	29747	.	.	downstream_gene_variant	GT	G	0.000755882	-	-
S	29869	.	.	downstream_gene_variant	AC	A	0.000755882	-	-
ORF1ab	2808	p.Arg848Lys	R848K	missense_variant	G	A	0.000745236	-	-
ORF1ab	3327	p.Gln1021Arg	Q1021R	missense_variant	A	G	0.000745236	-	-
ORF1ab	5465	p.Tyr1734His	Y1734H	missense_variant	T	C	0.000745236	-	-
ORF1ab	5784	p.Thr1840Ile	T1840I	missense_variant	C	T	0.000745236	-	-
ORF1ab	13860	p.Asp4532Asp	D4532D	synonymous_variant	C	T	0.000745236	-	-
ORF3a	25701	p.Leu106fs	L106NA	frameshift_variant	C	CC	0.000745236	-	-
ORF1ab	4931	p.Leu1556Ile	L1556I	missense_variant	C	A,T	0.000745236	0.000202278	-
ORF1ab	19072	p.Asp6270Asn	D6270N	missense_variant	G	T,A	0.000745236	2.12925e-05	-
ORF3a	25819	p.Ala143Thr	A143T	missense_variant	G	A,T	0.000745236	2.12925e-05	-
M	27147	p.Asp209His	D209H	missense_variant	G	T,C	0.000745236	0.000149047	-
N	28396	p.Arg41Arg	R41R	synonymous_variant	G	A,T	0.000745236	0.000202278	-
S	21925	p.Asn121Lys	N121K	missense_variant	T	C,G	0.000745236	1.06462e-05	-
S	29746	.	.	downstream_gene_variant	AG	A	0.000745236	-	-
ORF1ab	1314	p.Thr350Ile	T350I	missense_variant	C	T	0.00073459	-	-
ORF1ab	7815	p.Ser2517Phe	S2517F	missense_variant	C	T	0.00073459	-	-
ORF1ab	11134	p.Ala3623Ala	A3623A	synonymous_variant	T	C	0.00073459	-	-
ORF1ab	16935	p.Met5557Ile	M5557I	missense_variant	G	T	0.00073459	-	-
ORF1ab	19029	p.His6255His	H6255H	synonymous_variant	C	T	0.00073459	-	-
ORF3a	25701	p.Leu106fs	L106NA	frameshift_variant	C	CC	0.00073459	-	-
ORF1ab	4668	p.Ser1468Tyr	S1468Y	missense_variant	C	T,A	0.00073459	1.06462e-05	-
ORF1ab	20429	p.Pro6722His	P6722H	missense_variant	C	T,A	0.00073459	0.000106462	-
ORF1ab	21220	p.Ala6986Thr	A6986T	missense_variant	G	T,A	0.00073459	2.12925e-05	-
N	29274	p.Thr334Lys	T334K	missense_variant	C	T,A,G	0.00073459	0.000276802	1.06462e-05
S	22591	p.Asn343Asn	N343N	synonymous_variant	C	T	0.00073459	-	-
S	22706	p.Val382Leu	V382L	missense_variant	G	T	0.00073459	-	-
S	29745	.	.	downstream_gene_variant	GA	G	0.00073459	-	-
S	29773	.	.	downstream_gene_variant	G	T	0.00073459	-	-
ORF1ab	9565	p.Phe3100Phe	F3100F	synonymous_variant	C	T	0.000723943	-	-
ORF1ab	11674	p.Tyr3803Tyr	Y3803Y	synonymous_variant	C	T	0.000723943	-	-
ORF1ab	16915	p.Leu5551Leu	L5551L	synonymous_variant	C	T	0.000723943	-	-
ORF1ab	19862	p.Ala6533Val	A6533V	missense_variant	C	T	0.000723943	-	-
ORF1ab	20055	p.Glu6597Glu	E6597E	synonymous_variant	A	G	0.000723943	-	-
ORF3a	25701	p.Leu106fs	L106NA	frameshift_variant	C	CC	0.000723943	-	-
ORF3a	26158	p.Asn257fs	N257NA	frameshift_variant	GT	G	0.000723943	-	-
N	28866	p.Thr198Ile	T198I	missense_variant	C	T	0.000723943	-	-
N	29518	p.Asp415Asp	D415D	synonymous_variant	C	T	0.000723943	-	-
ORF1ab	1348	p.Pro361Pro	P361P	synonymous_variant	C	T,A	0.000723943	3.19387e-05	-
ORF1ab	6461	p.Val2066Met	V2066M	missense_variant	G	T,A	0.000723943	1.06462e-05	-
ORF7a	27603	p.Gly70Gly	G70G	synonymous_variant	C	T,A	0.000723943	1.06462e-05	-
N	28817	p.Ala182Thr	A182T	missense_variant	G	T,A	0.000723943	7.45236e-05	-
ORF1ab	19872	p.Val6536Val	V6536V	synonymous_variant	G	T,C,A	0.000723943	4.25849e-05	4.25849e-05
S	24102	p.Arg847Lys	R847K	missense_variant	G	A,C,T	0.000723943	8.51698e-05	2.12925e-05
S	29686	.	.	downstream_gene_variant	C	T,G,A	0.000723943	2.12925e-05	1.06462e-05
ORF1ab	2244	p.Val660Ala	V660A	missense_variant	T	C	0.000713297	-	-
ORF1ab	2925	p.Ser887Phe	S887F	missense_variant	C	T	0.000713297	-	-
ORF1ab	4904	p.Asp1547Tyr	D1547Y	missense_variant	G	T	0.000713297	-	-
ORF1ab	6616	p.Leu2117Leu	L2117L	synonymous_variant	A	G	0.000713297	-	-
ORF1ab	7479	p.Asn2405Ser	N2405S	missense_variant	A	G	0.000713297	-	-
ORF1ab	8788	p.Arg2841Arg	R2841R	synonymous_variant	T	C	0.000713297	-	-
ORF1ab	10277	p.Leu3338Phe	L3338F	missense_variant	C	T	0.000713297	-	-
ORF1ab	13694	p.Thr4477Ile	T4477I	missense_variant	C	T	0.000713297	-	-
ORF1ab	18131	p.Thr5956Ile	T5956I	missense_variant	C	T	0.000713297	-	-
ORF1ab	18687	p.Cys6141Cys	C6141C	synonymous_variant	C	T	0.000713297	-	-
ORF1ab	19308	p.Lys6348Lys	K6348K	synonymous_variant	A	G	0.000713297	-	-
ORF1ab	19402	p.His6380Tyr	H6380Y	missense_variant	C	T	0.000713297	-	-
ORF1ab	21204	p.Lys6980Asn	K6980N	missense_variant	G	T	0.000713297	-	-
ORF3a	25603	p.Leu71Leu	L71L	synonymous_variant	C	T	0.000713297	-	-
ORF3a	25701	p.Leu106fs	L106NA	frameshift_variant	C	CC	0.000713297	-	-
N	28841	p.Ser190Gly	S190G	missense_variant	A	G	0.000713297	-	-
ORF1ab	882	p.Ala206Glu	A206E	missense_variant	C	T,A	0.000713297	2.12925e-05	-
ORF1ab	3163	p.Ser966Ser	S966S	synonymous_variant	T	C,A	0.000713297	1.06462e-05	-
ORF1ab	4444	p.Val1393Val	V1393V	synonymous_variant	G	T,A	0.000713297	7.45236e-05	-
N	28860	p.Asn196Ser	N196S	missense_variant	A	G,T	0.000713297	0.000127755	-
ORF8	28045	p.Ala51Asp	A51D	missense_variant	C	T,G,A	0.000713297	1.06462e-05	1.06462e-05
S	22344	p.Gly261Asp	G261D	missense_variant	G	T,A	0.000713297	4.25849e-05	-
S	23277	p.Thr572Ile	T572I	missense_variant	C	T	0.000713297	-	-
S	23664	p.Ala701Val	A701V	missense_variant	C	T	0.000713297	-	-
S	24382	p.Ser940Ser	S940S	synonymous_variant	C	T,G	0.000713297	1.06462e-05	-
S	29739	.	.	downstream_gene_variant	C	T,A,G	0.000713297	3.19387e-05	2.12925e-05
S	29743	.	.	downstream_gene_variant	CG	C	0.000713297	-	-
S	29762	.	.	downstream_gene_variant	C	T,G	0.000713297	1.06462e-05	-
S	29781	.	.	downstream_gene_variant	G	T,C,A	0.000713297	4.25849e-05	1.06462e-05
ORF1ab	1887	p.Ala541Val	A541V	missense_variant	C	T	0.000702651	-	-
ORF1ab	6606	p.Ser2114Phe	S2114F	missense_variant	C	T	0.000702651	-	-
ORF1ab	9289	p.Asn3008Asn	N3008N	synonymous_variant	T	C	0.000702651	-	-
ORF1ab	12374	p.Leu4037Phe	L4037F	missense_variant	C	T	0.000702651	-	-
ORF1ab	15240	p.Asn4992Asn	N4992N	synonymous_variant	C	T	0.000702651	-	-
ORF1ab	16694	p.Thr5477Ile	T5477I	missense_variant	C	T	0.000702651	-	-
ORF1ab	18985	p.Val6241Phe	V6241F	missense_variant	G	T	0.000702651	-	-
ORF3a	25701	p.Leu106fs	L106NA	frameshift_variant	C	CC	0.000702651	-	-
N	29218	p.Phe315Phe	F315F	synonymous_variant	C	T	0.000702651	-	-
ORF1ab	3768	p.Thr1168Asn	T1168N	missense_variant	C	T,A	0.000702651	3.19387e-05	-
ORF1ab	6968	p.Leu2235Ile	L2235I	missense_variant	C	T,A	0.000702651	2.12925e-05	-
ORF1ab	18538	p.Val6092Ile	V6092I	missense_variant	G	T,A	0.000702651	2.12925e-05	-
ORF7a	27670	p.Val93Leu	V93L	missense_variant	G	T,C	0.000702651	4.25849e-05	-
ORF1ab	105	.	.	upstream_gene_variant	G	T,A	0.000702651	1.06462e-05	-
ORF10	29616	p.Arg20Lys	R20K	missense_variant	G	T,A,C	0.000702651	2.12925e-05	1.06462e-05
ORF1ab	199	.	.	upstream_gene_variant	G	A,T,C	0.000702651	0.000628127	1.06462e-05
S	29751	.	.	downstream_gene_variant	G	C,T,A	0.000702651	0.000489726	0.000159693
ORF1ab	775	p.Thr170Thr	T170T	synonymous_variant	C	T	0.000692005	-	-
ORF1ab	10465	p.Lys3400Lys	K3400K	synonymous_variant	G	A	0.000692005	-	-
ORF1ab	11620	p.Phe3785Phe	F3785F	synonymous_variant	C	T	0.000692005	-	-
ORF1ab	12756	p.Thr4164Ile	T4164I	missense_variant	C	T	0.000692005	-	-
ORF1ab	17110	p.Ala5616Ser	A5616S	missense_variant	G	T	0.000692005	-	-
ORF1ab	18647	p.Pro6128Leu	P6128L	missense_variant	C	T	0.000692005	-	-
ORF1ab	20451	p.Asn6729Asn	N6729N	synonymous_variant	C	T	0.000692005	-	-
ORF3a	25701	p.Leu106fs	L106NA	frameshift_variant	C	CC	0.000692005	-	-
ORF3a	25783	p.Trp131Arg	W131R	missense_variant	T	C	0.000692005	-	-
ORF1ab	2110	p.Asn615Lys	N615K	missense_variant	C	T,A	0.000692005	7.45236e-05	-
ORF1ab	3849	p.Ser1195Asn	S1195N	missense_variant	G	T,A	0.000692005	1.06462e-05	-
ORF1ab	12439	p.Pro4058Pro	P4058P	synonymous_variant	C	T,A	0.000692005	3.19387e-05	-
ORF1ab	17135	p.Pro5624His	P5624H	missense_variant	C	T,A	0.000692005	1.06462e-05	-
ORF1ab	18657	p.Thr6131Thr	T6131T	synonymous_variant	C	T,G	0.000692005	1.06462e-05	-
ORF3a	25614	p.Ser74Ser	S74S	synonymous_variant	C	T,A	0.000692005	3.19387e-05	-
ORF3a	26152	p.Gly254*	G254NA	stop_gained	G	T,A,C	0.000692005	0.000276802	1.06462e-05
S	23282	p.Asp574His	D574H	missense_variant	G	T,C	0.000692005	3.19387e-05	-
S	23604	p.Pro681His	P681H	missense_variant	C	T,A,G	0.000692005	0.000351325	1.06462e-05
S	29744	.	.	downstream_gene_variant	GG	G	0.000692005	-	-
ORF1ab	539	p.Leu92Phe	L92F	missense_variant	C	T	0.000681358	-	-
ORF1ab	3045	p.Pro927Leu	P927L	missense_variant	C	T	0.000681358	-	-
ORF1ab	6693	p.Lys2143Arg	K2143R	missense_variant	A	G	0.000681358	-	-
ORF1ab	9165	p.Thr2967Ile	T2967I	missense_variant	C	T	0.000681358	-	-
ORF1ab	10702	p.Asp3479Asp	D3479D	synonymous_variant	C	T	0.000681358	-	-
ORF1ab	10755	p.Ala3497Val	A3497V	missense_variant	C	T	0.000681358	-	-
ORF1ab	14100	p.Gly4612Gly	G4612G	synonymous_variant	T	C	0.000681358	-	-
ORF3a	25451	p.Ile20Thr	I20T	missense_variant	T	C	0.000681358	-	-
ORF3a	25701	p.Leu106fs	L106NA	frameshift_variant	C	CC	0.000681358	-	-
ORF3a	25701	p.Leu106fs	L106NA	frameshift_variant	C	CC	0.000681358	-	-
ORF1ab	228	.	.	upstream_gene_variant	C	T	0.000681358	-	-
ORF1ab	5617	p.Gln1784His	Q1784H	missense_variant	G	T,A	0.000681358	1.06462e-05	-
ORF1ab	20275	p.Asp6671Asn	D6671N	missense_variant	G	A,T	0.000681358	0.000223571	-
ORF1ab	20555	p.Ser6764Tyr	S6764Y	missense_variant	C	T,A	0.000681358	1.06462e-05	-
ORF3a	26111	p.Pro240His	P240H	missense_variant	C	T,A	0.000681358	4.25849e-05	-
N	28361	p.Gly30Arg	G30R	missense_variant	G	A,C	0.000681358	7.45236e-05	-
ORF1ab	31	.	.	upstream_gene_variant	A	T,G	0.000681358	3.19387e-05	-
N	28703	p.Asp144Asn	D144N	missense_variant	G	T,C,A	0.000681358	0.000415203	4.25849e-05
S	24739	p.Gly1059Gly	G1059G	synonymous_variant	T	C	0.000681358	-	-
S	29742	.	.	downstream_gene_variant	GC	G	0.000681358	-	-
S	29743	.	.	downstream_gene_variant	C	T,A	0.000681358	9.5816e-05	-
ORF1ab	3622	p.Gly1119Gly	G1119G	synonymous_variant	C	T	0.000670712	-	-
ORF1ab	5339	p.Pro1692Ser	P1692S	missense_variant	C	T	0.000670712	-	-
ORF1ab	10138	p.Asn3291Asn	N3291N	synonymous_variant	C	T	0.000670712	-	-
ORF1ab	11320	p.Tyr3685Tyr	Y3685Y	synonymous_variant	T	C	0.000670712	-	-
ORF1ab	18129	p.Asp5955Asp	D5955D	synonymous_variant	C	T	0.000670712	-	-
ORF1ab	19140	p.Phe6292Phe	F6292F	synonymous_variant	C	T	0.000670712	-	-
ORF3a	25701	p.Leu106fs	L106NA	frameshift_variant	C	CC	0.000670712	-	-
M	27128	p.Gly202Gly	G202G	synonymous_variant	C	T	0.000670712	-	-
ORF1ab	1843	p.Gln526His	Q526H	missense_variant	G	T,A	0.000670712	8.51698e-05	-
ORF1ab	5716	p.Lys1817Asn	K1817N	missense_variant	G	T,A	0.000670712	0.000117108	-
ORF1ab	18928	p.Pro6222Thr	P6222T	missense_variant	C	T,A	0.000670712	1.06462e-05	-
ORF1ab	21	.	.	upstream_gene_variant	C	T,A,G	0.000670712	7.45236e-05	1.06462e-05
S	24232	p.Ala890Ala	A890A	synonymous_variant	A	G,C,T	0.000670712	1.06462e-05	1.06462e-05
S	24923	p.Phe1121Leu	F1121L	missense_variant	T	C	0.000670712	-	-
ORF1ab	527	p.Leu88Leu	L88L	synonymous_variant	C	T	0.000660066	-	-
ORF1ab	3784	p.Val1173Val	V1173V	synonymous_variant	C	T	0.000660066	-	-
ORF1ab	17285	p.Ser5674Leu	S5674L	missense_variant	C	T	0.000660066	-	-
ORF3a	25701	p.Leu106fs	L106NA	frameshift_variant	C	CC	0.000660066	-	-
ORF3a	25886	p.Ser165Phe	S165F	missense_variant	C	T	0.000660066	-	-
M	26750	p.Ile76Ile	I76I	synonymous_variant	C	T	0.000660066	-	-
ORF1ab	9979	p.Leu3238Leu	L3238L	synonymous_variant	C	T,A	0.000660066	1.06462e-05	-
ORF1ab	11842	p.Gln3859His	Q3859H	missense_variant	G	A,T	0.000660066	0.000212925	-
ORF7a	27532	p.His47Asn	H47N	missense_variant	C	T,A	0.000660066	2.12925e-05	-
S	23638	p.Ile692Ile	I692I	synonymous_variant	C	T	0.000660066	-	-
S	23947	p.Lys795Lys	K795K	synonymous_variant	A	G	0.000660066	-	-
S	29861	.	.	downstream_gene_variant	G	A,T,C	0.000660066	0.000149047	3.19387e-05
ORF1ab	988	p.Tyr241Tyr	Y241Y	synonymous_variant	C	T	0.00064942	-	-
ORF1ab	1960	p.Ala565Ala	A565A	synonymous_variant	C	T	0.00064942	-	-
ORF1ab	2227	p.Thr654Thr	T654T	synonymous_variant	C	T	0.00064942	-	-
ORF1ab	8655	p.Ser2797Phe	S2797F	missense_variant	C	T	0.00064942	-	-
ORF1ab	9667	p.Pro3134Pro	P3134P	synonymous_variant	T	C	0.00064942	-	-
ORF1ab	9848	p.Ser3195Gly	S3195G	missense_variant	A	G	0.00064942	-	-
ORF1ab	10712	p.Leu3483Phe	L3483F	missense_variant	C	T	0.00064942	-	-
ORF1ab	11563	p.Cys3766Cys	C3766C	synonymous_variant	C	T	0.00064942	-	-
ORF1ab	13011	p.Thr4249Ile	T4249I	missense_variant	C	T	0.00064942	-	-
ORF1ab	18252	p.Asn5996Asn	N5996N	synonymous_variant	C	T	0.00064942	-	-
ORF3a	25701	p.Leu106fs	L106NA	frameshift_variant	C	CC	0.00064942	-	-
ORF6	27294	p.Tyr31Tyr	Y31Y	synonymous_variant	C	T	0.00064942	-	-
N	29025	p.Ala251Val	A251V	missense_variant	C	T	0.00064942	-	-
ORF1ab	3518	p.Val1085Ile	V1085I	missense_variant	G	T,A	0.00064942	1.06462e-05	-
ORF1ab	3817	p.Asp1184Glu	D1184E	missense_variant	C	T,A	0.00064942	1.06462e-05	-
ORF1ab	6446	p.Val2061Ile	V2061I	missense_variant	G	T,A	0.00064942	0.00017034	-
ORF1ab	6600	p.Glu2112Ala	E2112A	missense_variant	A	G,C	0.00064942	1.06462e-05	-
ORF1ab	8179	p.Arg2638Arg	R2638R	synonymous_variant	G	T,A	0.00064942	0.000149047	-
ORF1ab	14931	p.Asn4889Lys	N4889K	missense_variant	C	T,A	0.00064942	3.19387e-05	-
ORF1ab	15867	p.Pro5201Pro	P5201P	synonymous_variant	T	G,A	0.00064942	1.06462e-05	-
ORF1ab	21369	p.Ile7035Ile	I7035I	synonymous_variant	T	C,A	0.00064942	1.06462e-05	-
ORF3a	25468	p.Ser26Pro	S26P	missense_variant	T	G,C	0.00064942	6.38774e-05	-
ORF3a	25687	p.Ala99Thr	A99T	missense_variant	G	T,A	0.00064942	0.000308741	-
ORF7b	27821	p.Leu22Phe	L22F	missense_variant	A	G,T	0.00064942	1.06462e-05	-
S	24926	p.Val1122Leu	V1122L	missense_variant	G	T	0.00064942	-	-
S	29757	.	.	downstream_gene_variant	G	T	0.00064942	-	-
S	29808	.	.	downstream_gene_variant	G	T,A	0.00064942	1.06462e-05	-
ORF1ab	584	p.Leu107Phe	L107F	missense_variant	C	T	0.000638774	-	-
ORF1ab	1547	p.Ser428Gly	S428G	missense_variant	A	G	0.000638774	-	-
ORF1ab	6636	p.Thr2124Ile	T2124I	missense_variant	C	T	0.000638774	-	-
ORF1ab	7119	p.Ser2285Phe	S2285F	missense_variant	C	T	0.000638774	-	-
ORF1ab	10015	p.Tyr3250Tyr	Y3250Y	synonymous_variant	C	T	0.000638774	-	-
ORF1ab	13168	p.His4301His	H4301H	synonymous_variant	C	T	0.000638774	-	-
ORF1ab	13953	p.Ile4563Met	I4563M	missense_variant	A	G	0.000638774	-	-
ORF1ab	15128	p.Cys4955Phe	C4955F	missense_variant	G	T	0.000638774	-	-
ORF1ab	15672	p.Glu5136Asp	E5136D	missense_variant	G	T	0.000638774	-	-
ORF1ab	18029	p.Ala5922Val	A5922V	missense_variant	C	T	0.000638774	-	-
ORF3a	25489	p.Ala33Ser	A33S	missense_variant	G	T	0.000638774	-	-
ORF3a	25511	p.Ser40Leu	S40L	missense_variant	C	T	0.000638774	-	-
ORF3a	25701	p.Leu106fs	L106NA	frameshift_variant	C	CC	0.000638774	-	-
N	28826	p.Arg185Cys	R185C	missense_variant	C	T	0.000638774	-	-
ORF3a	25644	p.Leu84Leu	L84L	synonymous_variant	G	T,A	0.000638774	3.19387e-05	-
ORF6	27247	p.Leu16Ile	L16I	missense_variant	C	T,A	0.000638774	1.06462e-05	-
S	22843	p.Asp427Asp	D427D	synonymous_variant	T	C	0.000638774	-	-
S	22997	p.Pro479Ser	P479S	missense_variant	C	T	0.000638774	-	-
S	23127	p.Ala522Gly	A522G	missense_variant	C	T,G	0.000638774	3.19387e-05	-
S	23207	p.Thr549Ala	T549A	missense_variant	A	G	0.000638774	-	-
S	24621	p.Ala1020Asp	A1020D	missense_variant	C	T,A	0.000638774	2.12925e-05	-
ORF1ab	512	p.His83fs	H83NA	frameshift_variant	CA	C	0.000628127	-	-
ORF1ab	3961	p.Ile1232Ile	I1232I	synonymous_variant	C	T	0.000628127	-	-
ORF1ab	5206	p.Met1647Ile	M1647I	missense_variant	G	T	0.000628127	-	-
ORF1ab	12763	p.Asp4166Asp	D4166D	synonymous_variant	C	T	0.000628127	-	-
ORF1ab	14428	p.Val4722Leu	V4722L	missense_variant	G	T	0.000628127	-	-
ORF1ab	14688	p.Asn4808Asn	N4808N	synonymous_variant	C	T	0.000628127	-	-
ORF1ab	16512	p.Leu5416Leu	L5416L	synonymous_variant	A	G	0.000628127	-	-
ORF3a	25701	p.Leu106fs	L106NA	frameshift_variant	C	CC	0.000628127	-	-
M	27110	p.Tyr196Tyr	Y196Y	synonymous_variant	C	T	0.000628127	-	-
N	28775	p.Pro168Ser	P168S	missense_variant	C	T	0.000628127	-	-
ORF1ab	3692	p.Val1143Ile	V1143I	missense_variant	G	T,A	0.000628127	2.12925e-05	-
ORF1ab	10156	p.Asp3297Glu	D3297E	missense_variant	C	T,G	0.000628127	1.06462e-05	-
ORF1ab	1438	p.Ser391Ser	S391S	synonymous_variant	T	G,A,C	0.000628127	3.19387e-05	2.12925e-05
S	29688	.	.	downstream_gene_variant	G	T,A,C	0.000628127	2.12925e-05	2.12925e-05
S	29733	.	.	downstream_gene_variant	C	T,A	0.000628127	2.12925e-05	-
S	29760	.	.	downstream_gene_variant	TA	T	0.000628127	-	-
ORF1ab	509	p.Gly82fs	G82NA	frameshift_variant	GG	G	0.000617481	-	-
ORF1ab	1063	p.Phe266Phe	F266F	synonymous_variant	C	T	0.000617481	-	-
ORF1ab	4683	p.Ala1473Val	A1473V	missense_variant	C	T	0.000617481	-	-
ORF1ab	7783	p.Asp2506Asp	D2506D	synonymous_variant	T	C	0.000617481	-	-
ORF1ab	9962	p.His3233Tyr	H3233Y	missense_variant	C	T	0.000617481	-	-
ORF1ab	10717	p.Asn3484Asn	N3484N	synonymous_variant	T	C	0.000617481	-	-
ORF1ab	13059	p.Thr4265Ile	T4265I	missense_variant	C	T	0.000617481	-	-
ORF1ab	14322	p.Tyr4686Tyr	Y4686Y	synonymous_variant	C	T	0.000617481	-	-
ORF3a	25701	p.Leu106fs	L106NA	frameshift_variant	C	CC	0.000617481	-	-
ORF3a	25831	p.Leu147Phe	L147F	missense_variant	C	T	0.000617481	-	-
ORF3a	25919	p.Thr176Ile	T176I	missense_variant	C	T	0.000617481	-	-
E	26428	p.Val62Phe	V62F	missense_variant	G	T	0.000617481	-	-
ORF7a	27455	p.Gln21Arg	Q21R	missense_variant	A	G	0.000617481	-	-
N	29253	p.Ser327Leu	S327L	missense_variant	C	T	0.000617481	-	-
ORF10	29627	p.Arg24Cys	R24C	missense_variant	C	T	0.000617481	-	-
ORF1ab	3259	p.Gln998His	Q998H	missense_variant	G	T,A	0.000617481	2.12925e-05	-
ORF1ab	3885	p.Pro1207His	P1207H	missense_variant	C	T,A	0.000617481	7.45236e-05	-
ORF1ab	4402	p.Leu1379Leu	L1379L	synonymous_variant	T	C,A	0.000617481	0.000351325	-
ORF1ab	6500	p.Pro2079Thr	P2079T	missense_variant	C	A,T	0.000617481	0.000244863	-
ORF1ab	7675	p.Ala2470Ala	A2470A	synonymous_variant	G	T,A	0.000617481	4.25849e-05	-
ORF1ab	8602	p.Val2779Val	V2779V	synonymous_variant	G	A,T	0.000617481	1.06462e-05	-
ORF1ab	15763	p.Leu5167Val	L5167V	missense_variant	C	T,G	0.000617481	1.06462e-05	-
ORF1ab	15906	p.Gln5214His	Q5214H	missense_variant	G	T,A	0.000617481	5.32311e-05	-
ORF1ab	18348	p.Thr6028Thr	T6028T	synonymous_variant	C	T,A	0.000617481	1.06462e-05	-
ORF3a	26211	p.Val273Val	V273V	synonymous_variant	G	T,C	0.000617481	1.06462e-05	-
ORF8	27972	p.Gln27*	Q27NA	stop_gained	C	T,A	0.000617481	2.12925e-05	-
S	22088	p.Leu176Ile	L176I	missense_variant	C	T,A	0.000617481	2.12925e-05	-
S	25218	p.Gly1219Val	G1219V	missense_variant	G	T	0.000617481	-	-
ORF1ab	510	p.His83fs	H83NA	frameshift_variant	GT	G	0.000606835	-	-
ORF1ab	511	p.His83fs	H83NA	frameshift_variant	TC	T	0.000606835	-	-
ORF1ab	2091	p.Thr609Ile	T609I	missense_variant	C	T	0.000606835	-	-
ORF1ab	3841	p.Glu1192Asp	E1192D	missense_variant	A	T	0.000606835	-	-
ORF1ab	5467	p.Tyr1734Tyr	Y1734Y	synonymous_variant	C	T	0.000606835	-	-
ORF1ab	9442	p.Cys3059Cys	C3059C	synonymous_variant	C	T	0.000606835	-	-
ORF1ab	13517	p.Thr4418Ile	T4418I	missense_variant	C	T	0.000606835	-	-
ORF1ab	14791	p.Ser4843Cys	S4843C	missense_variant	A	T	0.000606835	-	-
ORF1ab	15237	p.His4991His	H4991H	synonymous_variant	C	T	0.000606835	-	-
ORF1ab	16349	p.Ser5362Leu	S5362L	missense_variant	C	T	0.000606835	-	-
ORF1ab	18452	p.Ala6063Val	A6063V	missense_variant	C	T	0.000606835	-	-
ORF3a	25701	p.Leu106fs	L106NA	frameshift_variant	C	CC	0.000606835	-	-
ORF3a	25974	p.Glu194Glu	E194E	synonymous_variant	A	G	0.000606835	-	-
ORF7a	27509	p.Thr39Ile	T39I	missense_variant	C	T	0.000606835	-	-
ORF8	28171	p.Pro93Leu	P93L	missense_variant	C	T	0.000606835	-	-
ORF1ab	1060	p.Thr265Thr	T265T	synonymous_variant	C	T,A	0.000606835	3.19387e-05	-
ORF1ab	4197	p.Glu1311Ala	E1311A	missense_variant	A	G,C	0.000606835	3.19387e-05	-
ORF1ab	6472	p.Thr2069Thr	T2069T	synonymous_variant	C	T,A	0.000606835	1.06462e-05	-
ORF1ab	11962	p.Leu3899Leu	L3899L	synonymous_variant	C	T,G	0.000606835	3.19387e-05	-
ORF1ab	18583	p.Val6107Ile	V6107I	missense_variant	G	T,A	0.000606835	3.19387e-05	-
ORF7b	27806	p.Leu17Leu	L17L	synonymous_variant	G	T,A	0.000606835	2.12925e-05	-
ORF1ab	13381	p.Val4372Val	V4372V	synonymous_variant	C	T,G,A	0.000606835	3.19387e-05	1.06462e-05
ORF1ab	30	.	.	upstream_gene_variant	A	G,C,T	0.000606835	4.25849e-05	3.19387e-05
S	21850	p.Glu96Asp	E96D	missense_variant	G	A,T	0.000606835	0.000127755	-
S	24099	p.Ala846Asp	A846D	missense_variant	C	T,G,A	0.000606835	1.06462e-05	1.06462e-05
S	21595	p.Val11Val	V11V	synonymous_variant	C	T,G	0.000596189	1.06462e-05	-
ORF1ab	1627	p.Leu454Leu	L454L	synonymous_variant	C	T	0.000596189	-	-
ORF1ab	2676	p.Pro804Leu	P804L	missense_variant	C	T	0.000596189	-	-
ORF1ab	4624	p.Val1453Val	V1453V	synonymous_variant	A	G	0.000596189	-	-
ORF1ab	8327	p.Leu2688Phe	L2688F	missense_variant	C	T	0.000596189	-	-
ORF1ab	8612	p.Val2783Phe	V2783F	missense_variant	G	T	0.000596189	-	-
ORF1ab	9120	p.Thr2952Ile	T2952I	missense_variant	C	T	0.000596189	-	-
ORF1ab	10252	p.Phe3329Phe	F3329F	synonymous_variant	C	T	0.000596189	-	-
ORF1ab	16308	p.Phe5348Phe	F5348F	synonymous_variant	C	T	0.000596189	-	-
ORF1ab	21110	p.Thr6949Ile	T6949I	missense_variant	C	T	0.000596189	-	-
ORF3a	25701	p.Leu106fs	L106NA	frameshift_variant	C	CC	0.000596189	-	-
N	28720	p.Arg149Arg	R149R	synonymous_variant	C	T	0.000596189	-	-
ORF1ab	1471	p.Arg402Arg	R402R	synonymous_variant	C	T,G	0.000596189	1.06462e-05	-
ORF1ab	1874	p.Ala537Thr	A537T	missense_variant	G	T,A	0.000596189	3.19387e-05	-
ORF1ab	4780	p.Ile1505Ile	I1505I	synonymous_variant	C	T,A	0.000596189	1.06462e-05	-
ORF1ab	5062	p.Leu1599Phe	L1599F	missense_variant	G	T,A	0.000596189	3.19387e-05	-
ORF1ab	8102	p.Val2613Ile	V2613I	missense_variant	G	T,A	0.000596189	4.25849e-05	-
ORF1ab	15908	p.Gly5215Asp	G5215D	missense_variant	G	A,T	0.000596189	3.19387e-05	-
M	26828	p.Leu102Leu	L102L	synonymous_variant	G	T,A	0.000596189	2.12925e-05	-
ORF6	27297	p.Ile32Ile	I32I	synonymous_variant	C	T,A	0.000596189	2.12925e-05	-
N	28310	p.Pro13Thr	P13T	missense_variant	C	T,A	0.000596189	0.000383264	-
N	29013	p.Thr247Asn	T247N	missense_variant	C	T,A	0.000596189	2.12925e-05	-
S	22021	p.Met153Ile	M153I	missense_variant	G	T,A,C	0.000596189	0.000117108	1.06462e-05
S	22224	p.Ser221Trp	S221W	missense_variant	C	T,G	0.000596189	2.12925e-05	-
S	24095	p.Ala845Thr	A845T	missense_variant	G	T,A	0.000596189	7.45236e-05	-
S	24370	p.Asp936Glu	D936E	missense_variant	C	T,A	0.000596189	1.06462e-05	-
ORF1ab	1141	p.Lys292Asn	K292N	missense_variant	G	T	0.000585542	-	-
ORF1ab	2509	p.Pro748Pro	P748P	synonymous_variant	C	T	0.000585542	-	-
ORF1ab	4999	p.Asn1578Asn	N1578N	synonymous_variant	C	T	0.000585542	-	-
ORF1ab	8152	p.Val2629Val	V2629V	synonymous_variant	C	T	0.000585542	-	-
ORF1ab	16247	p.Ala5328Val	A5328V	missense_variant	C	T	0.000585542	-	-
ORF1ab	16952	p.Thr5563Ile	T5563I	missense_variant	C	T	0.000585542	-	-
ORF1ab	17163	p.Cys5633Cys	C5633C	synonymous_variant	C	T	0.000585542	-	-
ORF3a	25701	p.Leu106fs	L106NA	frameshift_variant	C	CC	0.000585542	-	-
ORF3a	25708	p.Leu106Phe	L106F	missense_variant	C	T	0.000585542	-	-
N	28739	p.Ala156Ser	A156S	missense_variant	G	T	0.000585542	-	-
ORF10	29672	p.Ter39Glnext*?	NA39NA	stop_lost&splice_region_variant	T	C	0.000585542	-	-
ORF1ab	16163	p.Thr5300Asn	T5300N	missense_variant	C	T,A	0.000585542	1.06462e-05	-
ORF1ab	19086	p.Lys6274Asn	K6274N	missense_variant	G	T,A	0.000585542	2.12925e-05	-
M	26882	p.Leu120Leu	L120L	synonymous_variant	C	T,G	0.000585542	1.06462e-05	-
M	27005	p.Ile161Met	I161M	missense_variant	C	T,G	0.000585542	1.06462e-05	-
N	28514	p.Asp81His	D81H	missense_variant	G	T,C	0.000585542	5.32311e-05	-
N	28903	p.Met210Ile	M210I	missense_variant	G	T,C,A	0.000585542	5.32311e-05	4.25849e-05
S	24098	p.Ala846Ser	A846S	missense_variant	G	T	0.000585542	-	-
S	25047	p.Pro1162Gln	P1162Q	missense_variant	C	T,G,A	0.000585542	4.25849e-05	3.19387e-05
ORF1ab	1380	p.Ala372Val	A372V	missense_variant	C	T	0.000574896	-	-
ORF1ab	2969	p.Met902Val	M902V	missense_variant	A	G	0.000574896	-	-
ORF1ab	5284	p.Asn1673Asn	N1673N	synonymous_variant	C	T	0.000574896	-	-
ORF1ab	6406	p.Val2047Val	V2047V	synonymous_variant	C	T	0.000574896	-	-
ORF1ab	6681	p.Ala2139Val	A2139V	missense_variant	C	T	0.000574896	-	-
ORF1ab	7870	p.Ser2535Ser	S2535S	synonymous_variant	A	G	0.000574896	-	-
ORF1ab	10771	p.Tyr3502Tyr	Y3502Y	synonymous_variant	T	C	0.000574896	-	-
ORF1ab	15371	p.Thr5036Met	T5036M	missense_variant	C	T	0.000574896	-	-
ORF1ab	18894	p.Cys6210Cys	C6210C	synonymous_variant	C	T	0.000574896	-	-
ORF3a	25413	p.Ile7Ile	I7I	synonymous_variant	C	T	0.000574896	-	-
ORF3a	25613	p.Ser74Phe	S74F	missense_variant	C	T	0.000574896	-	-
ORF3a	25701	p.Leu106fs	L106NA	frameshift_variant	C	CC	0.000574896	-	-
ORF3a	25910	p.Asp173Gly	D173G	missense_variant	A	G	0.000574896	-	-
ORF1ab	10262	p.Ala3333Thr	A3333T	missense_variant	G	A,T	0.000574896	7.45236e-05	-
ORF1ab	11335	p.Val3690Val	V3690V	synonymous_variant	G	T,A	0.000574896	2.12925e-05	-
ORF1ab	15760	p.Gly5166Ser	G5166S	missense_variant	G	A,T	0.000574896	6.38774e-05	-
ORF7a	27415	p.Ala8Thr	A8T	missense_variant	G	A,T	0.000574896	0.000287448	-
ORF1ab	17808	p.Lys5848Asn	K5848N	missense_variant	G	T,C,A	0.000574896	2.12925e-05	2.12925e-05
ORF1ab	174	.	.	upstream_gene_variant	G	T,A,C	0.000574896	0.000255509	0.000127755
S	22498	p.Ile312Ile	I312I	synonymous_variant	C	T	0.000574896	-	-
S	22661	p.Val367Ile	V367I	missense_variant	G	T,A,C	0.000574896	4.25849e-05	3.19387e-05
ORF1ab	2810	p.Ile849Val	I849V	missense_variant	A	G	0.00056425	-	-
ORF1ab	4442	p.Val1393Leu	V1393L	missense_variant	G	T	0.00056425	-	-
ORF1ab	6982	p.Cys2239Cys	C2239C	synonymous_variant	C	T	0.00056425	-	-
ORF1ab	7869	p.Ser2535Leu	S2535L	missense_variant	C	T	0.00056425	-	-
ORF1ab	9172	p.Leu2969Leu	L2969L	synonymous_variant	T	C	0.00056425	-	-
ORF1ab	9634	p.Leu3123Phe	L3123F	missense_variant	A	T	0.00056425	-	-
ORF1ab	9705	p.Cys3147Phe	C3147F	missense_variant	G	T	0.00056425	-	-
ORF1ab	11224	p.Val3653Val	V3653V	synonymous_variant	C	T	0.00056425	-	-
ORF1ab	13994	p.Ala4577Val	A4577V	missense_variant	C	T	0.00056425	-	-
ORF1ab	14313	p.Asp4683Asp	D4683D	synonymous_variant	T	C	0.00056425	-	-
ORF1ab	16479	p.Phe5405Phe	F5405F	synonymous_variant	T	C	0.00056425	-	-
ORF1ab	18292	p.Ala6010Ser	A6010S	missense_variant	G	T	0.00056425	-	-
ORF3a	25701	p.Leu106fs	L106NA	frameshift_variant	C	CC	0.00056425	-	-
ORF7a	27499	p.Ser36Pro	S36P	missense_variant	T	C	0.00056425	-	-
ORF7a	27542	p.Ala50Val	A50V	missense_variant	C	T	0.00056425	-	-
ORF7b	27847	p.Ser31Leu	S31L	missense_variant	C	T	0.00056425	-	-
ORF8	27923	p.Ile10Ile	I10I	synonymous_variant	C	T	0.00056425	-	-
N	28727	p.Ala152Ser	A152S	missense_variant	G	T	0.00056425	-	-
ORF1ab	9805	p.Leu3180Leu	L3180L	synonymous_variant	G	T,A	0.00056425	4.25849e-05	-
ORF1ab	10642	p.Thr3459Thr	T3459T	synonymous_variant	G	T,A	0.00056425	2.12925e-05	-
N	28321	p.Thr16Thr	T16T	synonymous_variant	G	T,A	0.00056425	0.000149047	-
ORF3a	25440	p.Lys16Asn	K16N	missense_variant	G	T,A,C	0.00056425	0.000180986	1.06462e-05
M	26589	p.Val23Ile	V23I	missense_variant	G	T,C,A	0.00056425	0.000234217	3.19387e-05
N	29477	p.Asp402Asn	D402N	missense_variant	G	T,C,A	0.00056425	2.12925e-05	1.06462e-05
S	22335	p.Trp258*	W258NA	stop_gained	G	T,C,A	0.00056425	3.19387e-05	1.06462e-05
S	22404	p.Glu281Val	E281V	missense_variant	A	T	0.00056425	-	-
S	22995	p.Thr478Lys	T478K	missense_variant	C	T,A,G	0.00056425	3.19387e-05	1.06462e-05
S	25186	p.Gln1208His	Q1208H	missense_variant	G	T,A	0.00056425	1.06462e-05	-
S	29764	.	.	downstream_gene_variant	G	T,A,C	0.00056425	0.000138401	1.06462e-05
ORF1ab	1973	p.Leu570Leu	L570L	synonymous_variant	C	T	0.000553604	-	-
ORF1ab	2526	p.Glu754Ala	E754A	missense_variant	A	C	0.000553604	-	-
ORF1ab	3543	p.Thr1093Ile	T1093I	missense_variant	C	T	0.000553604	-	-
ORF1ab	3653	p.Leu1130Phe	L1130F	missense_variant	C	T	0.000553604	-	-
ORF1ab	5806	p.Cys1847Cys	C1847C	synonymous_variant	C	T	0.000553604	-	-
ORF1ab	9267	p.Ser3001Asn	S3001N	missense_variant	G	A	0.000553604	-	-
ORF1ab	16193	p.Pro5310Leu	P5310L	missense_variant	C	T	0.000553604	-	-
ORF1ab	21057	p.Asp6931Asp	D6931D	synonymous_variant	C	T	0.000553604	-	-
ORF3a	25460	p.Ala23Val	A23V	missense_variant	C	T	0.000553604	-	-
ORF3a	25701	p.Leu106fs	L106NA	frameshift_variant	C	CC	0.000553604	-	-
ORF3a	26157	p.Val256fs	V256NA	frameshift_variant	TG	T	0.000553604	-	-
ORF1ab	4399	p.Met1378Ile	M1378I	missense_variant	G	T,A	0.000553604	1.06462e-05	-
ORF1ab	6843	p.Ser2193Tyr	S2193Y	missense_variant	C	T,A	0.000553604	1.06462e-05	-
ORF8	27925	p.Thr11Lys	T11K	missense_variant	C	T,A	0.000553604	9.5816e-05	-
ORF8	27950	p.Glu19Asp	E19D	missense_variant	A	C,G	0.000553604	1.06462e-05	-
N	29375	p.Pro368Ala	P368A	missense_variant	C	T,G	0.000553604	1.06462e-05	-
ORF1ab	11521	p.Met3752Ile	M3752I	missense_variant	G	A,T,C	0.000553604	0.000500373	4.25849e-05
ORF1ab	17119	p.Leu5619Ile	L5619I	missense_variant	C	A,T,G	0.000553604	0.000127755	1.06462e-05
S	22592	p.Ala344Thr	A344T	missense_variant	G	T,A	0.000553604	2.12925e-05	-
S	21621	p.Thr20Ile	T20I	missense_variant	C	T	0.000542958	-	-
ORF1ab	541	p.Leu92Leu	L92L	synonymous_variant	C	T	0.000542958	-	-
ORF1ab	2305	p.Lys680Asn	K680N	missense_variant	G	T	0.000542958	-	-
ORF1ab	2399	p.His712Tyr	H712Y	missense_variant	C	T	0.000542958	-	-
ORF1ab	7764	p.Ser2500Phe	S2500F	missense_variant	C	T	0.000542958	-	-
ORF1ab	10458	p.Thr3398Ile	T3398I	missense_variant	C	T	0.000542958	-	-
ORF1ab	11704	p.Tyr3813Tyr	Y3813Y	synonymous_variant	C	T	0.000542958	-	-
ORF1ab	12459	p.Thr4065Ile	T4065I	missense_variant	C	T	0.000542958	-	-
ORF1ab	12823	p.Ser4186Ser	S4186S	synonymous_variant	C	T	0.000542958	-	-
ORF1ab	16853	p.Gly5530Val	G5530V	missense_variant	G	T	0.000542958	-	-
ORF1ab	17012	p.Ser5583Leu	S5583L	missense_variant	C	T	0.000542958	-	-
ORF1ab	19154	p.Thr6297Ile	T6297I	missense_variant	C	T	0.000542958	-	-
ORF3a	25701	p.Leu106fs	L106NA	frameshift_variant	C	CC	0.000542958	-	-
ORF3a	26160	p.Val256Val	V256V	synonymous_variant	T	C	0.000542958	-	-
E	26389	p.Val49Leu	V49L	missense_variant	G	T	0.000542958	-	-
ORF8	28193	p.Val100Val	V100V	synonymous_variant	G	T	0.000542958	-	-
N	28905	p.Ala211Val	A211V	missense_variant	C	T	0.000542958	-	-
ORF1ab	1368	p.Ile368Thr	I368T	missense_variant	T	C,G	0.000542958	1.06462e-05	-
ORF1ab	4755	p.Pro1497His	P1497H	missense_variant	C	T,A	0.000542958	1.06462e-05	-
ORF1ab	6449	p.Leu2062Ile	L2062I	missense_variant	C	T,A	0.000542958	3.19387e-05	-
ORF1ab	6539	p.His2092Asn	H2092N	missense_variant	C	T,A	0.000542958	3.19387e-05	-
ORF1ab	13620	p.Asp4452Glu	D4452E	missense_variant	C	T,A	0.000542958	1.06462e-05	-
ORF1ab	18144	p.Thr5960Thr	T5960T	synonymous_variant	T	C,A	0.000542958	1.06462e-05	-
ORF1ab	19164	p.Asp6300Glu	D6300E	missense_variant	C	T,A	0.000542958	1.06462e-05	-
ORF1ab	20031	p.Ala6589Ala	A6589A	synonymous_variant	C	A,T	0.000542958	0.000340679	-
ORF8	28098	p.Ser69Pro	S69P	missense_variant	T	C,G	0.000542958	2.12925e-05	-
N	28628	p.Ala119Pro	A119P	missense_variant	G	T,C	0.000542958	5.32311e-05	-
ORF8	27996	p.Asp35Asn	D35N	missense_variant	G	T,A,C	0.000542958	2.12925e-05	1.06462e-05
S	24351	p.Ala930Val	A930V	missense_variant	C	T	0.000542958	-	-
S	25276	p.Thr1238Thr	T1238T	synonymous_variant	C	T,A	0.000542958	0.000202278	-
S	29729	.	.	downstream_gene_variant	TC	T	0.000542958	-	-
S	29753	.	.	downstream_gene_variant	T	C,A,G	0.000542958	2.12925e-05	1.06462e-05
S	21641	p.Ala27Thr	A27T	missense_variant	G	T,A	0.000532311	0.000117108	-
S	21770	p.Val70Ile	V70I	missense_variant	G	T,A	0.000532311	4.25849e-05	-
ORF1ab	635	p.Arg124Cys	R124C	missense_variant	C	T	0.000532311	-	-
ORF1ab	4331	p.Leu1356Leu	L1356L	synonymous_variant	C	T	0.000532311	-	-
ORF1ab	9344	p.Leu3027Phe	L3027F	missense_variant	C	T	0.000532311	-	-
ORF1ab	12357	p.Thr4031Ile	T4031I	missense_variant	C	T	0.000532311	-	-
ORF1ab	19264	p.Leu6334Phe	L6334F	missense_variant	C	T	0.000532311	-	-
ORF3a	25701	p.Leu106fs	L106NA	frameshift_variant	C	CC	0.000532311	-	-
ORF3a	25912	p.Gly174Cys	G174C	missense_variant	G	T	0.000532311	-	-
ORF7b	27874	p.Thr40Ile	T40I	missense_variant	C	T	0.000532311	-	-
ORF1ab	2878	p.Phe871Leu	F871L	missense_variant	C	T,A	0.000532311	4.25849e-05	-
ORF1ab	6781	p.Phe2172Leu	F2172L	missense_variant	C	T,A	0.000532311	1.06462e-05	-
ORF1ab	12832	p.Gln4189His	Q4189H	missense_variant	G	A,T	0.000532311	0.000223571	-
N	28282	p.Asp3Glu	D3E	missense_variant	T	C,A	0.000532311	9.5816e-05	-
N	28344	p.Thr24Asn	T24N	missense_variant	C	A,T	0.000532311	0.000308741	-
N	28985	p.Gly238Ser	G238S	missense_variant	G	T,A	0.000532311	0.000106462	-
N	29188	p.Ala305Ala	A305A	synonymous_variant	A	T,G	0.000532311	1.06462e-05	-
ORF3a	25647	p.Leu85Phe	L85F	missense_variant	G	T,A,C	0.000532311	3.19387e-05	1.06462e-05
ORF7a	27577	p.Gln62*	Q62NA	stop_gained	C	T,G,A	0.000532311	1.06462e-05	1.06462e-05
S	24998	p.Asp1146Asn	D1146N	missense_variant	G	C,T,A	0.000532311	0.000106462	1.06462e-05
S	29737	.	.	downstream_gene_variant	GC	G	0.000532311	-	-
S	29741	.	.	downstream_gene_variant	CG	C	0.000532311	-	-
S	29790	.	.	downstream_gene_variant	AT	A	0.000532311	-	-
S	29791	.	.	downstream_gene_variant	TA	T	0.000532311	-	-
S	21691	p.Phe43Phe	F43F	synonymous_variant	C	T	0.000521665	-	-
S	21786	p.Gly75Asp	G75D	missense_variant	G	T,A,C	0.000521665	0.000138401	3.19387e-05
ORF1ab	3179	p.Glu972Lys	E972K	missense_variant	G	A	0.000521665	-	-
ORF1ab	4201	p.Met1312Ile	M1312I	missense_variant	G	T	0.000521665	-	-
ORF1ab	7560	p.Arg2432Lys	R2432K	missense_variant	G	A	0.000521665	-	-
ORF1ab	11102	p.Pro3613Ser	P3613S	missense_variant	C	T	0.000521665	-	-
ORF1ab	13115	p.Leu4284Leu	L4284L	synonymous_variant	C	T	0.000521665	-	-
ORF1ab	16178	p.Ser5305Leu	S5305L	missense_variant	C	T	0.000521665	-	-
ORF1ab	16206	p.Glu5314Asp	E5314D	missense_variant	G	T	0.000521665	-	-
ORF1ab	16362	p.Val5366Val	V5366V	synonymous_variant	C	T	0.000521665	-	-
ORF1ab	17799	p.Val5845Val	V5845V	synonymous_variant	A	G	0.000521665	-	-
ORF1ab	19884	p.Tyr6540Tyr	Y6540Y	synonymous_variant	C	T	0.000521665	-	-
ORF1ab	20132	p.Ala6623Val	A6623V	missense_variant	C	T	0.000521665	-	-
ORF3a	25701	p.Leu106fs	L106NA	frameshift_variant	C	CC	0.000521665	-	-
ORF1ab	1630	p.Gln455His	Q455H	missense_variant	A	C,T	0.000521665	1.06462e-05	-
ORF1ab	4586	p.Leu1441Ile	L1441I	missense_variant	C	T,A	0.000521665	3.19387e-05	-
ORF1ab	5142	p.Thr1626Asn	T1626N	missense_variant	C	T,A	0.000521665	1.06462e-05	-
ORF1ab	6337	p.Ser2024Ser	S2024S	synonymous_variant	G	T,A	0.000521665	3.19387e-05	-
ORF1ab	14178	p.Thr4638Thr	T4638T	synonymous_variant	C	T,A	0.000521665	0.000404557	-
ORF1ab	18412	p.Val6050Ile	V6050I	missense_variant	G	T,A	0.000521665	3.19387e-05	-
ORF1ab	936	p.Thr224Asn	T224N	missense_variant	C	T,A,G	0.000521665	3.19387e-05	1.06462e-05
M	26759	p.Gly79Gly	G79G	synonymous_variant	A	T,C,G	0.000521665	1.06462e-05	1.06462e-05
N	28893	p.Pro207His	P207H	missense_variant	C	T,A,G	0.000521665	7.45236e-05	2.12925e-05
S	21811	p.Val83Val	V83V	synonymous_variant	C	T,G,A	0.000521665	3.19387e-05	1.06462e-05
S	21974	p.Asp138His	D138H	missense_variant	G	T,C	0.000521665	0.000415203	-
S	22432	p.Asp290Glu	D290E	missense_variant	C	T,G	0.000521665	1.06462e-05	-
S	22484	p.Val308Ile	V308I	missense_variant	G	T,C,A	0.000521665	2.12925e-05	1.06462e-05
S	25111	p.Ile1183Ile	I1183I	synonymous_variant	T	A	0.000521665	-	-
S	25316	p.Ser1252Pro	S1252P	missense_variant	T	C	0.000521665	-	-
S	29738	.	.	downstream_gene_variant	CC	C	0.000521665	-	-
S	29739	.	.	downstream_gene_variant	CA	C	0.000521665	-	-
S	29740	.	.	downstream_gene_variant	AC	A	0.000521665	-	-
S	29871	.	.	downstream_gene_variant	A	G,T,C	0.000521665	7.45236e-05	4.25849e-05
S	21789	p.Thr76Ile	T76I	missense_variant	C	T	0.000511019	-	-
ORF1ab	489	p.Asp75Gly	D75G	missense_variant	A	G	0.000511019	-	-
ORF1ab	1904	p.Ile547Val	I547V	missense_variant	A	G	0.000511019	-	-
ORF1ab	3903	p.Pro1213Leu	P1213L	missense_variant	C	T	0.000511019	-	-
ORF1ab	8031	p.Lys2589Arg	K2589R	missense_variant	A	G	0.000511019	-	-
ORF1ab	12115	p.Ser3950Ser	S3950S	synonymous_variant	C	T	0.000511019	-	-
ORF1ab	13947	p.Pro4561Pro	P4561P	synonymous_variant	A	T	0.000511019	-	-
ORF1ab	18255	p.Met5997Ile	M5997I	missense_variant	G	T	0.000511019	-	-
ORF1ab	19763	p.Thr6500Ile	T6500I	missense_variant	C	T	0.000511019	-	-
ORF3a	25701	p.Leu106fs	L106NA	frameshift_variant	C	CC	0.000511019	-	-
ORF3a	25782	p.Cys130Cys	C130C	synonymous_variant	C	T	0.000511019	-	-
ORF3a	26078	p.Thr229Ile	T229I	missense_variant	C	T	0.000511019	-	-
ORF1ab	2537	p.Leu758Val	L758V	missense_variant	T	G,C	0.000511019	6.38774e-05	-
ORF1ab	4456	p.Ala1397Ala	A1397A	synonymous_variant	C	T,A	0.000511019	1.06462e-05	-
ORF1ab	12759	p.Asp4165Ala	D4165A	missense_variant	A	G,C	0.000511019	4.25849e-05	-
ORF1ab	20931	p.Thr6889Thr	T6889T	synonymous_variant	G	T,A	0.000511019	0.000340679	-
ORF3a	25445	p.Gly18Asp	G18D	missense_variant	G	T,A	0.000511019	0.000117108	-
M	26894	p.Leu124Leu	L124L	synonymous_variant	C	T,A	0.000511019	1.06462e-05	-
N	29370	p.Thr366Arg	T366R	missense_variant	C	T,G	0.000511019	0.000372618	-
S	25267	p.Cys1235Cys	C1235C	synonymous_variant	C	T	0.000511019	-	-
S	29736	.	.	downstream_gene_variant	GG	G	0.000511019	-	-
S	29761	.	.	downstream_gene_variant	AC	A	0.000511019	-	-
S	21808	p.Pro82Pro	P82P	synonymous_variant	T	A,C,G	0.000500373	2.12925e-05	1.06462e-05
ORF1ab	1204	p.Asn313Asn	N313N	synonymous_variant	C	T	0.000500373	-	-
ORF1ab	1387	p.His374His	H374H	synonymous_variant	C	T	0.000500373	-	-
ORF1ab	1909	p.Phe548Phe	F548F	synonymous_variant	C	T	0.000500373	-	-
ORF1ab	2018	p.Met585Val	M585V	missense_variant	A	G	0.000500373	-	-
ORF1ab	2106	p.Thr614Ile	T614I	missense_variant	C	T	0.000500373	-	-
ORF1ab	4276	p.Tyr1337Tyr	Y1337Y	synonymous_variant	C	T	0.000500373	-	-
ORF1ab	5817	p.Ala1851Val	A1851V	missense_variant	C	T	0.000500373	-	-
ORF1ab	7299	p.Ala2345Val	A2345V	missense_variant	C	T	0.000500373	-	-
ORF1ab	10561	p.Thr3432Thr	T3432T	synonymous_variant	T	C	0.000500373	-	-
ORF1ab	11824	p.Ile3853Ile	I3853I	synonymous_variant	C	T	0.000500373	-	-
ORF1ab	11839	p.Val3858Val	V3858V	synonymous_variant	A	G	0.000500373	-	-
ORF1ab	14708	p.Ala4815Val	A4815V	missense_variant	C	T	0.000500373	-	-
ORF1ab	17999	p.Thr5912Ile	T5912I	missense_variant	C	T	0.000500373	-	-
ORF1ab	18457	p.Pro6065Ser	P6065S	missense_variant	C	T	0.000500373	-	-
ORF1ab	18818	p.Tyr6185Cys	Y6185C	missense_variant	A	G	0.000500373	-	-
ORF1ab	20312	p.Ala6683Val	A6683V	missense_variant	C	T	0.000500373	-	-
ORF3a	25553	p.Ala54Val	A54V	missense_variant	C	T	0.000500373	-	-
ORF3a	25701	p.Leu106fs	L106NA	frameshift_variant	C	CC	0.000500373	-	-
ORF3a	25798	p.Lys136Glu	K136E	missense_variant	A	G	0.000500373	-	-
ORF3a	26110	p.Pro240Ser	P240S	missense_variant	C	T	0.000500373	-	-
M	26615	p.Trp31Cys	W31C	missense_variant	G	T	0.000500373	-	-
N	28436	p.Ala55Ser	A55S	missense_variant	G	T	0.000500373	-	-
N	28674	p.Ala134Val	A134V	missense_variant	C	T	0.000500373	-	-
N	29171	p.His300Tyr	H300Y	missense_variant	C	T	0.000500373	-	-
N	29284	p.Ile337Ile	I337I	synonymous_variant	C	T	0.000500373	-	-
N	29303	p.Pro344Ser	P344S	missense_variant	C	T	0.000500373	-	-
N	29391	p.Lys373Arg	K373R	missense_variant	A	G	0.000500373	-	-
ORF1ab	478	p.Ile71Ile	I71I	synonymous_variant	C	T,A	0.000500373	1.06462e-05	-
ORF1ab	4162	p.Val1299Val	V1299V	synonymous_variant	G	T,A	0.000500373	2.12925e-05	-
ORF1ab	6404	p.Val2047Ile	V2047I	missense_variant	G	T,A	0.000500373	1.06462e-05	-
ORF1ab	16993	p.Tyr5577Asn	Y5577N	missense_variant	T	C,A	0.000500373	0.000298094	-
ORF1ab	17722	p.Val5820Ile	V5820I	missense_variant	G	T,A	0.000500373	2.12925e-05	-
ORF3a	25580	p.Ile63Lys	I63K	missense_variant	T	C,A	0.000500373	1.06462e-05	-
ORF7b	27807	p.Leu18Val	L18V	missense_variant	C	T,G	0.000500373	1.06462e-05	-
ORF1ab	13	.	.	upstream_gene_variant	T	C,A	0.000500373	0.000138401	-
ORF3a	25660	p.Val90Ile	V90I	missense_variant	G	T,C,A	0.000500373	0.000180986	2.12925e-05
S	22203	p.Arg214His	R214H	missense_variant	G	T,A	0.000500373	1.06462e-05	-
S	24872	p.Val1104Ile	V1104I	missense_variant	G	T,A	0.000500373	0.000149047	-
S	29735	.	.	downstream_gene_variant	AG	A	0.000500373	-	-
S	29785	.	.	downstream_gene_variant	T	A,C	0.000500373	1.06462e-05	-
S	21711	p.Ser50Leu	S50L	missense_variant	C	T	0.000489726	-	-
S	21721	p.Asp53Asp	D53D	synonymous_variant	C	T	0.000489726	-	-
ORF1ab	1537	p.Val424Val	V424V	synonymous_variant	T	C	0.000489726	-	-
ORF1ab	8944	p.Gly2893Gly	G2893G	synonymous_variant	T	C	0.000489726	-	-
ORF1ab	15752	p.Ala5163Val	A5163V	missense_variant	C	T	0.000489726	-	-
ORF1ab	16428	p.Tyr5388Tyr	Y5388Y	synonymous_variant	C	T	0.000489726	-	-
ORF1ab	18526	p.Arg6088Cys	R6088C	missense_variant	C	T	0.000489726	-	-
ORF1ab	20719	p.Leu6819Leu	L6819L	synonymous_variant	C	T	0.000489726	-	-
ORF3a	25701	p.Leu106fs	L106NA	frameshift_variant	C	CC	0.000489726	-	-
M	26822	p.Phe100Phe	F100F	synonymous_variant	C	T	0.000489726	-	-
ORF7a	27641	p.Ser83Leu	S83L	missense_variant	C	T	0.000489726	-	-
ORF1ab	4148	p.Val1295Ile	V1295I	missense_variant	G	T,A	0.000489726	2.12925e-05	-
ORF1ab	13339	p.Asn4358Lys	N4358K	missense_variant	T	C,A	0.000489726	1.06462e-05	-
ORF1ab	14362	p.Leu4700Met	L4700M	missense_variant	C	T,A	0.000489726	3.19387e-05	-
E	26340	p.Ala32Ala	A32A	synonymous_variant	C	T,A	0.000489726	1.06462e-05	-
ORF7a	27741	p.Leu116Leu	L116L	synonymous_variant	C	T,G	0.000489726	1.06462e-05	-
N	28705	p.Asp144Glu	D144E	missense_variant	T	C,G	0.000489726	1.06462e-05	-
ORF1ab	61	.	.	upstream_gene_variant	G	T,A	0.000489726	3.19387e-05	-
S	22205	p.Asp215Asn	D215N	missense_variant	G	C,T,A	0.000489726	0.000340679	1.06462e-05
S	23695	p.Ser711Ser	S711S	synonymous_variant	T	C,A	0.000489726	1.06462e-05	-
S	29733	.	.	downstream_gene_variant	CG	C	0.000489726	-	-
S	29734	.	.	downstream_gene_variant	GA	G	0.000489726	-	-
S	21627	p.Thr22Asn	T22N	missense_variant	C	T,A	0.00047908	0.000223571	-
ORF1ab	506	p.His81Tyr	H81Y	missense_variant	C	T	0.00047908	-	-
ORF1ab	593	p.His110Tyr	H110Y	missense_variant	C	T	0.00047908	-	-
ORF1ab	1623	p.Ile453Thr	I453T	missense_variant	T	C	0.00047908	-	-
ORF1ab	2775	p.Lys837Arg	K837R	missense_variant	A	G	0.00047908	-	-
ORF1ab	6255	p.Ala1997Val	A1997V	missense_variant	C	T	0.00047908	-	-
ORF1ab	7113	p.Thr2283Ile	T2283I	missense_variant	C	T	0.00047908	-	-
ORF1ab	10795	p.Val3510Val	V3510V	synonymous_variant	T	C	0.00047908	-	-
ORF1ab	14912	p.Asn4883Ser	N4883S	missense_variant	A	G	0.00047908	-	-
ORF1ab	18186	p.Met5974Ile	M5974I	missense_variant	G	T	0.00047908	-	-
ORF1ab	19960	p.Thr6566Ala	T6566A	missense_variant	A	G	0.00047908	-	-
ORF3a	25701	p.Leu106fs	L106NA	frameshift_variant	C	CC	0.00047908	-	-
N	29311	p.Phe346Phe	F346F	synonymous_variant	C	T	0.00047908	-	-
N	29445	p.Thr391Ile	T391I	missense_variant	C	T	0.00047908	-	-
ORF1ab	1469	p.Arg402Gly	R402G	missense_variant	C	T,G	0.00047908	1.06462e-05	-
ORF1ab	13348	p.Val4361Val	V4361V	synonymous_variant	G	T,A	0.00047908	2.12925e-05	-
ORF1ab	14122	p.Gly4620Ser	G4620S	missense_variant	G	T,A	0.00047908	1.06462e-05	-
ORF1ab	15327	p.Met5021Ile	M5021I	missense_variant	G	T,A	0.00047908	2.12925e-05	-
ORF1ab	17259	p.Glu5665Asp	E5665D	missense_variant	G	T,A	0.00047908	2.12925e-05	-
ORF3a	25555	p.Val55Ile	V55I	missense_variant	G	T,A	0.00047908	1.06462e-05	-
ORF3a	25692	p.Gly100Gly	G100G	synonymous_variant	C	T,A	0.00047908	1.06462e-05	-
M	26769	p.Ala83Thr	A83T	missense_variant	G	T,A	0.00047908	3.19387e-05	-
ORF1ab	7936	p.Ala2557Ala	A2557A	synonymous_variant	G	T,A,C	0.00047908	0.000361972	8.51698e-05
N	29140	p.Gln289His	Q289H	missense_variant	G	T,C,A	0.00047908	9.5816e-05	3.19387e-05
N	29364	p.Pro364Gln	P364Q	missense_variant	C	T,G,A	0.00047908	2.12925e-05	1.06462e-05
ORF1ab	28	.	.	upstream_gene_variant	C	T,G,A	0.00047908	1.06462e-05	1.06462e-05
S	22482	p.Thr307Asn	T307N	missense_variant	C	T,A	0.00047908	5.32311e-05	-
S	23683	p.Tyr707Tyr	Y707Y	synonymous_variant	C	T	0.00047908	-	-
S	24038	p.Val826Met	V826M	missense_variant	G	T,A	0.00047908	1.06462e-05	-
S	29730	.	.	downstream_gene_variant	CA	C	0.00047908	-	-
S	29731	.	.	downstream_gene_variant	AC	A	0.00047908	-	-
S	29732	.	.	downstream_gene_variant	CC	C	0.00047908	-	-
S	29754	.	.	downstream_gene_variant	C	T,A,G	0.00047908	2.12925e-05	2.12925e-05
S	29867	.	.	downstream_gene_variant	TG	T	0.00047908	-	-
S	21727	p.Phe55Phe	F55F	synonymous_variant	C	T	0.000468434	-	-
ORF1ab	346	p.Leu27Leu	L27L	synonymous_variant	C	T	0.000468434	-	-
ORF1ab	2232	p.Ala656Val	A656V	missense_variant	C	T	0.000468434	-	-
ORF1ab	3743	p.His1160Tyr	H1160Y	missense_variant	C	T	0.000468434	-	-
ORF1ab	4878	p.Thr1538Ile	T1538I	missense_variant	C	T	0.000468434	-	-
ORF1ab	8106	p.Ala2614Val	A2614V	missense_variant	C	T	0.000468434	-	-
ORF1ab	8480	p.Pro2739Ser	P2739S	missense_variant	C	T	0.000468434	-	-
ORF1ab	10874	p.Asn3537Asp	N3537D	missense_variant	A	G	0.000468434	-	-
ORF1ab	12073	p.Asp3936Asp	D3936D	synonymous_variant	C	T	0.000468434	-	-
ORF1ab	12754	p.Cys4163Cys	C4163C	synonymous_variant	C	T	0.000468434	-	-
ORF1ab	12885	p.Thr4207Ile	T4207I	missense_variant	C	T	0.000468434	-	-
ORF1ab	13329	p.Thr4355Ile	T4355I	missense_variant	C	T	0.000468434	-	-
ORF1ab	15648	p.Asp5128Asp	D5128D	synonymous_variant	T	C	0.000468434	-	-
ORF1ab	18713	p.Ala6150Val	A6150V	missense_variant	C	T	0.000468434	-	-
ORF1ab	20037	p.Asn6591Asn	N6591N	synonymous_variant	T	C	0.000468434	-	-
ORF3a	25701	p.Leu106fs	L106NA	frameshift_variant	C	CC	0.000468434	-	-
N	29420	p.Pro383Ser	P383S	missense_variant	C	T	0.000468434	-	-
ORF1ab	183	.	.	upstream_gene_variant	C	T	0.000468434	-	-
ORF1ab	3831	p.Ser1189Asn	S1189N	missense_variant	G	A,C	0.000468434	1.06462e-05	-
ORF1ab	4795	p.Ser1510Ser	S1510S	synonymous_variant	C	T,A	0.000468434	4.25849e-05	-
ORF1ab	7728	p.Ser2488Tyr	S2488Y	missense_variant	C	T,A	0.000468434	2.12925e-05	-
ORF1ab	7873	p.Leu2536Phe	L2536F	missense_variant	G	T,A	0.000468434	2.12925e-05	-
ORF1ab	8131	p.Lys2622Asn	K2622N	missense_variant	G	T,C	0.000468434	1.06462e-05	-
ORF1ab	11152	p.Val3629Val	V3629V	synonymous_variant	C	T,A	0.000468434	5.32311e-05	-
ORF1ab	18535	p.Ile6091Leu	I6091L	missense_variant	A	G,C	0.000468434	2.12925e-05	-
ORF1ab	19263	p.Asn6333Lys	N6333K	missense_variant	C	T,A	0.000468434	1.06462e-05	-
ORF1ab	20284	p.Ile6674Val	I6674V	missense_variant	A	T,G	0.000468434	7.45236e-05	-
E	26456	p.Pro71His	P71H	missense_variant	C	T,A	0.000468434	1.06462e-05	-
ORF7a	27478	p.Val29Ile	V29I	missense_variant	G	T,A	0.000468434	1.06462e-05	-
N	28845	p.Arg191His	R191H	missense_variant	G	T,A	0.000468434	7.45236e-05	-
ORF1ab	186	.	.	upstream_gene_variant	C	T,A	0.000468434	1.06462e-05	-
ORF1ab	17977	p.Leu5905Ile	L5905I	missense_variant	C	T,A,G	0.000468434	2.12925e-05	1.06462e-05
S	22000	p.His146Gln	H146Q	missense_variant	C	T,A	0.000468434	6.38774e-05	-
S	22206	p.Asp215Gly	D215G	missense_variant	A	G,T	0.000468434	0.000180986	-
S	23422	p.Val620Val	V620V	synonymous_variant	C	T,A	0.000468434	1.06462e-05	-
S	25266	p.Cys1235Phe	C1235F	missense_variant	G	T	0.000468434	-	-
S	25302	p.Cys1247Tyr	C1247Y	missense_variant	G	T,A,C	0.000468434	0.000117108	1.06462e-05
S	29869	.	.	downstream_gene_variant	A	T,G,C	0.000468434	0.000106462	2.12925e-05
S	21638	p.Pro26Thr	P26T	missense_variant	C	T,A	0.000457788	2.12925e-05	-
ORF1ab	3992	p.Leu1243Leu	L1243L	synonymous_variant	C	T	0.000457788	-	-
ORF1ab	6387	p.Cys2041Tyr	C2041Y	missense_variant	G	A	0.000457788	-	-
ORF1ab	10202	p.Leu3313Phe	L3313F	missense_variant	C	T	0.000457788	-	-
ORF1ab	10902	p.Gly3546Asp	G3546D	missense_variant	G	A	0.000457788	-	-
ORF1ab	11455	p.Ala3730Ala	A3730A	synonymous_variant	C	T	0.000457788	-	-
ORF1ab	11535	p.Gly3757Val	G3757V	missense_variant	G	T	0.000457788	-	-
ORF1ab	14980	p.Leu4906Phe	L4906F	missense_variant	C	T	0.000457788	-	-
ORF1ab	15669	p.Asn5135Asn	N5135N	synonymous_variant	T	C	0.000457788	-	-
ORF1ab	18978	p.Gln6238Gln	Q6238Q	synonymous_variant	A	G	0.000457788	-	-
ORF3a	25693	p.Leu101Phe	L101F	missense_variant	C	T	0.000457788	-	-
ORF3a	25701	p.Leu106fs	L106NA	frameshift_variant	C	CC	0.000457788	-	-
M	26846	p.Ser108Ser	S108S	synonymous_variant	C	T	0.000457788	-	-
N	28377	p.Ala35Val	A35V	missense_variant	C	T	0.000457788	-	-
N	28629	p.Ala119Val	A119V	missense_variant	C	T	0.000457788	-	-
N	29332	p.Leu353Leu	L353L	synonymous_variant	G	T	0.000457788	-	-
ORF1ab	4579	p.Leu1438Leu	L1438L	synonymous_variant	T	A,C	0.000457788	1.06462e-05	-
ORF1ab	6706	p.Asn2147Lys	N2147K	missense_variant	C	T,A	0.000457788	2.12925e-05	-
ORF1ab	12514	p.Thr4083Thr	T4083T	synonymous_variant	G	T,A	0.000457788	4.25849e-05	-
ORF1ab	17069	p.Ser5602Tyr	S5602Y	missense_variant	C	T,A	0.000457788	2.12925e-05	-
ORF1ab	19073	p.Asp6270Ala	D6270A	missense_variant	A	G,C	0.000457788	1.06462e-05	-
ORF1ab	20285	p.Ile6674Thr	I6674T	missense_variant	T	C,G	0.000457788	2.12925e-05	-
ORF1ab	20679	p.Pro6805Pro	P6805P	synonymous_variant	G	T,A	0.000457788	0.000180986	-
N	28326	p.Gly18Ala	G18A	missense_variant	G	T,C	0.000457788	2.12925e-05	-
N	28376	p.Ala35Thr	A35T	missense_variant	G	T,A	0.000457788	0.000149047	-
N	29374	p.Glu367Asp	E367D	missense_variant	G	A,T	0.000457788	4.25849e-05	-
ORF3a	25500	p.Pro36Pro	P36P	synonymous_variant	G	T,A,C	0.000457788	0.000180986	1.06462e-05
ORF7a	27390	.	.	upstream_gene_variant	G	C,T,A	0.000457788	0.000180986	3.19387e-05
ORF1ab	571	p.Glu102Glu	E102E	synonymous_variant	G	A	0.000447141	-	-
ORF1ab	1562	p.Cys433Arg	C433R	missense_variant	T	C	0.000447141	-	-
ORF1ab	2070	p.Thr602Ile	T602I	missense_variant	C	T	0.000447141	-	-
ORF1ab	6196	p.Pro1977Pro	P1977P	synonymous_variant	C	T	0.000447141	-	-
ORF1ab	7025	p.Met2254Val	M2254V	missense_variant	A	G	0.000447141	-	-
ORF1ab	9500	p.Ala3079Thr	A3079T	missense_variant	G	A	0.000447141	-	-
ORF1ab	10292	p.His3343Asn	H3343N	missense_variant	C	A	0.000447141	-	-
ORF1ab	11074	p.Leu3606fs	L3606NA	frameshift_variant	C	CT	0.000447141	-	-
ORF1ab	13274	p.Pro4337Ser	P4337S	missense_variant	C	T	0.000447141	-	-
ORF1ab	13426	p.Arg4387Arg	R4387R	synonymous_variant	C	T	0.000447141	-	-
ORF1ab	15978	p.Asp5238Asp	D5238D	synonymous_variant	T	C	0.000447141	-	-
ORF1ab	16323	p.Cys5353Cys	C5353C	synonymous_variant	C	T	0.000447141	-	-
ORF1ab	16457	p.Ser5398Leu	S5398L	missense_variant	C	T	0.000447141	-	-
ORF1ab	16491	p.Ala5409Ala	A5409A	synonymous_variant	T	C	0.000447141	-	-
ORF1ab	16542	p.Asn5426Asn	N5426N	synonymous_variant	T	C	0.000447141	-	-
ORF1ab	20262	p.Leu6666Leu	L6666L	synonymous_variant	A	G	0.000447141	-	-
ORF1ab	21005	p.Ala6914Val	A6914V	missense_variant	C	T	0.000447141	-	-
ORF3a	25655	p.Val88Ala	V88A	missense_variant	T	C	0.000447141	-	-
ORF3a	25701	p.Leu106fs	L106NA	frameshift_variant	C	CC	0.000447141	-	-
ORF3a	25800	p.Lys136Asn	K136N	missense_variant	A	T	0.000447141	-	-
ORF3a	26156	p.Val256fs	V256NA	frameshift_variant	TT	T	0.000447141	-	-
E	26408	p.Ser55Phe	S55F	missense_variant	C	T	0.000447141	-	-
N	29073	p.Ala267Val	A267V	missense_variant	C	T	0.000447141	-	-
N	29195	p.Ala308Ser	A308S	missense_variant	G	T	0.000447141	-	-
ORF1ab	431	p.Val56Ile	V56I	missense_variant	G	A,T	0.000447141	3.19387e-05	-
ORF1ab	14118	p.Thr4618Thr	T4618T	synonymous_variant	G	T,A	0.000447141	0.000180986	-
ORF1ab	14580	p.Met4772Ile	M4772I	missense_variant	G	T,A	0.000447141	1.06462e-05	-
ORF1ab	15857	p.Thr5198Asn	T5198N	missense_variant	C	T,A	0.000447141	1.06462e-05	-
ORF1ab	16393	p.Pro5377Thr	P5377T	missense_variant	C	T,A	0.000447141	1.06462e-05	-
ORF3a	25726	p.Val112Leu	V112L	missense_variant	G	T,C	0.000447141	2.12925e-05	-
ORF3a	25801	p.Asn137His	N137H	missense_variant	A	T,C	0.000447141	1.06462e-05	-
ORF3a	26022	p.Asp210Glu	D210E	missense_variant	C	T,G	0.000447141	2.12925e-05	-
ORF8	27999	p.Pro36Thr	P36T	missense_variant	C	T,A	0.000447141	5.32311e-05	-
ORF8	28109	p.Gln72His	Q72H	missense_variant	G	T,A	0.000447141	3.19387e-05	-
ORF8	28166	p.Gln91His	Q91H	missense_variant	G	A,T	0.000447141	4.25849e-05	-
N	28908	p.Gly212Asp	G212D	missense_variant	G	T,A	0.000447141	1.06462e-05	-
ORF10	29545	.	.	upstream_gene_variant	C	T,A	0.000447141	0.000138401	-
ORF3a	25593	p.Lys67Asn	K67N	missense_variant	G	C,T,A	0.000447141	0.000191632	1.06462e-05
S	22918	p.Leu452Leu	L452L	synonymous_variant	G	T,A	0.000447141	1.06462e-05	-
S	23230	p.Asn556Lys	N556K	missense_variant	C	T,A	0.000447141	2.12925e-05	-
S	24193	p.Leu877Leu	L877L	synonymous_variant	G	T,C,A	0.000447141	0.000404557	3.19387e-05
S	24202	p.Gly880Gly	G880G	synonymous_variant	T	C	0.000447141	-	-
S	25273	p.Met1237Ile	M1237I	missense_variant	G	T,C,A	0.000447141	8.51698e-05	1.06462e-05
S	29762	.	.	downstream_gene_variant	CA	C	0.000447141	-	-
S	21714	p.Thr51Ile	T51I	missense_variant	C	T	0.000436495	-	-
S	21736	p.Phe58Phe	F58F	synonymous_variant	C	T	0.000436495	-	-
ORF1ab	1202	p.Asn313Asp	N313D	missense_variant	A	G	0.000436495	-	-
ORF1ab	1747	p.Leu494Leu	L494L	synonymous_variant	G	A	0.000436495	-	-
ORF1ab	3792	p.Ala1176Val	A1176V	missense_variant	C	T	0.000436495	-	-
ORF1ab	4234	p.Asp1323Asp	D1323D	synonymous_variant	C	T	0.000436495	-	-
ORF1ab	4236	p.Asn1324Ser	N1324S	missense_variant	A	G	0.000436495	-	-
ORF1ab	4711	p.Ala1482Ala	A1482A	synonymous_variant	T	C	0.000436495	-	-
ORF1ab	6638	p.His2125Tyr	H2125Y	missense_variant	C	T	0.000436495	-	-
ORF1ab	7357	p.Leu2364Leu	L2364L	synonymous_variant	T	C	0.000436495	-	-
ORF1ab	11074	p.Leu3606fs	L3606NA	frameshift_variant	C	CT	0.000436495	-	-
ORF1ab	11074	p.Leu3606fs	L3606NA	frameshift_variant	C	CT	0.000436495	-	-
ORF1ab	12820	p.Leu4185Leu	L4185L	synonymous_variant	A	G	0.000436495	-	-
ORF1ab	13247	p.Leu4328Leu	L4328L	synonymous_variant	C	T	0.000436495	-	-
ORF1ab	13568	p.Ala4435Val	A4435V	missense_variant	C	T	0.000436495	-	-
ORF1ab	13887	p.Tyr4541Tyr	Y4541Y	synonymous_variant	C	T	0.000436495	-	-
ORF1ab	15216	p.Ser4984Ser	S4984S	synonymous_variant	C	T	0.000436495	-	-
ORF1ab	17733	p.Phe5823Phe	F5823F	synonymous_variant	C	T	0.000436495	-	-
ORF1ab	20355	p.Leu6697Leu	L6697L	synonymous_variant	A	G	0.000436495	-	-
ORF3a	25701	p.Leu106fs	L106NA	frameshift_variant	C	CC	0.000436495	-	-
E	26433	p.Lys63Lys	K63K	synonymous_variant	A	G	0.000436495	-	-
N	28458	p.Glu62Val	E62V	missense_variant	A	T	0.000436495	-	-
N	28892	p.Pro207Ser	P207S	missense_variant	C	T	0.000436495	-	-
ORF1ab	127	.	.	upstream_gene_variant	G	T	0.000436495	-	-
ORF1ab	1342	p.Tyr359*	Y359NA	stop_gained	C	T,A	0.000436495	1.06462e-05	-
ORF1ab	4523	p.Ala1420Thr	A1420T	missense_variant	G	A,T	0.000436495	1.06462e-05	-
ORF1ab	11665	p.Leu3800Leu	L3800L	synonymous_variant	C	T,A	0.000436495	1.06462e-05	-
ORF1ab	13297	p.Asp4344Glu	D4344E	missense_variant	C	T,A	0.000436495	2.12925e-05	-
ORF1ab	14500	p.Val4746Ile	V4746I	missense_variant	G	T,A	0.000436495	2.12925e-05	-
ORF1ab	15602	p.Arg5113His	R5113H	missense_variant	G	A,T	0.000436495	1.06462e-05	-
ORF1ab	15907	p.Gly5215Ser	G5215S	missense_variant	G	A,T	0.000436495	0.000106462	-
ORF1ab	16846	p.Asp5528Asn	D5528N	missense_variant	G	T,A	0.000436495	2.12925e-05	-
ORF8	28079	p.Val62Val	V62V	synonymous_variant	G	T,A	0.000436495	3.19387e-05	-
N	28300	p.Gln9His	Q9H	missense_variant	G	T,C	0.000436495	8.51698e-05	-
N	28808	p.Gly179Ser	G179S	missense_variant	G	T,A	0.000436495	2.12925e-05	-
N	29530	p.Ala419Ala	A419A	synonymous_variant	C	T,A	0.000436495	3.19387e-05	-
ORF7a	27467	p.Arg25Lys	R25K	missense_variant	G	T,C,A	0.000436495	6.38774e-05	3.19387e-05
ORF1ab	210	.	.	upstream_gene_variant	G	T,C,A	0.000436495	1.06462e-05	1.06462e-05
S	22264	p.Asn234Asn	N234N	synonymous_variant	C	T	0.000436495	-	-
S	23126	p.Ala522Pro	A522P	missense_variant	G	T,C	0.000436495	2.12925e-05	-
S	24014	p.Ile818Val	I818V	missense_variant	A	G	0.000436495	-	-
S	24821	p.Ala1087Ser	A1087S	missense_variant	G	T	0.000436495	-	-
S	25046	p.Pro1162Thr	P1162T	missense_variant	C	T,G,A	0.000436495	2.12925e-05	1.06462e-05
S	25135	p.Lys1191Asn	K1191N	missense_variant	G	T,C	0.000436495	1.06462e-05	-
S	29701	.	.	downstream_gene_variant	G	T,A	0.000436495	0.000330033	-
ORF1ab	2299	p.Phe678Phe	F678F	synonymous_variant	C	T	0.000425849	-	-
ORF1ab	2306	p.Leu681Phe	L681F	missense_variant	C	T	0.000425849	-	-
ORF1ab	3619	p.Val1118Val	V1118V	synonymous_variant	C	T	0.000425849	-	-
ORF1ab	4551	p.Thr1429Ile	T1429I	missense_variant	C	T	0.000425849	-	-
ORF1ab	5497	p.Cys1744Cys	C1744C	synonymous_variant	C	T	0.000425849	-	-
ORF1ab	6627	p.Thr2121Ile	T2121I	missense_variant	C	T	0.000425849	-	-
ORF1ab	6883	p.Val2206Val	V2206V	synonymous_variant	C	T	0.000425849	-	-
ORF1ab	8025	p.Ala2587Val	A2587V	missense_variant	C	T	0.000425849	-	-
ORF1ab	9866	p.Leu3201Phe	L3201F	missense_variant	C	T	0.000425849	-	-
ORF1ab	11074	p.Leu3606fs	L3606NA	frameshift_variant	C	CT	0.000425849	-	-
ORF1ab	11438	p.Asn3725Asp	N3725D	missense_variant	A	G	0.000425849	-	-
ORF1ab	13712	p.Lys4483Arg	K4483R	missense_variant	A	G	0.000425849	-	-
ORF1ab	15535	p.Ala5091Ser	A5091S	missense_variant	G	T	0.000425849	-	-
ORF1ab	16049	p.Thr5262Ile	T5262I	missense_variant	C	T	0.000425849	-	-
ORF1ab	16474	p.Ser5404Gly	S5404G	missense_variant	A	G	0.000425849	-	-
ORF1ab	17373	p.Ala5703Ala	A5703A	synonymous_variant	C	T	0.000425849	-	-
ORF1ab	17443	p.Ala5727Ser	A5727S	missense_variant	G	T	0.000425849	-	-
ORF1ab	18149	p.Gly5962Val	G5962V	missense_variant	G	T	0.000425849	-	-
ORF3a	25575	p.Lys61Asn	K61N	missense_variant	A	C	0.000425849	-	-
ORF3a	25701	p.Leu106fs	L106NA	frameshift_variant	C	CC	0.000425849	-	-
ORF3a	25711	p.Tyr107His	Y107H	missense_variant	T	C	0.000425849	-	-
M	26760	p.Ile80Phe	I80F	missense_variant	A	T	0.000425849	-	-
N	28290	p.Pro6Leu	P6L	missense_variant	C	T	0.000425849	-	-
N	28292	p.Gln7Lys	Q7K	missense_variant	C	A	0.000425849	-	-
ORF1ab	218	.	.	upstream_gene_variant	C	T	0.000425849	-	-
ORF1ab	16394	p.Pro5377Gln	P5377Q	missense_variant	C	T,A	0.000425849	2.12925e-05	-
ORF1ab	16733	p.Ser5490*	S5490NA	stop_gained	C	T,A	0.000425849	1.06462e-05	-
ORF1ab	19947	p.Lys6561Asn	K6561N	missense_variant	G	T,A	0.000425849	5.32311e-05	-
ORF3a	25473	p.Asp27Glu	D27E	missense_variant	T	C,G	0.000425849	1.06462e-05	-
ORF3a	25513	p.Leu41Ile	L41I	missense_variant	C	T,A	0.000425849	5.32311e-05	-
ORF3a	25663	p.Tyr91Asn	Y91N	missense_variant	T	C,A	0.000425849	3.19387e-05	-
ORF6	27217	p.Asp6Asn	D6N	missense_variant	G	A,T	0.000425849	5.32311e-05	-
ORF7b	27881	p.His42Gln	H42Q	missense_variant	C	T,A	0.000425849	8.51698e-05	-
N	28308	p.Ala12Gly	A12G	missense_variant	C	G,T	0.000425849	9.5816e-05	-
N	29511	p.Ser413Asn	S413N	missense_variant	G	T,A	0.000425849	2.12925e-05	-
ORF1ab	16377	p.Pro5371Pro	P5371P	synonymous_variant	G	T,A,C	0.000425849	8.51698e-05	2.12925e-05
ORF7a	27754	p.Glu121*	E121NA	stop_gained	G	T,A,C	0.000425849	4.25849e-05	1.06462e-05
ORF8	27915	p.Gly8*	G8NA	stop_gained	G	A,T,C	0.000425849	0.000404557	1.06462e-05
S	23063	p.Asn501Tyr	N501Y	missense_variant	A	T	0.000425849	-	-
S	23224	p.Glu554Asp	E554D	missense_variant	G	T,A	0.000425849	1.06462e-05	-
S	23854	p.Asn764Asn	N764N	synonymous_variant	C	T	0.000425849	-	-
S	25275	p.Thr1238Asn	T1238N	missense_variant	C	T,A	0.000425849	1.06462e-05	-
S	29690	.	.	downstream_gene_variant	G	T,A,C	0.000425849	5.32311e-05	1.06462e-05
S	21644	p.Tyr28His	Y28H	missense_variant	T	C	0.000415203	-	-
S	21742	p.Ser60Ser	S60S	synonymous_variant	C	T	0.000415203	-	-
S	21778	p.Gly72Gly	G72G	synonymous_variant	G	A,T	0.000415203	1.06462e-05	-
S	21812	p.Leu84Ile	L84I	missense_variant	C	T,A	0.000415203	5.32311e-05	-
[truncated: 18,641 more rows]

## Sheet: Table 3 - NetMHC
HGVSP	WT	Mutant_cons	Mutant	HLA-A0101_nM_WT	HLA-A0101_nM_cons	HLA-A0101_nM_mut	HLA-A0101_Rank_WT	HLA-A0101_Rank_cons	HLA-A0101_Rank_mut	HLA-A0201_nM_WT	HLA-A0201_nM_cons	HLA-A0201_nM_mut	HLA-A0201_Rank_WT	HLA-A0201_Rank_cons	HLA-A0201_Rank_mut	HLA-A0301_nM_WT	HLA-A0301_nM_cons	HLA-A0301_nM_mut	HLA-A0301_Rank_WT	HLA-A0301_Rank_cons	HLA-A0301_Rank_mut	HLA-A2402_nM_WT	HLA-A2402_nM_cons	HLA-A2402_nM_mut	HLA-A2402_Rank_WT	HLA-A2402_Rank_cons	HLA-A2402_Rank_mut	HLA-A2403_nM_WT	HLA-A2403_nM_cons	HLA-A2403_nM_mut	HLA-A2403_Rank_WT	HLA-A2403_Rank_cons	HLA-A2403_Rank_mut	HLA-B0702_nM_WT	HLA-B0702_nM_cons	HLA-B0702_nM_mut	HLA-B0702_Rank_WT	HLA-B0702_Rank_cons	HLA-B0702_Rank_mut	H_Avg_Ranks_WT	H_Avg_Ranks_cons	H_Avg_Ranks_mut	N_binders_WT	N_binders_cons	N_binders_mut
S477N	AGSTPCNGV	AGXTPCNGV	AGNTPCNGV	26051	25226.1	26523.7	22	20	23	23419.5	17991.1	24941.9	33	25	36	29064.9	29238.7	28795.4	36	36	35	42742.3	42472.2	44175.9	65	60	70	24709.6	23520.8	23949.6	18	16	17	30365.8	28010.5	31758.3	35	28	39	29.55	25.789	30.215	0	0	0
N439K	AWNSNNLDS	AWNSXNLDS	AWNSKNLDS	29962.4	29141.7	30674.6	36	33	39	39521.9	37212.8	39767.7	80	70	85	37924.2	36421.7	37295.9	70	65	70	27162	26508.5	30544.8	20	19	24	5986.7	7670.7	12071.6	4	5	7	36470.2	34936.1	37431.3	60	55	65	16.162	18.139	23.847	0	0	0
N439K	CVIAWNSNN	CVIAWNSXN	CVIAWNSKN	28659.8	25703.5	28073.6	31	21	28	35173.9	32901	37770.6	65	55	75	25235.3	22851.8	26559.3	27	23	30	37181	35800.1	37773.9	38	34	39	24472.5	20634.7	23347.1	17	13	16	32049	28349.9	31615	40	29	39	30.798	23.991	30.587	0	0	0
S477N	EIYQAGSTP	EIYQAGXTP	EIYQAGNTP	26171.3	25907.1	26351.8	22	21	23	35951.1	31986.3	34840.2	70	55	65	28729.7	28877.7	31536.1	35	35	43	35024.3	32309.4	33408.2	32	27	29	31534	30271.7	29587.4	32	28	27	28766.7	30587.1	30959.7	30	35	37	32.583	30.66	33.211	0	0	0
N439K	GCVIAWNSN	GCVIAWNSX	GCVIAWNSK	29944.9	24430.2	26034.9	36	18	22	35059.5	24218.6	30110.6	65	34	47	40585.8	34005.6	13506	85	55	12	42764.6	39070.4	44029	65	44	70	33154.4	29595.5	33440.4	36	27	37	39236.9	34064.5	36043.8	75	48	60	53.849	32.654	28.84	0	0	0
S477N	GSTPCNGVE	GXTPCNGVE	GNTPCNGVE	30456.6	32748.6	34363.3	38	50	60	42735	42324	44132	95	95	99	36005.6	37071.4	40570	60	65	85	45708.5	44549.8	45994.7	85	75	90	32284.2	28920.6	32708.6	34	25	35	27929.1	26308.2	29964.1	28	25	34	46.012	43.09	55.748	0	0	0
N439K	IAWNSNNLD	IAWNSXNLD	IAWNSKNLD	31838.8	31289.7	34489.5	45	42	60	33864.2	31202.8	37598.9	60	50	75	35916.5	33692.5	36288	60	55	65	37466.1	35210.1	39910.8	38	33	47	30970.4	28953.1	32564.6	30	25	34	30371.1	29394.7	30144.9	35	32	34	41.732	36.687	47.815	0	0	0
S477N	IYQAGSTPC	IYQAGXTPC	IYQAGNTPC	30753.7	30002.3	30817.3	40	36	40	34559.8	32918.1	36221.3	60	55	70	32510.7	31860.2	33490.8	46	44	50	2856.3	2066.5	4670.5	2.5	1.9	3.5	815.8	265.5	1100.6	1.4	0.8	1.6	25274.2	25058.2	26309.3	23	22	25	4.913	3.174	5.941	1	2	1
N439K	NSNNLDSKV	NSXNLDSKV	NSKNLDSKV	11385.6	10861.9	22090.3	3.5	3.5	13	21642.3	14015.6	32008.8	30	20	55	36550	37159.3	38984.2	65	65	75	41634.1	38439.7	41264.1	55	41	55	29750.2	29625.6	33059.4	27	27	36	32647.1	29483.9	30997.2	42	32	37	14.512	13.52	33.072	0	0	0
S477N	QAGSTPCNG	QAGXTPCNG	QAGNTPCNG	31351	32037.2	32590.3	43	46	49	38289.9	37807.4	38602.3	75	75	80	38853.3	39048.4	39367.4	75	75	80	42596.5	42828.9	43631.5	60	65	70	30611.9	30201.3	30540.4	29	28	29	35692.6	35261.2	36293.9	55	55	60	50.313	50.983	54.13	0	0	0
S477N	STEIYQAGS	STEIYQAGX	STEIYQAGN	9713.5	1622.6	14928.1	3	0.8	5	31414.9	27180.5	37188.7	50	40	70	35195.2	25090	35097.5	60	27	60	45436.3	43328.1	45399.9	85	65	80	31338.5	26945.7	30302.2	31	21	28	31251.8	27303.2	33746.1	37	27	46	13.604	4.249	19.94	0	1	0
N439K	SNNLDSKVG	SXNLDSKVG	SKNLDSKVG	38528.8	37494.5	39767.3	85	80	90	42746	40421.4	42816	95	85	95	42403.8	40294.8	43988.9	90	80	99	43808	40915.6	44747.4	70	55	75	32014.7	27854.9	33910.8	33	23	38	35236.8	32864	34120.6	55	43	48	62.388	49.309	65.061	0	0	0
S477N	TEIYQAGST	TEIYQAGXT	TEIYQAGNT	33404.6	32857.6	34633.5	55	50	60	42607.5	42033.8	43058.5	95	90	95	39507.4	38930.3	40054.8	80	75	80	45200.4	45060.8	45407.8	80	80	85	33353	32111.8	34424.6	37	33	40	29973.1	31186.3	34416.5	34	37	49	54.473	52.505	61.941	0	0	0
N439K	VIAWNSNNL	VIAWNSXNL	VIAWNSKNL	23034.7	22070.8	28375.1	15	13	30	2438.6	673.7	9660.4	6.5	3.5	15	18213	14526	21395.2	16	12	20	5844.6	4249.4	14654	4	3.5	9	13882.6	14357.4	22868.8	8	8.5	15	3828.8	2724	4468.6	4	3	4	6.608	5.073	10.385	0	0	0
N439K	WNSNNLDSK	WNSXNLDSK	WNSKNLDSK	24190.8	22000.7	26367.7	17	13	23	39609.7	38126.2	39340.6	80	75	80	22705.9	20766.9	22856.2	22	20	23	44464.6	43822.7	43880.6	75	70	70	20640.5	19956.9	21026.7	13	12	13	33358.4	31752.8	33106.3	45	39	44	26.172	22.769	28.117	0	0	0
N439K	NNLDSKVGG	XNLDSKVGG	KNLDSKVGG	35735.9	35389.6	35649	70	65	70	43263.9	42092.9	42127.1	95	90	90	43234	42383.1	39633.7	95	90	80	46024.6	45483.5	44671	90	85	75	32916	30705.8	30202.7	35	29	28	37063.8	36256.2	34288.6	65	60	49	66.368	59.689	55.891	0	0	0
S477N	STPCNGVEG	XTPCNGVEG	NTPCNGVEG	30438.8	28160.3	29523.8	38	29	34	36109.4	35471.2	38250.5	70	65	75	39826.7	39997.7	41295.4	80	80	85	36484.9	36735.2	38470.9	36	36	42	12762	13729.8	18063.9	7.5	8	11	33387.3	35839.3	36791.7	45	60	60	25.377	25.883	32.276	0	0	0
S477N	YQAGSTPCN	YQAGXTPCN	YQAGNTPCN	29864.4	29346.7	29968.3	36	33	36	23689.1	19408.6	25666.6	33	27	37	35143.9	34591.6	36839.1	60	55	65	31241	27331.3	28263.8	25	20	21	12201.5	10654.4	8448.7	7	6.5	5.5	29151.8	27924.6	29244.3	31	28	31	20.699	18.457	18.079	0	0	0

## Sheet: Table 4 - IEDB
HGVSP	WT	Mutant_cons	Mutant	HLA-A0101_score_wt	HLA-A0101_score_mut	HLA-A0201_score_wt	HLA-A0201_score_mut	HLA-A0301_score_wt	HLA-A0301_score_mut	HLA-A2402_score_wt	HLA-A2402_score_mut	HLA-B0702_score_wt	HLA-B0702_score_mut
N439K	AWNSNNLDS	AWNSXNLDS	AWNSKNLDS	-0.17526	-0.37896	-0.17736	-0.38106	-0.17736	-0.38106	-0.168	-0.3717	-0.17736	-0.38106
S477N	IYQAGSTPC	IYQAGXTPC	IYQAGNTPC	-0.05708	0.09256	-0.09468	0.05496	-0.09468	0.05496	-0.12744	0.0222	-0.09468	0.05496
N439K	NSNNLDSKV	NSXNLDSKV	NSKNLDSKV	-0.26205	-0.26205	-0.26415	-0.33205	-0.26415	-0.33205	-0.12453	-0.19243	-0.26415	-0.33205
S477N	QAGSTPCNG	QAGXTPCNG	QAGNTPCNG	-0.18839	-0.02843	-0.17739	-0.01743	-0.17739	-0.01743	-0.13189	0.02807	-0.17739	-0.01743
N439K	CVIAWNSNN	CVIAWNSXN	CVIAWNSKN	0.10558	-0.01664	0.14878	0.02656	0.14878	0.02656	0.2884	0.16618	0.14878	0.02656
S477N	STPCNGVEG	XTPCNGVEG	NTPCNGVEG	0.06469	0.06469	0.06109	0.06109	0.06109	0.06109	0.02625	0.02625	0.06109	0.06109
N439K	WNSNNLDSK	WNSXNLDSK	WNSKNLDSK	-0.10119	-0.31168	-0.15489	-0.36538	-0.15489	-0.36538	-0.17361	-0.3841	-0.15489	-0.36538
N439K	NNLDSKVGG	XNLDSKVGG	KNLDSKVGG	-0.28714	-0.28714	-0.29074	-0.29074	-0.29074	-0.29074	-0.32558	-0.32558	-0.29074	-0.29074
S477N	AGSTPCNGV	AGXTPCNGV	AGNTPCNGV	-0.00815	-0.00815	-0.06185	-0.01025	-0.06185	-0.01025	-0.05639	-0.00479	-0.06185	-0.01025
S477N	STEIYQAGS	STEIYQAGX	STEIYQAGN	0.0741	0.0741	0.1066	0.1066	0.1066	0.1066	0.07358	0.07358	0.1066	0.1066
N439K	SNNLDSKVG	SXNLDSKVG	SKNLDSKVG	-0.30317	-0.30317	-0.30527	-0.30527	-0.30527	-0.30527	-0.12327	-0.12327	-0.30527	-0.30527
S477N	GSTPCNGVE	GXTPCNGVE	GNTPCNGVE	-0.01703	-0.01703	-0.00443	-0.00443	-0.00443	-0.00443	-0.03303	-0.03303	-0.00443	-0.00443
N439K	GCVIAWNSN	GCVIAWNSX	GCVIAWNSK	0.27841	0.27841	0.29181	0.29181	0.29181	0.29181	0.29727	0.29727	0.29181	0.29181
S477N	EIYQAGSTP	EIYQAGXTP	EIYQAGNTP	-0.1635	-0.02934	-0.1647	-0.03054	-0.1647	-0.03054	-0.02508	-0.02508	-0.1647	-0.03054
N439K	VIAWNSNNL	VIAWNSXNL	VIAWNSKNL	0.05162	-0.12492	0.06432	-0.11222	0.06432	-0.11222	0.06978	0.06978	0.06432	-0.11222
S477N	YQAGSTPCN	YQAGXTPCN	YQAGNTPCN	-0.13132	0.02348	-0.11862	0.03618	-0.11862	0.03618	-0.10926	0.04554	-0.11862	0.03618
S477N	TEIYQAGST	TEIYQAGXT	TEIYQAGNT	-0.14775	-0.05487	-0.10455	-0.01167	-0.10455	-0.01167	-0.13315	-0.04027	-0.10455	-0.01167
N439K	IAWNSNNLD	IAWNSXNLD	IAWNSKNLD	-0.18564	-0.38255	-0.11374	-0.31065	-0.11374	-0.31065	-0.10828	-0.30519	-0.11374	-0.31065

## Sheet: Table 5 - Bepipred
Spike WT
Entry	Position	AminoAcid	Exposed/Buried	RelativeSurfaceAccessilibity	HelixProbability	SheetProbability	CoilProbability	EpitopeProbability
NC_045512.2_21563-25384	1	M	E	0.505	0.016	0.005	0.979	0.170444
NC_045512.2_21563-25384	2	F	B	0.161	0.159	0.516	0.325	0.190444
NC_045512.2_21563-25384	3	V	B	0.101	0.085	0.775	0.14	0.213889
NC_045512.2_21563-25384	4	F	B	0.059	0.072	0.855	0.073	0.236
NC_045512.2_21563-25384	5	L	B	0.055	0.011	0.918	0.071	0.274556
NC_045512.2_21563-25384	6	V	B	0.054	0.011	0.918	0.071	0.273
NC_045512.2_21563-25384	7	L	B	0.061	0.085	0.775	0.14	0.277556
NC_045512.2_21563-25384	8	L	B	0.048	0.074	0.484	0.442	0.282556
NC_045512.2_21563-25384	9	P	B	0.08	0.125	0.227	0.648	0.312
NC_045512.2_21563-25384	10	L	B	0.06	0.125	0.227	0.648	0.361444
NC_045512.2_21563-25384	11	V	B	0.141	0.125	0.227	0.648	0.414222
NC_045512.2_21563-25384	12	S	B	0.117	0.066	0.296	0.638	0.452111
NC_045512.2_21563-25384	13	S	B	0.14	0.064	0.216	0.721	0.497
NC_045512.2_21563-25384	14	Q	E	0.338	0.018	0.088	0.893	0.528222
NC_045512.2_21563-25384	15	C	E	0.414	0.018	0.088	0.893	0.558778
NC_045512.2_21563-25384	16	V	B	0.208	0.02	0.205	0.775	0.569333
NC_045512.2_21563-25384	17	N	B	0.289	0.022	0.359	0.619	0.601444
NC_045512.2_21563-25384	18	L	B	0.239	0.022	0.359	0.619	0.614222
NC_045512.2_21563-25384	19	T	E	0.33	0.021	0.279	0.699	0.620778
NC_045512.2_21563-25384	20	T	B	0.131	0.019	0.141	0.84	0.620444
NC_045512.2_21563-25384	21	R	E	0.38	0.019	0.141	0.84	0.632
NC_045512.2_21563-25384	22	T	E	0.373	0.019	0.141	0.84	0.638667
NC_045512.2_21563-25384	23	Q	B	0.315	0.02	0.205	0.775	0.632222
NC_045512.2_21563-25384	24	L	B	0.294	0.02	0.205	0.775	0.620444
NC_045512.2_21563-25384	25	P	E	0.449	0.02	0.205	0.775	0.616556
NC_045512.2_21563-25384	26	P	E	0.352	0.021	0.279	0.699	0.607
NC_045512.2_21563-25384	27	A	E	0.351	0.021	0.451	0.528	0.598111
NC_045512.2_21563-25384	28	Y	B	0.133	0.023	0.655	0.322	0.591222
NC_045512.2_21563-25384	29	T	E	0.344	0.022	0.552	0.426	0.580111
NC_045512.2_21563-25384	30	N	B	0.256	0.021	0.279	0.699	0.564333
NC_045512.2_21563-25384	31	S	E	0.317	0.02	0.205	0.775	0.543444
NC_045512.2_21563-25384	32	F	E	0.469	0.021	0.279	0.699	0.530333
NC_045512.2_21563-25384	33	T	B	0.229	0.022	0.359	0.619	0.534222
NC_045512.2_21563-25384	34	R	E	0.346	0.022	0.359	0.619	0.533556
NC_045512.2_21563-25384	35	G	B	0.186	0.023	0.655	0.322	0.514778
NC_045512.2_21563-25384	36	V	B	0.118	0.018	0.846	0.136	0.515222
NC_045512.2_21563-25384	37	Y	B	0.122	0.018	0.846	0.136	0.497667
NC_045512.2_21563-25384	38	Y	B	0.193	0.023	0.655	0.322	0.483889
NC_045512.2_21563-25384	39	P	B	0.141	0.02	0.205	0.775	0.463
NC_045512.2_21563-25384	40	D	E	0.354	0.052	0.084	0.864	0.459667
NC_045512.2_21563-25384	41	K	E	0.352	0.125	0.227	0.648	0.451889
NC_045512.2_21563-25384	42	V	B	0.126	0.079	0.592	0.329	0.431556
NC_045512.2_21563-25384	43	F	B	0.087	0.085	0.775	0.14	0.413778
NC_045512.2_21563-25384	44	R	B	0.111	0.087	0.683	0.23	0.398111
NC_045512.2_21563-25384	45	S	B	0.175	0.159	0.516	0.325	0.380444
NC_045512.2_21563-25384	46	S	B	0.089	0.231	0.33	0.439	0.370778
NC_045512.2_21563-25384	47	V	B	0.11	0.252	0.423	0.325	0.375778
NC_045512.2_21563-25384	48	L	B	0.105	0.268	0.505	0.227	0.396222
NC_045512.2_21563-25384	49	H	B	0.143	0.268	0.505	0.227	0.404556
NC_045512.2_21563-25384	50	S	B	0.122	0.159	0.516	0.325	0.409
NC_045512.2_21563-25384	51	T	B	0.245	0.069	0.386	0.545	0.406889
NC_045512.2_21563-25384	52	Q	B	0.264	0.066	0.296	0.638	0.413556
NC_045512.2_21563-25384	53	D	E	0.361	0.021	0.451	0.528	0.428667
NC_045512.2_21563-25384	54	L	B	0.139	0.023	0.655	0.322	0.432667
NC_045512.2_21563-25384	55	F	B	0.073	0.023	0.655	0.322	0.447667
NC_045512.2_21563-25384	56	L	B	0.092	0.022	0.552	0.426	0.463222
NC_045512.2_21563-25384	57	P	B	0.073	0.021	0.451	0.528	0.476222
NC_045512.2_21563-25384	58	F	B	0.142	0.021	0.451	0.528	0.481556
NC_045512.2_21563-25384	59	F	B	0.227	0.022	0.359	0.619	0.504889
NC_045512.2_21563-25384	60	S	E	0.366	0.019	0.141	0.84	0.541
NC_045512.2_21563-25384	61	N	E	0.425	0.018	0.088	0.893	0.552222
NC_045512.2_21563-25384	62	V	B	0.257	0.019	0.141	0.84	0.567
NC_045512.2_21563-25384	63	T	B	0.293	0.021	0.279	0.699	0.577222
NC_045512.2_21563-25384	64	W	E	0.353	0.022	0.359	0.619	0.574333
NC_045512.2_21563-25384	65	F	B	0.112	0.021	0.279	0.699	0.572444
NC_045512.2_21563-25384	66	H	E	0.309	0.022	0.359	0.619	0.567556
NC_045512.2_21563-25384	67	A	B	0.247	0.022	0.359	0.619	0.579333
NC_045512.2_21563-25384	68	I	B	0.177	0.022	0.359	0.619	0.582556
NC_045512.2_21563-25384	69	H	B	0.275	0.021	0.279	0.699	0.574
NC_045512.2_21563-25384	70	V	B	0.189	0.02	0.205	0.775	0.588111
NC_045512.2_21563-25384	71	S	E	0.518	0.019	0.141	0.84	0.589222
NC_045512.2_21563-25384	72	G	E	0.408	0.019	0.141	0.84	0.586444
NC_045512.2_21563-25384	73	T	E	0.371	0.018	0.088	0.893	0.590556
NC_045512.2_21563-25384	74	N	E	0.443	0.018	0.047	0.935	0.586778
NC_045512.2_21563-25384	75	G	E	0.404	0.018	0.088	0.893	0.567
NC_045512.2_21563-25384	76	T	B	0.234	0.021	0.279	0.699	0.553444
NC_045512.2_21563-25384	77	K	B	0.245	0.023	0.655	0.322	0.539778
NC_045512.2_21563-25384	78	R	E	0.271	0.021	0.756	0.223	0.533111
NC_045512.2_21563-25384	79	F	B	0.112	0.023	0.655	0.322	0.513556
NC_045512.2_21563-25384	80	D	E	0.439	0.021	0.279	0.699	0.505667
NC_045512.2_21563-25384	81	N	B	0.26	0.018	0.088	0.893	0.500889
NC_045512.2_21563-25384	82	P	B	0.198	0.021	0.279	0.699	0.484667
NC_045512.2_21563-25384	83	V	B	0.155	0.022	0.552	0.426	0.473667
NC_045512.2_21563-25384	84	L	B	0.158	0.022	0.552	0.426	0.480778
NC_045512.2_21563-25384	85	P	B	0.175	0.023	0.655	0.322	0.458111
NC_045512.2_21563-25384	86	F	B	0.064	0.021	0.451	0.528	0.440778
NC_045512.2_21563-25384	87	N	E	0.363	0.02	0.205	0.775	0.418111
NC_045512.2_21563-25384	88	D	E	0.351	0.018	0.088	0.893	0.401222
NC_045512.2_21563-25384	89	G	B	0.085	0.022	0.552	0.426	0.390556
NC_045512.2_21563-25384	90	V	B	0.075	0.011	0.918	0.071	0.386111
NC_045512.2_21563-25384	91	Y	B	0.08	0.006	0.962	0.032	0.393889
NC_045512.2_21563-25384	92	F	B	0.057	0.006	0.962	0.032	0.402111
NC_045512.2_21563-25384	93	A	B	0.198	0.001	0.9	0.099	0.417222
NC_045512.2_21563-25384	94	S	B	0.143	0.001	0.9	0.099	0.439111
NC_045512.2_21563-25384	95	T	E	0.341	0.003	0.718	0.279	0.470778
NC_045512.2_21563-25384	96	E	E	0.382	0.004	0.616	0.381	0.499
NC_045512.2_21563-25384	97	K	E	0.335	0.004	0.42	0.576	0.522444
NC_045512.2_21563-25384	98	S	E	0.278	0.022	0.359	0.619	0.530222
NC_045512.2_21563-25384	99	N	E	0.546	0.02	0.205	0.775	0.519778
NC_045512.2_21563-25384	100	I	E	0.37	0.02	0.205	0.775	0.504
NC_045512.2_21563-25384	101	I	B	0.266	0.02	0.205	0.775	0.474778
NC_045512.2_21563-25384	102	R	E	0.3	0.022	0.359	0.619	0.442111
NC_045512.2_21563-25384	103	G	B	0.063	0.003	0.718	0.279	0.406667
NC_045512.2_21563-25384	104	W	B	0.07	0.001	0.9	0.099	0.373778
NC_045512.2_21563-25384	105	I	B	0.034	0.001	0.959	0.04	0.353444
NC_045512.2_21563-25384	106	F	B	0.069	0.001	0.9	0.099	0.349778
NC_045512.2_21563-25384	107	G	B	0.05	0.018	0.846	0.136	0.362222
NC_045512.2_21563-25384	108	T	B	0.211	0.021	0.756	0.223	0.384333
NC_045512.2_21563-25384	109	T	B	0.148	0.023	0.655	0.322	0.405556
NC_045512.2_21563-25384	110	L	B	0.199	0.004	0.616	0.381	0.424222
NC_045512.2_21563-25384	111	D	E	0.445	0.005	0.336	0.66	0.427
NC_045512.2_21563-25384	112	S	E	0.392	0.004	0.197	0.799	0.426222
NC_045512.2_21563-25384	113	K	E	0.409	0.004	0.42	0.576	0.403889
NC_045512.2_21563-25384	114	T	B	0.221	0.003	0.718	0.279	0.379444
NC_045512.2_21563-25384	115	Q	B	0.087	0.001	0.9	0.099	0.352111
NC_045512.2_21563-25384	116	S	B	0.032	0.001	0.959	0.04	0.312667
NC_045512.2_21563-25384	117	L	B	0.023	0.001	0.959	0.04	0.299667
NC_045512.2_21563-25384	118	L	B	0.036	0	0.983	0.017	0.301111
NC_045512.2_21563-25384	119	I	B	0.021	0	0.983	0.017	0.310222
NC_045512.2_21563-25384	120	V	B	0.045	0.001	0.959	0.04	0.320111
NC_045512.2_21563-25384	121	N	B	0.174	0.004	0.42	0.576	0.345333
NC_045512.2_21563-25384	122	N	E	0.369	0.005	0.045	0.951	0.359
NC_045512.2_21563-25384	123	A	E	0.364	0.005	0.045	0.951	0.377667
NC_045512.2_21563-25384	124	T	B	0.139	0.005	0.262	0.733	0.378111
NC_045512.2_21563-25384	125	N	B	0.126	0.018	0.846	0.136	0.389667
NC_045512.2_21563-25384	126	V	B	0.04	0.006	0.962	0.032	0.375889
NC_045512.2_21563-25384	127	V	B	0.102	0.006	0.962	0.032	0.347222
NC_045512.2_21563-25384	128	I	B	0.024	0.006	0.962	0.032	0.339444
NC_045512.2_21563-25384	129	K	B	0.091	0.006	0.962	0.032	0.327667
NC_045512.2_21563-25384	130	V	B	0.058	0.011	0.918	0.071	0.328556
NC_045512.2_21563-25384	131	C	B	0.024	0.018	0.846	0.136	0.333556
NC_045512.2_21563-25384	132	E	B	0.138	0.087	0.683	0.23	0.336889
NC_045512.2_21563-25384	133	F	B	0.061	0.085	0.775	0.14	0.362333
NC_045512.2_21563-25384	134	Q	B	0.099	0.085	0.775	0.14	0.382111
NC_045512.2_21563-25384	135	F	B	0.039	0.079	0.592	0.329	0.408556
NC_045512.2_21563-25384	136	C	B	0.063	0.148	0.418	0.435	0.432667
NC_045512.2_21563-25384	137	N	B	0.236	0.199	0.152	0.649	0.436556
NC_045512.2_21563-25384	138	D	B	0.213	0.052	0.084	0.864	0.457556
NC_045512.2_21563-25384	139	P	B	0.168	0.053	0.043	0.903	0.461222
NC_045512.2_21563-25384	140	F	B	0.258	0.052	0.084	0.864	0.493
NC_045512.2_21563-25384	141	L	B	0.262	0.052	0.084	0.864	0.524444
NC_045512.2_21563-25384	142	G	E	0.314	0.113	0.087	0.8	0.548444
NC_045512.2_21563-25384	143	V	B	0.104	0.056	0.142	0.802	0.564
NC_045512.2_21563-25384	144	Y	E	0.384	0.056	0.142	0.802	0.585444
NC_045512.2_21563-25384	145	Y	E	0.424	0.019	0.141	0.84	0.605222
NC_045512.2_21563-25384	146	H	E	0.45	0.018	0.088	0.893	0.624778
NC_045512.2_21563-25384	147	K	E	0.374	0.018	0.047	0.935	0.640111
NC_045512.2_21563-25384	148	N	E	0.467	0.053	0.043	0.903	0.654667
NC_045512.2_21563-25384	149	N	E	0.457	0.053	0.043	0.903	0.641333
NC_045512.2_21563-25384	150	K	E	0.43	0.053	0.043	0.903	0.631111
NC_045512.2_21563-25384	151	S	E	0.397	0.113	0.087	0.8	0.619889
NC_045512.2_21563-25384	152	W	B	0.276	0.118	0.15	0.732	0.615444
NC_045512.2_21563-25384	153	M	B	0.2	0.118	0.15	0.732	0.586222
NC_045512.2_21563-25384	154	E	E	0.389	0.056	0.142	0.802	0.574222
NC_045512.2_21563-25384	155	S	E	0.386	0.064	0.216	0.721	0.541667
NC_045512.2_21563-25384	156	E	E	0.446	0.066	0.296	0.638	0.523667
NC_045512.2_21563-25384	157	F	B	0.16	0.069	0.386	0.545	0.510444
NC_045512.2_21563-25384	158	R	B	0.247	0.079	0.592	0.329	0.519778
NC_045512.2_21563-25384	159	V	B	0.095	0.079	0.592	0.329	0.523556
NC_045512.2_21563-25384	160	Y	B	0.176	0.074	0.484	0.442	0.531333
NC_045512.2_21563-25384	161	S	B	0.225	0.135	0.317	0.548	0.520222
NC_045512.2_21563-25384	162	S	B	0.305	0.113	0.087	0.8	0.516778
NC_045512.2_21563-25384	163	A	E	0.488	0.053	0.043	0.903	0.502111
NC_045512.2_21563-25384	164	N	E	0.35	0.053	0.043	0.903	0.498333
NC_045512.2_21563-25384	165	N	E	0.455	0.018	0.088	0.893	0.481222
NC_045512.2_21563-25384	166	C	B	0.218	0.018	0.088	0.893	0.457111
NC_045512.2_21563-25384	167	T	B	0.122	0.021	0.451	0.528	0.425444
NC_045512.2_21563-25384	168	F	B	0.066	0.021	0.756	0.223	0.405222
NC_045512.2_21563-25384	169	E	B	0.059	0.018	0.846	0.136	0.389111
NC_045512.2_21563-25384	170	Y	B	0.054	0.011	0.918	0.071	0.385111
NC_045512.2_21563-25384	171	V	B	0.051	0.002	0.816	0.182	0.393778
NC_045512.2_21563-25384	172	S	B	0.269	0.003	0.718	0.279	0.398333
NC_045512.2_21563-25384	173	Q	B	0.238	0.005	0.262	0.733	0.409222
NC_045512.2_21563-25384	174	P	E	0.351	0.005	0.262	0.733	0.423333
NC_045512.2_21563-25384	175	F	B	0.134	0.003	0.718	0.279	0.437667
NC_045512.2_21563-25384	176	L	E	0.345	0.002	0.816	0.182	0.471444
NC_045512.2_21563-25384	177	M	B	0.144	0.003	0.718	0.279	0.489556
NC_045512.2_21563-25384	178	D	E	0.353	0.023	0.655	0.322	0.503333
NC_045512.2_21563-25384	179	L	B	0.12	0.022	0.552	0.426	0.516556
NC_045512.2_21563-25384	180	E	E	0.471	0.021	0.451	0.528	0.528
NC_045512.2_21563-25384	181	G	B	0.177	0.021	0.279	0.699	0.542
NC_045512.2_21563-25384	182	K	E	0.551	0.064	0.216	0.721	0.555
NC_045512.2_21563-25384	183	Q	E	0.379	0.064	0.216	0.721	0.576111
NC_045512.2_21563-25384	184	G	B	0.234	0.125	0.227	0.648	0.595333
NC_045512.2_21563-25384	185	N	E	0.31	0.125	0.227	0.648	0.587
NC_045512.2_21563-25384	186	F	B	0.272	0.199	0.152	0.649	0.582556
NC_045512.2_21563-25384	187	K	E	0.562	0.199	0.152	0.649	0.569222
NC_045512.2_21563-25384	188	N	E	0.455	0.118	0.15	0.732	0.546556
NC_045512.2_21563-25384	189	L	B	0.237	0.066	0.296	0.638	0.535778
NC_045512.2_21563-25384	190	R	E	0.425	0.022	0.359	0.619	0.506111
NC_045512.2_21563-25384	191	E	B	0.285	0.022	0.552	0.426	0.500444
NC_045512.2_21563-25384	192	F	B	0.067	0.003	0.718	0.279	0.482222
NC_045512.2_21563-25384	193	V	B	0.129	0.002	0.816	0.182	0.476111
NC_045512.2_21563-25384	194	F	B	0.04	0.001	0.9	0.099	0.477333
NC_045512.2_21563-25384	195	K	E	0.225	0.001	0.959	0.04	0.472444
NC_045512.2_21563-25384	196	N	B	0.122	0.001	0.9	0.099	0.468
NC_045512.2_21563-25384	197	I	E	0.475	0.004	0.514	0.481	0.463333
NC_045512.2_21563-25384	198	D	E	0.589	0.005	0.045	0.951	0.439333
NC_045512.2_21563-25384	199	G	E	0.278	0.004	0.085	0.91	0.436333
NC_045512.2_21563-25384	200	Y	B	0.186	0.003	0.718	0.279	0.425667
NC_045512.2_21563-25384	201	F	B	0.039	0.001	0.959	0.04	0.407
NC_045512.2_21563-25384	202	K	B	0.095	0.001	0.959	0.04	0.407
NC_045512.2_21563-25384	203	I	B	0.03	0.001	0.959	0.04	0.416889
NC_045512.2_21563-25384	204	Y	B	0.058	0.001	0.959	0.04	0.434
NC_045512.2_21563-25384	205	S	B	0.101	0.003	0.718	0.279	0.450222
NC_045512.2_21563-25384	206	K	B	0.186	0.005	0.262	0.733	0.475444
NC_045512.2_21563-25384	207	H	E	0.41	0.018	0.088	0.893	0.507889
NC_045512.2_21563-25384	208	T	E	0.357	0.018	0.088	0.893	0.530222
NC_045512.2_21563-25384	209	P	E	0.486	0.018	0.088	0.893	0.539111
NC_045512.2_21563-25384	210	I	E	0.362	0.021	0.279	0.699	0.575889
NC_045512.2_21563-25384	211	N	E	0.359	0.022	0.359	0.619	0.585
NC_045512.2_21563-25384	212	L	B	0.179	0.022	0.552	0.426	0.576667
NC_045512.2_21563-25384	213	V	E	0.357	0.022	0.552	0.426	0.578556
NC_045512.2_21563-25384	214	R	B	0.266	0.021	0.451	0.528	0.593444
NC_045512.2_21563-25384	215	D	E	0.435	0.022	0.359	0.619	0.605444
NC_045512.2_21563-25384	216	L	B	0.17	0.02	0.205	0.775	0.615778
NC_045512.2_21563-25384	217	P	E	0.421	0.019	0.141	0.84	0.628444
NC_045512.2_21563-25384	218	Q	E	0.38	0.018	0.088	0.893	0.627111
NC_045512.2_21563-25384	219	G	E	0.517	0.053	0.043	0.903	0.601556
NC_045512.2_21563-25384	220	F	E	0.45	0.018	0.047	0.935	0.586444
NC_045512.2_21563-25384	221	S	E	0.357	0.018	0.047	0.935	0.564333
NC_045512.2_21563-25384	222	A	B	0.282	0.018	0.088	0.893	0.519111
NC_045512.2_21563-25384	223	L	B	0.142	0.021	0.279	0.699	0.461444
NC_045512.2_21563-25384	224	E	B	0.185	0.022	0.552	0.426	0.422333
NC_045512.2_21563-25384	225	P	B	0.088	0.021	0.756	0.223	0.370111
NC_045512.2_21563-25384	226	L	B	0.047	0.018	0.846	0.136	0.346556
NC_045512.2_21563-25384	227	V	B	0.049	0.011	0.918	0.071	0.327444
NC_045512.2_21563-25384	228	D	B	0.127	0.011	0.918	0.071	0.329444
NC_045512.2_21563-25384	229	L	B	0.029	0.021	0.756	0.223	0.335667
NC_045512.2_21563-25384	230	P	B	0.119	0.023	0.655	0.322	0.360556
NC_045512.2_21563-25384	231	I	B	0.064	0.074	0.484	0.442	0.383556
NC_045512.2_21563-25384	232	G	B	0.183	0.064	0.216	0.721	0.416556
NC_045512.2_21563-25384	233	I	E	0.307	0.056	0.142	0.802	0.448556
NC_045512.2_21563-25384	234	N	E	0.365	0.118	0.15	0.732	0.472778
NC_045512.2_21563-25384	235	I	B	0.09	0.113	0.087	0.8	0.479222
NC_045512.2_21563-25384	236	T	E	0.314	0.056	0.142	0.802	0.476
NC_045512.2_21563-25384	237	R	B	0.288	0.066	0.296	0.638	0.449444
NC_045512.2_21563-25384	238	F	B	0.057	0.021	0.451	0.528	0.418111
NC_045512.2_21563-25384	239	Q	B	0.154	0.023	0.655	0.322	0.372444
NC_045512.2_21563-25384	240	T	B	0.087	0.021	0.756	0.223	0.338556
NC_045512.2_21563-25384	241	L	B	0.037	0.023	0.655	0.322	0.320444
NC_045512.2_21563-25384	242	L	B	0.082	0.023	0.655	0.322	0.308889
NC_045512.2_21563-25384	243	A	B	0.05	0.023	0.655	0.322	0.316667
NC_045512.2_21563-25384	244	L	B	0.055	0.085	0.775	0.14	0.337333
NC_045512.2_21563-25384	245	H	B	0.098	0.079	0.592	0.329	0.379
NC_045512.2_21563-25384	246	R	B	0.174	0.069	0.386	0.545	0.425111
NC_045512.2_21563-25384	247	S	B	0.289	0.056	0.142	0.802	0.464444
NC_045512.2_21563-25384	248	Y	E	0.351	0.018	0.047	0.935	0.504778
NC_045512.2_21563-25384	249	L	E	0.37	0.019	0.141	0.84	0.565222
NC_045512.2_21563-25384	250	T	B	0.205	0.019	0.141	0.84	0.601778
NC_045512.2_21563-25384	251	P	E	0.365	0.02	0.205	0.775	0.620111
NC_045512.2_21563-25384	252	G	B	0.129	0.02	0.205	0.775	0.643222
NC_045512.2_21563-25384	253	D	E	0.336	0.02	0.205	0.775	0.639111
NC_045512.2_21563-25384	254	S	E	0.35	0.052	0.084	0.864	0.646889
NC_045512.2_21563-25384	255	S	E	0.392	0.052	0.084	0.864	0.647889
NC_045512.2_21563-25384	256	S	E	0.383	0.113	0.087	0.8	0.635333
NC_045512.2_21563-25384	257	G	E	0.317	0.113	0.087	0.8	0.624778
NC_045512.2_21563-25384	258	W	B	0.282	0.118	0.15	0.732	0.589556
NC_045512.2_21563-25384	259	T	E	0.362	0.118	0.15	0.732	0.549778
NC_045512.2_21563-25384	260	A	B	0.186	0.125	0.227	0.648	0.516444
NC_045512.2_21563-25384	261	G	B	0.29	0.135	0.317	0.548	0.467333
NC_045512.2_21563-25384	262	A	B	0.14	0.069	0.386	0.545	0.432222
NC_045512.2_21563-25384	263	A	B	0.08	0.074	0.484	0.442	0.381111
NC_045512.2_21563-25384	264	A	B	0.105	0.021	0.756	0.223	0.338111
NC_045512.2_21563-25384	265	Y	B	0.065	0.011	0.918	0.071	0.328222
NC_045512.2_21563-25384	266	Y	B	0.061	0.011	0.918	0.071	0.317778
NC_045512.2_21563-25384	267	V	B	0.048	0.011	0.918	0.071	0.332667
NC_045512.2_21563-25384	268	G	B	0.084	0.011	0.918	0.071	0.354111
NC_045512.2_21563-25384	269	Y	E	0.246	0.021	0.756	0.223	0.370778
NC_045512.2_21563-25384	270	L	B	0.084	0.023	0.655	0.322	0.393333
NC_045512.2_21563-25384	271	Q	E	0.285	0.022	0.359	0.619	0.411222
NC_045512.2_21563-25384	272	P	E	0.43	0.066	0.296	0.638	0.416889
NC_045512.2_21563-25384	273	R	E	0.382	0.066	0.296	0.638	0.421667
NC_045512.2_21563-25384	274	T	E	0.349	0.074	0.484	0.442	0.425889
NC_045512.2_21563-25384	275	F	B	0.183	0.087	0.683	0.23	0.430444
NC_045512.2_21563-25384	276	L	B	0.037	0.085	0.775	0.14	0.427667
NC_045512.2_21563-25384	277	L	B	0.055	0.072	0.855	0.073	0.437667
NC_045512.2_21563-25384	278	K	B	0.145	0.085	0.775	0.14	0.443556
NC_045512.2_21563-25384	279	Y	B	0.107	0.085	0.775	0.14	0.440889
NC_045512.2_21563-25384	280	N	B	0.155	0.074	0.484	0.442	0.439778
NC_045512.2_21563-25384	281	E	E	0.348	0.019	0.141	0.84	0.444667
NC_045512.2_21563-25384	282	N	E	0.615	0.018	0.019	0.964	0.463
NC_045512.2_21563-25384	283	G	B	0.204	0.005	0.045	0.951	0.456889
NC_045512.2_21563-25384	284	T	E	0.26	0.004	0.514	0.481	0.447889
NC_045512.2_21563-25384	285	I	B	0.062	0.002	0.816	0.182	0.426111
NC_045512.2_21563-25384	286	T	B	0.142	0.001	0.9	0.099	0.404444
NC_045512.2_21563-25384	287	D	B	0.252	0.001	0.9	0.099	0.372444
NC_045512.2_21563-25384	288	A	B	0.065	0.011	0.918	0.071	0.375556
NC_045512.2_21563-25384	289	V	B	0.038	0.011	0.918	0.071	0.385556
NC_045512.2_21563-25384	290	D	B	0.095	0.002	0.816	0.182	0.408333
NC_045512.2_21563-25384	291	C	B	0.044	0.004	0.514	0.481	0.422111
NC_045512.2_21563-25384	292	A	E	0.294	0.004	0.085	0.91	0.443
NC_045512.2_21563-25384	293	L	E	0.52	0.005	0.015	0.979	0.465333
NC_045512.2_21563-25384	294	D	E	0.341	0.018	0.019	0.964	0.485556
NC_045512.2_21563-25384	295	P	E	0.358	0.181	0.016	0.803	0.475667
NC_045512.2_21563-25384	296	L	E	0.4	0.268	0.043	0.689	0.497333
NC_045512.2_21563-25384	297	S	E	0.277	0.199	0.152	0.649	0.473889
NC_045512.2_21563-25384	298	E	E	0.322	0.159	0.516	0.325	0.458778
NC_045512.2_21563-25384	299	T	B	0.072	0.085	0.775	0.14	0.448111
NC_045512.2_21563-25384	300	K	E	0.337	0.018	0.846	0.136	0.448
NC_045512.2_21563-25384	301	C	B	0.036	0.011	0.918	0.071	0.447889
NC_045512.2_21563-25384	302	T	E	0.304	0.018	0.846	0.136	0.452778
NC_045512.2_21563-25384	303	L	E	0.352	0.018	0.846	0.136	0.470333
NC_045512.2_21563-25384	304	K	E	0.381	0.023	0.655	0.322	0.490667
NC_045512.2_21563-25384	305	S	E	0.557	0.021	0.451	0.528	0.493667
NC_045512.2_21563-25384	306	F	B	0.235	0.005	0.262	0.733	0.520333
NC_045512.2_21563-25384	307	T	E	0.519	0.004	0.138	0.858	0.526
NC_045512.2_21563-25384	308	V	B	0.17	0.004	0.085	0.91	0.524667
NC_045512.2_21563-25384	309	E	E	0.591	0.018	0.088	0.893	0.513222
NC_045512.2_21563-25384	310	K	E	0.429	0.018	0.088	0.893	0.499111
NC_045512.2_21563-25384	311	G	B	0.103	0.021	0.279	0.699	0.494222
NC_045512.2_21563-25384	312	I	B	0.116	0.023	0.655	0.322	0.488444
NC_045512.2_21563-25384	313	Y	B	0.121	0.003	0.718	0.279	0.506
NC_045512.2_21563-25384	314	Q	B	0.267	0.004	0.616	0.381	0.510778
NC_045512.2_21563-25384	315	T	B	0.106	0.005	0.262	0.733	0.524333
NC_045512.2_21563-25384	316	S	E	0.337	0.005	0.262	0.733	0.531222
NC_045512.2_21563-25384	317	N	E	0.442	0.005	0.262	0.733	0.544556
NC_045512.2_21563-25384	318	F	B	0.278	0.004	0.42	0.576	0.554889
NC_045512.2_21563-25384	319	R	E	0.49	0.003	0.718	0.279	0.561444
NC_045512.2_21563-25384	320	V	B	0.257	0.002	0.816	0.182	0.558333
NC_045512.2_21563-25384	321	Q	E	0.427	0.003	0.718	0.279	0.547444
NC_045512.2_21563-25384	322	P	E	0.475	0.005	0.336	0.66	0.519889
NC_045512.2_21563-25384	323	T	E	0.415	0.004	0.42	0.576	0.496778
NC_045512.2_21563-25384	324	E	B	0.152	0.003	0.718	0.279	0.478111
NC_045512.2_21563-25384	325	S	B	0.223	0.001	0.9	0.099	0.463444
NC_045512.2_21563-25384	326	I	B	0.11	0.001	0.959	0.04	0.462333
NC_045512.2_21563-25384	327	V	B	0.112	0.001	0.959	0.04	0.470778
NC_045512.2_21563-25384	328	R	B	0.259	0.001	0.9	0.099	0.478333
NC_045512.2_21563-25384	329	F	B	0.198	0.023	0.655	0.322	0.485778
NC_045512.2_21563-25384	330	P	B	0.231	0.019	0.141	0.84	0.498222
NC_045512.2_21563-25384	331	N	E	0.492	0.018	0.088	0.893	0.511222
NC_045512.2_21563-25384	332	I	E	0.403	0.019	0.141	0.84	0.525111
NC_045512.2_21563-25384	333	T	B	0.295	0.018	0.088	0.893	0.526778
NC_045512.2_21563-25384	334	N	E	0.596	0.019	0.141	0.84	0.529333
NC_045512.2_21563-25384	335	L	E	0.487	0.02	0.205	0.775	0.511889
NC_045512.2_21563-25384	336	C	B	0.098	0.021	0.279	0.699	0.504778
NC_045512.2_21563-25384	337	P	E	0.481	0.022	0.359	0.619	0.496444
NC_045512.2_21563-25384	338	F	B	0.109	0.021	0.279	0.699	0.509333
NC_045512.2_21563-25384	339	G	E	0.407	0.056	0.142	0.802	0.517667
NC_045512.2_21563-25384	340	E	E	0.441	0.118	0.15	0.732	0.520778
NC_045512.2_21563-25384	341	V	B	0.114	0.125	0.227	0.648	0.543444
NC_045512.2_21563-25384	342	F	E	0.302	0.125	0.227	0.648	0.558444
NC_045512.2_21563-25384	343	N	E	0.341	0.052	0.084	0.864	0.569444
NC_045512.2_21563-25384	344	A	E	0.358	0.018	0.047	0.935	0.599
NC_045512.2_21563-25384	345	T	E	0.465	0.018	0.088	0.893	0.604444
NC_045512.2_21563-25384	346	R	E	0.432	0.019	0.141	0.84	0.611222
NC_045512.2_21563-25384	347	F	B	0.268	0.018	0.088	0.893	0.595
NC_045512.2_21563-25384	348	A	E	0.42	0.018	0.047	0.935	0.581556
NC_045512.2_21563-25384	349	S	E	0.328	0.018	0.047	0.935	0.576778
NC_045512.2_21563-25384	350	V	B	0.155	0.052	0.084	0.864	0.549556
NC_045512.2_21563-25384	351	Y	B	0.19	0.021	0.279	0.699	0.545667
NC_045512.2_21563-25384	352	A	B	0.196	0.022	0.359	0.619	0.550667
NC_045512.2_21563-25384	353	W	B	0.125	0.022	0.552	0.426	0.536667
NC_045512.2_21563-25384	354	N	E	0.346	0.023	0.655	0.322	0.519111
NC_045512.2_21563-25384	355	R	E	0.273	0.022	0.552	0.426	0.507889
NC_045512.2_21563-25384	356	K	B	0.195	0.021	0.756	0.223	0.503111
NC_045512.2_21563-25384	357	R	B	0.268	0.018	0.846	0.136	0.481778
NC_045512.2_21563-25384	358	I	B	0.129	0.018	0.846	0.136	0.473222
NC_045512.2_21563-25384	359	S	B	0.196	0.023	0.655	0.322	0.470222
NC_045512.2_21563-25384	360	N	B	0.264	0.023	0.655	0.322	0.454222
NC_045512.2_21563-25384	361	C	B	0.1	0.022	0.552	0.426	0.443778
NC_045512.2_21563-25384	362	V	E	0.281	0.021	0.451	0.528	0.425333
NC_045512.2_21563-25384	363	A	B	0.109	0.022	0.552	0.426	0.427556
NC_045512.2_21563-25384	364	D	E	0.35	0.021	0.756	0.223	0.419444
NC_045512.2_21563-25384	365	Y	B	0.12	0.018	0.846	0.136	0.415778
NC_045512.2_21563-25384	366	S	E	0.335	0.018	0.846	0.136	0.442222
NC_045512.2_21563-25384	367	V	B	0.192	0.018	0.846	0.136	0.452444
NC_045512.2_21563-25384	368	L	B	0.128	0.021	0.756	0.223	0.470778
NC_045512.2_21563-25384	369	Y	B	0.135	0.022	0.552	0.426	0.486444
NC_045512.2_21563-25384	370	N	B	0.288	0.021	0.279	0.699	0.500444
NC_045512.2_21563-25384	371	S	B	0.226	0.066	0.296	0.638	0.527444
NC_045512.2_21563-25384	372	A	B	0.156	0.02	0.205	0.775	0.54
NC_045512.2_21563-25384	373	S	B	0.273	0.019	0.141	0.84	0.564
NC_045512.2_21563-25384	374	F	E	0.324	0.019	0.141	0.84	0.589556
NC_045512.2_21563-25384	375	S	E	0.469	0.019	0.141	0.84	0.58
NC_045512.2_21563-25384	376	T	E	0.487	0.019	0.141	0.84	0.588889
NC_045512.2_21563-25384	377	F	B	0.163	0.02	0.205	0.775	0.592111
NC_045512.2_21563-25384	378	K	E	0.431	0.022	0.359	0.619	0.587111
NC_045512.2_21563-25384	379	C	B	0.209	0.022	0.359	0.619	0.581444
NC_045512.2_21563-25384	380	Y	E	0.344	0.021	0.279	0.699	0.570222
NC_045512.2_21563-25384	381	G	E	0.3	0.021	0.279	0.699	0.575778
NC_045512.2_21563-25384	382	V	B	0.15	0.022	0.359	0.619	0.583889
NC_045512.2_21563-25384	383	S	E	0.348	0.021	0.279	0.699	0.563333
NC_045512.2_21563-25384	384	P	B	0.239	0.125	0.227	0.648	0.584222
NC_045512.2_21563-25384	385	T	E	0.312	0.125	0.227	0.648	0.586
NC_045512.2_21563-25384	386	K	E	0.494	0.125	0.227	0.648	0.581556
NC_045512.2_21563-25384	387	L	B	0.235	0.118	0.15	0.732	0.588444
NC_045512.2_21563-25384	388	N	E	0.394	0.052	0.084	0.864	0.582
NC_045512.2_21563-25384	389	D	E	0.561	0.052	0.084	0.864	0.584333
NC_045512.2_21563-25384	390	L	B	0.26	0.056	0.142	0.802	0.569778
NC_045512.2_21563-25384	391	C	B	0.195	0.021	0.279	0.699	0.545444
NC_045512.2_21563-25384	392	F	B	0.219	0.021	0.279	0.699	0.550556
NC_045512.2_21563-25384	393	T	E	0.361	0.021	0.279	0.699	0.525556
NC_045512.2_21563-25384	394	N	E	0.372	0.022	0.359	0.619	0.509222
NC_045512.2_21563-25384	395	V	B	0.202	0.022	0.552	0.426	0.500444
NC_045512.2_21563-25384	396	Y	E	0.275	0.022	0.552	0.426	0.482111
NC_045512.2_21563-25384	397	A	B	0.146	0.022	0.552	0.426	0.478
NC_045512.2_21563-25384	398	D	B	0.233	0.074	0.484	0.442	0.466556
NC_045512.2_21563-25384	399	S	B	0.224	0.021	0.451	0.528	0.474222
NC_045512.2_21563-25384	400	F	B	0.123	0.022	0.552	0.426	0.485444
NC_045512.2_21563-25384	401	V	B	0.171	0.023	0.655	0.322	0.489889
NC_045512.2_21563-25384	402	I	B	0.106	0.023	0.655	0.322	0.495444
NC_045512.2_21563-25384	403	R	E	0.338	0.022	0.359	0.619	0.495778
NC_045512.2_21563-25384	404	G	E	0.366	0.056	0.142	0.802	0.504556
NC_045512.2_21563-25384	405	D	E	0.362	0.02	0.205	0.775	0.517889
NC_045512.2_21563-25384	406	E	B	0.186	0.021	0.451	0.528	0.507444
NC_045512.2_21563-25384	407	V	B	0.251	0.023	0.655	0.322	0.504889
NC_045512.2_21563-25384	408	R	B	0.156	0.023	0.655	0.322	0.505667
NC_045512.2_21563-25384	409	Q	B	0.199	0.022	0.552	0.426	0.506889
NC_045512.2_21563-25384	410	I	B	0.086	0.021	0.451	0.528	0.510444
NC_045512.2_21563-25384	411	A	B	0.176	0.022	0.359	0.619	0.512778
NC_045512.2_21563-25384	412	P	E	0.311	0.02	0.205	0.775	0.520111
NC_045512.2_21563-25384	413	G	B	0.2	0.019	0.141	0.84	0.524
NC_045512.2_21563-25384	414	Q	E	0.345	0.018	0.088	0.893	0.520111
NC_045512.2_21563-25384	415	T	B	0.277	0.018	0.088	0.893	0.541222
NC_045512.2_21563-25384	416	G	B	0.265	0.019	0.141	0.84	0.551
NC_045512.2_21563-25384	417	K	B	0.244	0.021	0.279	0.699	0.542889
NC_045512.2_21563-25384	418	I	B	0.1	0.022	0.359	0.619	0.534667
NC_045512.2_21563-25384	419	A	B	0.266	0.021	0.279	0.699	0.519
NC_045512.2_21563-25384	420	D	E	0.413	0.021	0.279	0.699	0.517111
NC_045512.2_21563-25384	421	Y	B	0.163	0.022	0.552	0.426	0.506
NC_045512.2_21563-25384	422	N	B	0.268	0.021	0.756	0.223	0.504667
NC_045512.2_21563-25384	423	Y	B	0.203	0.018	0.846	0.136	0.509889
NC_045512.2_21563-25384	424	K	E	0.323	0.018	0.846	0.136	0.508
NC_045512.2_21563-25384	425	L	B	0.139	0.022	0.552	0.426	0.491222
NC_045512.2_21563-25384	426	P	B	0.277	0.02	0.205	0.775	0.481444
NC_045512.2_21563-25384	427	D	E	0.443	0.018	0.047	0.935	0.458222
NC_045512.2_21563-25384	428	D	B	0.228	0.018	0.088	0.893	0.433222
NC_045512.2_21563-25384	429	F	B	0.108	0.005	0.262	0.733	0.408333
NC_045512.2_21563-25384	430	T	B	0.102	0.004	0.616	0.381	0.383778
NC_045512.2_21563-25384	431	G	B	0.039	0.002	0.816	0.182	0.352222
NC_045512.2_21563-25384	432	C	B	0.036	0.002	0.816	0.182	0.317778
NC_045512.2_21563-25384	433	V	B	0.064	0.001	0.9	0.099	0.303556
NC_045512.2_21563-25384	434	I	B	0.038	0.001	0.9	0.099	0.307667
NC_045512.2_21563-25384	435	A	B	0.093	0.021	0.756	0.223	0.334778
NC_045512.2_21563-25384	436	W	B	0.068	0.022	0.552	0.426	0.378333
NC_045512.2_21563-25384	437	N	B	0.251	0.021	0.451	0.528	0.421444
NC_045512.2_21563-25384	438	S	B	0.076	0.021	0.279	0.699	0.463556
NC_045512.2_21563-25384	439	N	E	0.419	0.018	0.088	0.893	0.516444
NC_045512.2_21563-25384	440	N	E	0.468	0.018	0.088	0.893	0.555111
NC_045512.2_21563-25384	441	L	E	0.405	0.018	0.088	0.893	0.588
NC_045512.2_21563-25384	442	D	E	0.339	0.018	0.088	0.893	0.610778
NC_045512.2_21563-25384	443	S	E	0.307	0.02	0.205	0.775	0.627778
NC_045512.2_21563-25384	444	K	E	0.47	0.022	0.359	0.619	0.613889
NC_045512.2_21563-25384	445	V	E	0.268	0.022	0.359	0.619	0.601889
NC_045512.2_21563-25384	446	G	B	0.226	0.022	0.359	0.619	0.585333
NC_045512.2_21563-25384	447	G	B	0.277	0.02	0.205	0.775	0.568667
NC_045512.2_21563-25384	448	N	B	0.256	0.018	0.088	0.893	0.542111
NC_045512.2_21563-25384	449	Y	B	0.244	0.018	0.088	0.893	0.525444
NC_045512.2_21563-25384	450	N	E	0.408	0.004	0.138	0.858	0.524778
NC_045512.2_21563-25384	451	Y	B	0.166	0.004	0.138	0.858	0.508444
NC_045512.2_21563-25384	452	L	B	0.096	0.005	0.262	0.733	0.495778
NC_045512.2_21563-25384	453	Y	B	0.202	0.004	0.616	0.381	0.495222
NC_045512.2_21563-25384	454	R	B	0.226	0.003	0.718	0.279	0.499444
NC_045512.2_21563-25384	455	L	B	0.107	0.002	0.816	0.182	0.509778
NC_045512.2_21563-25384	456	F	B	0.191	0.002	0.816	0.182	0.522778
NC_045512.2_21563-25384	457	R	B	0.206	0.004	0.616	0.381	0.541222
NC_045512.2_21563-25384	458	K	E	0.377	0.004	0.42	0.576	0.554667
NC_045512.2_21563-25384	459	S	B	0.278	0.018	0.088	0.893	0.554889
NC_045512.2_21563-25384	460	N	E	0.417	0.018	0.047	0.935	0.562556
NC_045512.2_21563-25384	461	L	E	0.366	0.018	0.088	0.893	0.580556
NC_045512.2_21563-25384	462	K	B	0.235	0.018	0.088	0.893	0.587222
NC_045512.2_21563-25384	463	P	B	0.248	0.018	0.088	0.893	0.589889
NC_045512.2_21563-25384	464	F	B	0.123	0.018	0.088	0.893	0.586444
NC_045512.2_21563-25384	465	E	E	0.443	0.018	0.047	0.935	0.578333
NC_045512.2_21563-25384	466	R	E	0.389	0.018	0.088	0.893	0.566333
NC_045512.2_21563-25384	467	D	E	0.3	0.019	0.141	0.84	0.563667
NC_045512.2_21563-25384	468	I	B	0.16	0.021	0.279	0.699	0.563667
NC_045512.2_21563-25384	469	S	E	0.467	0.022	0.552	0.426	0.573222
NC_045512.2_21563-25384	470	T	E	0.294	0.074	0.484	0.442	0.576889
NC_045512.2_21563-25384	471	E	B	0.216	0.069	0.386	0.545	0.581
NC_045512.2_21563-25384	472	I	B	0.22	0.066	0.296	0.638	0.573667
NC_045512.2_21563-25384	473	Y	B	0.218	0.064	0.216	0.721	0.575222
NC_045512.2_21563-25384	474	Q	B	0.237	0.018	0.088	0.893	0.571444
NC_045512.2_21563-25384	475	A	E	0.535	0.005	0.015	0.979	0.568
NC_045512.2_21563-25384	476	G	E	0.526	0.005	0.015	0.979	0.541778
NC_045512.2_21563-25384	477	S	E	0.301	0.005	0.045	0.951	0.535222
NC_045512.2_21563-25384	478	T	B	0.233	0.004	0.197	0.799	0.509333
NC_045512.2_21563-25384	479	P	B	0.082	0.004	0.42	0.576	0.493556
NC_045512.2_21563-25384	480	C	B	0.039	0.022	0.552	0.426	0.497667
NC_045512.2_21563-25384	481	N	B	0.126	0.022	0.552	0.426	0.496667
NC_045512.2_21563-25384	482	G	B	0.154	0.022	0.359	0.619	0.498333
NC_045512.2_21563-25384	483	V	B	0.163	0.02	0.205	0.775	0.504667
NC_045512.2_21563-25384	484	E	E	0.467	0.018	0.088	0.893	0.511444
NC_045512.2_21563-25384	485	G	E	0.417	0.018	0.088	0.893	0.538
NC_045512.2_21563-25384	486	F	E	0.46	0.018	0.019	0.964	0.546778
NC_045512.2_21563-25384	487	N	E	0.379	0.018	0.019	0.964	0.564222
NC_045512.2_21563-25384	488	C	B	0.231	0.004	0.197	0.799	0.563444
NC_045512.2_21563-25384	489	Y	E	0.49	0.004	0.42	0.576	0.548667
NC_045512.2_21563-25384	490	F	B	0.158	0.004	0.42	0.576	0.536889
NC_045512.2_21563-25384	491	P	E	0.323	0.004	0.42	0.576	0.529444
NC_045512.2_21563-25384	492	L	E	0.317	0.004	0.514	0.481	0.517222
NC_045512.2_21563-25384	493	Q	B	0.276	0.004	0.616	0.381	0.502111
NC_045512.2_21563-25384	494	S	B	0.095	0.002	0.816	0.182	0.492444
NC_045512.2_21563-25384	495	Y	B	0.181	0.002	0.816	0.182	0.494667
NC_045512.2_21563-25384	496	G	B	0.197	0.002	0.816	0.182	0.499778
NC_045512.2_21563-25384	497	F	B	0.156	0.023	0.655	0.322	0.513222
NC_045512.2_21563-25384	498	Q	E	0.292	0.004	0.616	0.381	0.504778
NC_045512.2_21563-25384	499	P	B	0.223	0.004	0.42	0.576	0.508889
NC_045512.2_21563-25384	500	T	E	0.512	0.02	0.205	0.775	0.508778
NC_045512.2_21563-25384	501	N	E	0.454	0.021	0.279	0.699	0.501333
NC_045512.2_21563-25384	502	G	E	0.329	0.004	0.514	0.481	0.500333
NC_045512.2_21563-25384	503	V	B	0.225	0.003	0.718	0.279	0.487
NC_045512.2_21563-25384	504	G	B	0.254	0.003	0.718	0.279	0.462778
NC_045512.2_21563-25384	505	Y	B	0.124	0.003	0.718	0.279	0.427556
NC_045512.2_21563-25384	506	Q	B	0.09	0.002	0.816	0.182	0.383889
NC_045512.2_21563-25384	507	P	B	0.059	0.002	0.816	0.182	0.359222
NC_045512.2_21563-25384	508	Y	B	0.067	0.001	0.9	0.099	0.34
NC_045512.2_21563-25384	509	R	B	0.05	0.001	0.959	0.04	0.341111
NC_045512.2_21563-25384	510	V	B	0.028	0.001	0.959	0.04	0.348111
NC_045512.2_21563-25384	511	V	B	0.09	0.001	0.959	0.04	0.364667
NC_045512.2_21563-25384	512	V	B	0.071	0.001	0.9	0.099	0.382556
NC_045512.2_21563-25384	513	L	E	0.298	0.004	0.616	0.381	0.394111
NC_045512.2_21563-25384	514	S	B	0.229	0.004	0.085	0.91	0.420222
NC_045512.2_21563-25384	515	F	E	0.341	0.02	0.205	0.775	0.473222
NC_045512.2_21563-25384	516	E	E	0.411	0.003	0.718	0.279	0.507667
NC_045512.2_21563-25384	517	L	B	0.209	0.003	0.718	0.279	0.540889
NC_045512.2_21563-25384	518	L	B	0.217	0.022	0.552	0.426	0.543
NC_045512.2_21563-25384	519	H	E	0.451	0.005	0.336	0.66	0.548444
NC_045512.2_21563-25384	520	A	E	0.316	0.005	0.336	0.66	0.55
NC_045512.2_21563-25384	521	P	E	0.47	0.005	0.262	0.733	0.547778
NC_045512.2_21563-25384	522	A	E	0.523	0.004	0.197	0.799	0.555778
NC_045512.2_21563-25384	523	T	E	0.34	0.021	0.279	0.699	0.572
NC_045512.2_21563-25384	524	V	E	0.29	0.022	0.359	0.619	0.575556
NC_045512.2_21563-25384	525	C	B	0.265	0.021	0.451	0.528	0.593333
NC_045512.2_21563-25384	526	G	B	0.29	0.022	0.359	0.619	0.595667
NC_045512.2_21563-25384	527	P	E	0.363	0.02	0.205	0.775	0.594778
NC_045512.2_21563-25384	528	K	E	0.438	0.019	0.141	0.84	0.603111
NC_045512.2_21563-25384	529	K	E	0.524	0.018	0.047	0.935	0.601333
NC_045512.2_21563-25384	530	S	E	0.418	0.018	0.047	0.935	0.600667
NC_045512.2_21563-25384	531	T	B	0.31	0.019	0.141	0.84	0.597444
NC_045512.2_21563-25384	532	N	E	0.37	0.021	0.451	0.528	0.582444
NC_045512.2_21563-25384	533	L	B	0.198	0.003	0.718	0.279	0.558111
NC_045512.2_21563-25384	534	V	E	0.302	0.002	0.816	0.182	0.52
NC_045512.2_21563-25384	535	K	E	0.35	0.004	0.616	0.381	0.501889
NC_045512.2_21563-25384	536	N	E	0.324	0.004	0.42	0.576	0.496556
NC_045512.2_21563-25384	537	K	E	0.416	0.003	0.718	0.279	0.484444
NC_045512.2_21563-25384	538	C	B	0.071	0.001	0.9	0.099	0.473889
NC_045512.2_21563-25384	539	V	B	0.163	0.001	0.9	0.099	0.463111
NC_045512.2_21563-25384	540	N	E	0.562	0.002	0.816	0.182	0.466667
NC_045512.2_21563-25384	541	F	B	0.175	0.003	0.718	0.279	0.465111
NC_045512.2_21563-25384	542	N	B	0.354	0.003	0.718	0.279	0.455667
NC_045512.2_21563-25384	543	F	B	0.13	0.003	0.718	0.279	0.466333
NC_045512.2_21563-25384	544	N	E	0.322	0.004	0.616	0.381	0.462889
NC_045512.2_21563-25384	545	G	E	0.451	0.004	0.42	0.576	0.444111
NC_045512.2_21563-25384	546	L	B	0.217	0.004	0.616	0.381	0.427
NC_045512.2_21563-25384	547	T	E	0.455	0.003	0.718	0.279	0.429778
NC_045512.2_21563-25384	548	G	B	0.112	0.003	0.718	0.279	0.416333
NC_045512.2_21563-25384	549	T	E	0.304	0.003	0.718	0.279	0.408333
NC_045512.2_21563-25384	550	G	B	0.053	0.001	0.9	0.099	0.406778
NC_045512.2_21563-25384	551	V	B	0.161	0.001	0.959	0.04	0.410889
NC_045512.2_21563-25384	552	L	B	0.045	0.001	0.959	0.04	0.414
NC_045512.2_21563-25384	553	T	E	0.307	0.001	0.9	0.099	0.430333
NC_045512.2_21563-25384	554	E	E	0.499	0.003	0.718	0.279	0.456778
NC_045512.2_21563-25384	555	S	B	0.136	0.022	0.552	0.426	0.472444
NC_045512.2_21563-25384	556	N	E	0.505	0.023	0.655	0.322	0.479222
NC_045512.2_21563-25384	557	K	E	0.368	0.022	0.552	0.426	0.505222
NC_045512.2_21563-25384	558	K	E	0.446	0.023	0.655	0.322	0.511222
NC_045512.2_21563-25384	559	F	B	0.16	0.022	0.552	0.426	0.513
NC_045512.2_21563-25384	560	L	B	0.261	0.021	0.279	0.699	0.518222
NC_045512.2_21563-25384	561	P	E	0.492	0.019	0.141	0.84	0.501556
NC_045512.2_21563-25384	562	F	B	0.265	0.021	0.279	0.699	0.474111
NC_045512.2_21563-25384	563	Q	B	0.175	0.023	0.655	0.322	0.464222
NC_045512.2_21563-25384	564	Q	B	0.144	0.018	0.846	0.136	0.466556
NC_045512.2_21563-25384	565	F	B	0.072	0.018	0.846	0.136	0.475333
NC_045512.2_21563-25384	566	G	B	0.057	0.018	0.846	0.136	0.479889
NC_045512.2_21563-25384	567	R	B	0.134	0.021	0.756	0.223	0.480667
NC_045512.2_21563-25384	568	D	B	0.256	0.021	0.451	0.528	0.475111
NC_045512.2_21563-25384	569	I	B	0.273	0.019	0.141	0.84	0.466333
NC_045512.2_21563-25384	570	A	E	0.416	0.018	0.088	0.893	0.482444
NC_045512.2_21563-25384	571	D	E	0.359	0.005	0.045	0.951	0.471667
NC_045512.2_21563-25384	572	T	B	0.212	0.005	0.262	0.733	0.449444
NC_045512.2_21563-25384	573	T	B	0.057	0.002	0.816	0.182	0.441111
NC_045512.2_21563-25384	574	D	B	0.115	0.001	0.9	0.099	0.416556
NC_045512.2_21563-25384	575	A	B	0.051	0.001	0.959	0.04	0.414444
NC_045512.2_21563-25384	576	V	B	0.042	0.001	0.959	0.04	0.424889
NC_045512.2_21563-25384	577	R	B	0.227	0.001	0.959	0.04	0.437444
NC_045512.2_21563-25384	578	D	B	0.101	0.003	0.718	0.279	0.445556
NC_045512.2_21563-25384	579	P	E	0.322	0.004	0.138	0.858	0.448556
NC_045512.2_21563-25384	580	Q	E	0.582	0.004	0.085	0.91	0.477556
NC_045512.2_21563-25384	581	T	E	0.588	0.004	0.085	0.91	0.482444
NC_045512.2_21563-25384	582	L	E	0.373	0.005	0.045	0.951	0.487222
NC_045512.2_21563-25384	583	E	E	0.445	0.004	0.514	0.481	0.475111
NC_045512.2_21563-25384	584	I	B	0.216	0.001	0.9	0.099	0.461111
NC_045512.2_21563-25384	585	L	B	0.084	0.001	0.959	0.04	0.443444
NC_045512.2_21563-25384	586	D	E	0.309	0.001	0.959	0.04	0.430333
NC_045512.2_21563-25384	587	I	B	0.042	0.001	0.9	0.099	0.441111
NC_045512.2_21563-25384	588	T	B	0.261	0.003	0.718	0.279	0.450667
NC_045512.2_21563-25384	589	P	B	0.164	0.005	0.262	0.733	0.458556
NC_045512.2_21563-25384	590	C	B	0.065	0.004	0.085	0.91	0.481778
NC_045512.2_21563-25384	591	S	E	0.445	0.004	0.138	0.858	0.48
NC_045512.2_21563-25384	592	F	E	0.447	0.004	0.138	0.858	0.489778
NC_045512.2_21563-25384	593	G	E	0.324	0.018	0.088	0.893	0.471333
NC_045512.2_21563-25384	594	G	E	0.461	0.004	0.138	0.858	0.444
NC_045512.2_21563-25384	595	V	B	0.209	0.003	0.718	0.279	0.427556
NC_045512.2_21563-25384	596	S	B	0.156	0.001	0.9	0.099	0.412556
NC_045512.2_21563-25384	597	V	B	0.073	0.001	0.959	0.04	0.406444
NC_045512.2_21563-25384	598	I	B	0.065	0.001	0.959	0.04	0.410333
NC_045512.2_21563-25384	599	T	B	0.086	0.001	0.959	0.04	0.428778
NC_045512.2_21563-25384	600	P	B	0.281	0.002	0.816	0.182	0.450889
NC_045512.2_21563-25384	601	G	E	0.32	0.005	0.262	0.733	0.472889
NC_045512.2_21563-25384	602	T	E	0.555	0.004	0.197	0.799	0.503889
NC_045512.2_21563-25384	603	N	E	0.411	0.02	0.205	0.775	0.537333
NC_045512.2_21563-25384	604	T	E	0.521	0.019	0.141	0.84	0.550778
NC_045512.2_21563-25384	605	S	E	0.453	0.018	0.088	0.893	0.528
NC_045512.2_21563-25384	606	N	E	0.362	0.019	0.141	0.84	0.498556
NC_045512.2_21563-25384	607	Q	E	0.303	0.022	0.359	0.619	0.454
NC_045512.2_21563-25384	608	V	B	0.159	0.021	0.756	0.223	0.420111
NC_045512.2_21563-25384	609	A	B	0.033	0.018	0.846	0.136	0.399556
NC_045512.2_21563-25384	610	V	B	0.06	0.011	0.918	0.071	0.393444
NC_045512.2_21563-25384	611	L	B	0.075	0.011	0.918	0.071	0.399333
NC_045512.2_21563-25384	612	Y	B	0.072	0.021	0.756	0.223	0.416222
NC_045512.2_21563-25384	613	Q	B	0.261	0.022	0.552	0.426	0.430444
NC_045512.2_21563-25384	614	D	B	0.267	0.021	0.279	0.699	0.469222
NC_045512.2_21563-25384	615	V	B	0.264	0.02	0.205	0.775	0.501667
NC_045512.2_21563-25384	616	N	E	0.383	0.02	0.205	0.775	0.524889
NC_045512.2_21563-25384	617	C	B	0.223	0.02	0.205	0.775	0.538333
NC_045512.2_21563-25384	618	T	E	0.408	0.064	0.216	0.721	0.538222
NC_045512.2_21563-25384	619	E	E	0.34	0.069	0.386	0.545	0.534889
NC_045512.2_21563-25384	620	V	B	0.202	0.079	0.592	0.329	0.516444
NC_045512.2_21563-25384	621	P	B	0.28	0.087	0.683	0.23	0.501444
NC_045512.2_21563-25384	622	V	E	0.318	0.087	0.683	0.23	0.498222
NC_045512.2_21563-25384	623	A	B	0.178	0.079	0.592	0.329	0.490667
NC_045512.2_21563-25384	624	I	B	0.24	0.074	0.484	0.442	0.483444
NC_045512.2_21563-25384	625	H	B	0.307	0.069	0.386	0.545	0.491222
NC_045512.2_21563-25384	626	A	E	0.304	0.066	0.296	0.638	0.501556
NC_045512.2_21563-25384	627	D	B	0.276	0.066	0.296	0.638	0.511111
NC_045512.2_21563-25384	628	Q	B	0.242	0.074	0.484	0.442	0.512667
NC_045512.2_21563-25384	629	L	B	0.23	0.079	0.592	0.329	0.536222
NC_045512.2_21563-25384	630	T	E	0.331	0.074	0.484	0.442	0.548222
NC_045512.2_21563-25384	631	P	B	0.192	0.066	0.296	0.638	0.557667
NC_045512.2_21563-25384	632	T	B	0.263	0.066	0.296	0.638	0.571556
NC_045512.2_21563-25384	633	W	E	0.328	0.069	0.386	0.545	0.58
NC_045512.2_21563-25384	634	R	B	0.269	0.021	0.451	0.528	0.601222
NC_045512.2_21563-25384	635	V	B	0.259	0.021	0.451	0.528	0.608778
NC_045512.2_21563-25384	636	Y	E	0.32	0.021	0.451	0.528	0.618222
NC_045512.2_21563-25384	637	S	B	0.254	0.021	0.451	0.528	0.632556
NC_045512.2_21563-25384	638	T	E	0.363	0.022	0.359	0.619	0.624222
NC_045512.2_21563-25384	639	G	E	0.484	0.02	0.205	0.775	0.622111
NC_045512.2_21563-25384	640	S	E	0.435	0.019	0.141	0.84	0.630889
NC_045512.2_21563-25384	641	N	E	0.357	0.019	0.141	0.84	0.615111
NC_045512.2_21563-25384	642	V	B	0.249	0.021	0.279	0.699	0.614889
NC_045512.2_21563-25384	643	F	B	0.154	0.021	0.451	0.528	0.583222
NC_045512.2_21563-25384	644	Q	E	0.325	0.022	0.359	0.619	0.552
NC_045512.2_21563-25384	645	T	B	0.259	0.021	0.279	0.699	0.501
NC_045512.2_21563-25384	646	R	B	0.216	0.004	0.42	0.576	0.461667
NC_045512.2_21563-25384	647	A	B	0.171	0.004	0.616	0.381	0.425556
NC_045512.2_21563-25384	648	G	B	0.125	0.004	0.616	0.381	0.385889
NC_045512.2_21563-25384	649	C	B	0.048	0.003	0.718	0.279	0.336889
NC_045512.2_21563-25384	650	L	B	0.056	0.001	0.9	0.099	0.334444
NC_045512.2_21563-25384	651	I	B	0.079	0.001	0.959	0.04	0.333556
NC_045512.2_21563-25384	652	G	B	0.089	0.001	0.959	0.04	0.357556
NC_045512.2_21563-25384	653	A	B	0.077	0.002	0.816	0.182	0.381333
NC_045512.2_21563-25384	654	E	B	0.212	0.003	0.718	0.279	0.431
NC_045512.2_21563-25384	655	H	B	0.298	0.004	0.42	0.576	0.466778
NC_045512.2_21563-25384	656	V	B	0.274	0.004	0.197	0.799	0.501
NC_045512.2_21563-25384	657	N	E	0.474	0.019	0.141	0.84	0.535778
NC_045512.2_21563-25384	658	N	E	0.453	0.018	0.088	0.893	0.551778
NC_045512.2_21563-25384	659	S	E	0.46	0.021	0.451	0.528	0.562778
NC_045512.2_21563-25384	660	Y	E	0.303	0.022	0.552	0.426	0.564667
NC_045512.2_21563-25384	661	E	E	0.535	0.022	0.552	0.426	0.563444
NC_045512.2_21563-25384	662	C	B	0.069	0.022	0.359	0.619	0.560667
NC_045512.2_21563-25384	663	D	E	0.604	0.064	0.216	0.721	0.539222
NC_045512.2_21563-25384	664	I	E	0.365	0.052	0.084	0.864	0.518111
NC_045512.2_21563-25384	665	P	B	0.29	0.052	0.084	0.864	0.504889
NC_045512.2_21563-25384	666	I	B	0.245	0.052	0.084	0.864	0.486111
NC_045512.2_21563-25384	667	G	E	0.382	0.056	0.142	0.802	0.483111
NC_045512.2_21563-25384	668	A	B	0.232	0.056	0.142	0.802	0.471667
NC_045512.2_21563-25384	669	G	B	0.099	0.022	0.359	0.619	0.457778
NC_045512.2_21563-25384	670	I	B	0.087	0.022	0.552	0.426	0.461333
NC_045512.2_21563-25384	671	C	B	0.026	0.022	0.552	0.426	0.476333
NC_045512.2_21563-25384	672	A	E	0.289	0.022	0.359	0.619	0.499222
NC_045512.2_21563-25384	673	S	E	0.344	0.019	0.141	0.84	0.536222
NC_045512.2_21563-25384	674	Y	B	0.304	0.018	0.088	0.893	0.562
NC_045512.2_21563-25384	675	Q	E	0.472	0.018	0.088	0.893	0.588889
NC_045512.2_21563-25384	676	T	E	0.362	0.019	0.141	0.84	0.625222
NC_045512.2_21563-25384	677	Q	E	0.416	0.021	0.279	0.699	0.641778
NC_045512.2_21563-25384	678	T	E	0.455	0.022	0.359	0.619	0.674
NC_045512.2_21563-25384	679	N	B	0.257	0.021	0.451	0.528	0.681333
NC_045512.2_21563-25384	680	S	E	0.381	0.021	0.451	0.528	0.663
NC_045512.2_21563-25384	681	P	E	0.316	0.022	0.359	0.619	0.676111
NC_045512.2_21563-25384	682	R	E	0.412	0.022	0.359	0.619	0.669778
NC_045512.2_21563-25384	683	R	E	0.479	0.021	0.279	0.699	0.672
NC_045512.2_21563-25384	684	A	B	0.24	0.064	0.216	0.721	0.669444
NC_045512.2_21563-25384	685	R	E	0.52	0.064	0.216	0.721	0.659333
NC_045512.2_21563-25384	686	S	E	0.508	0.019	0.141	0.84	0.645889
NC_045512.2_21563-25384	687	V	E	0.56	0.018	0.088	0.893	0.611667
NC_045512.2_21563-25384	688	A	E	0.364	0.019	0.141	0.84	0.573667
NC_045512.2_21563-25384	689	S	E	0.417	0.021	0.279	0.699	0.563778
NC_045512.2_21563-25384	690	Q	B	0.217	0.004	0.42	0.576	0.524778
NC_045512.2_21563-25384	691	S	B	0.137	0.003	0.718	0.279	0.500222
NC_045512.2_21563-25384	692	I	B	0.113	0.011	0.918	0.071	0.486
NC_045512.2_21563-25384	693	I	B	0.157	0.011	0.918	0.071	0.496111
NC_045512.2_21563-25384	694	A	B	0.123	0.021	0.756	0.223	0.501778
NC_045512.2_21563-25384	695	Y	B	0.162	0.022	0.552	0.426	0.523889
NC_045512.2_21563-25384	696	T	E	0.318	0.022	0.359	0.619	0.550778
NC_045512.2_21563-25384	697	M	E	0.323	0.02	0.205	0.775	0.579556
NC_045512.2_21563-25384	698	S	E	0.441	0.018	0.088	0.893	0.605111
NC_045512.2_21563-25384	699	L	E	0.403	0.052	0.084	0.864	0.637222
NC_045512.2_21563-25384	700	G	E	0.399	0.052	0.084	0.864	0.655444
NC_045512.2_21563-25384	701	A	E	0.399	0.056	0.142	0.802	0.670667
NC_045512.2_21563-25384	702	E	E	0.344	0.064	0.216	0.721	0.667444
NC_045512.2_21563-25384	703	N	E	0.379	0.066	0.296	0.638	0.672889
NC_045512.2_21563-25384	704	S	E	0.343	0.021	0.279	0.699	0.663222
NC_045512.2_21563-25384	705	V	B	0.236	0.021	0.279	0.699	0.650444
NC_045512.2_21563-25384	706	A	E	0.414	0.02	0.205	0.775	0.636889
NC_045512.2_21563-25384	707	Y	E	0.359	0.019	0.141	0.84	0.615778
NC_045512.2_21563-25384	708	S	E	0.393	0.02	0.205	0.775	0.561444
NC_045512.2_21563-25384	709	N	E	0.378	0.005	0.336	0.66	0.541778
NC_045512.2_21563-25384	710	N	B	0.201	0.004	0.514	0.481	0.490556
NC_045512.2_21563-25384	711	S	B	0.266	0.002	0.816	0.182	0.463778
NC_045512.2_21563-25384	712	I	B	0.048	0.001	0.9	0.099	0.449556
NC_045512.2_21563-25384	713	A	B	0.244	0.001	0.9	0.099	0.443444
NC_045512.2_21563-25384	714	I	B	0.082	0.023	0.655	0.322	0.436222
NC_045512.2_21563-25384	715	P	B	0.112	0.005	0.336	0.66	0.439667
NC_045512.2_21563-25384	716	T	B	0.289	0.019	0.141	0.84	0.441
NC_045512.2_21563-25384	717	N	E	0.459	0.02	0.205	0.775	0.464222
NC_045512.2_21563-25384	718	F	B	0.15	0.022	0.359	0.619	0.462889
NC_045512.2_21563-25384	719	T	E	0.339	0.003	0.718	0.279	0.485556
NC_045512.2_21563-25384	720	I	B	0.173	0.018	0.846	0.136	0.488333
NC_045512.2_21563-25384	721	S	B	0.244	0.011	0.918	0.071	0.476556
NC_045512.2_21563-25384	722	V	B	0.211	0.011	0.918	0.071	0.460556
NC_045512.2_21563-25384	723	T	B	0.291	0.011	0.918	0.071	0.453444
NC_045512.2_21563-25384	724	T	E	0.316	0.018	0.846	0.136	0.453222
NC_045512.2_21563-25384	725	E	B	0.247	0.011	0.918	0.071	0.452667
NC_045512.2_21563-25384	726	I	B	0.259	0.011	0.918	0.071	0.467222
NC_045512.2_21563-25384	727	L	B	0.157	0.011	0.918	0.071	0.478889
NC_045512.2_21563-25384	728	P	B	0.248	0.011	0.918	0.071	0.490889
NC_045512.2_21563-25384	729	V	B	0.162	0.021	0.756	0.223	0.496111
NC_045512.2_21563-25384	730	S	E	0.455	0.022	0.552	0.426	0.491889
NC_045512.2_21563-25384	731	M	E	0.294	0.005	0.262	0.733	0.491222
NC_045512.2_21563-25384	732	T	E	0.589	0.005	0.262	0.733	0.471556
NC_045512.2_21563-25384	733	K	E	0.53	0.004	0.514	0.481	0.454667
NC_045512.2_21563-25384	734	T	B	0.117	0.002	0.816	0.182	0.429444
NC_045512.2_21563-25384	735	S	E	0.319	0.011	0.918	0.071	0.408778
NC_045512.2_21563-25384	736	V	B	0.088	0.011	0.918	0.071	0.393111
NC_045512.2_21563-25384	737	D	E	0.267	0.018	0.846	0.136	0.384111
NC_045512.2_21563-25384	738	C	B	0.041	0.079	0.592	0.329	0.365556
NC_045512.2_21563-25384	739	T	B	0.251	0.087	0.683	0.23	0.357222
NC_045512.2_21563-25384	740	M	B	0.235	0.087	0.683	0.23	0.371222
NC_045512.2_21563-25384	741	Y	B	0.132	0.172	0.69	0.138	0.402333
NC_045512.2_21563-25384	742	I	B	0.103	0.079	0.592	0.329	0.421
NC_045512.2_21563-25384	743	C	B	0.075	0.021	0.279	0.699	0.455444
NC_045512.2_21563-25384	744	G	E	0.484	0.005	0.045	0.951	0.471778
NC_045512.2_21563-25384	745	D	E	0.565	0.005	0.015	0.979	0.475556
NC_045512.2_21563-25384	746	S	E	0.282	0.246	0.004	0.75	0.478556
NC_045512.2_21563-25384	747	T	E	0.685	0.923	0.002	0.076	0.495778
NC_045512.2_21563-25384	748	E	E	0.382	0.923	0.002	0.076	0.501667
NC_045512.2_21563-25384	749	C	B	0.017	0.97	0.001	0.03	0.471222
NC_045512.2_21563-25384	750	S	E	0.293	0.97	0.001	0.03	0.463111
NC_045512.2_21563-25384	751	N	E	0.582	0.97	0.001	0.03	0.457444
NC_045512.2_21563-25384	752	L	B	0.085	0.97	0.001	0.03	0.433667
NC_045512.2_21563-25384	753	L	B	0.028	0.97	0.001	0.03	0.421667
NC_045512.2_21563-25384	754	L	E	0.403	0.923	0.002	0.076	0.417222
NC_045512.2_21563-25384	755	Q	E	0.35	0.858	0.002	0.139	0.410556
NC_045512.2_21563-25384	756	Y	B	0.071	0.858	0.002	0.139	0.378889
NC_045512.2_21563-25384	757	G	B	0.149	0.694	0.003	0.303	0.386778
NC_045512.2_21563-25384	758	S	E	0.487	0.782	0.003	0.216	0.407778
NC_045512.2_21563-25384	759	F	B	0.107	0.858	0.002	0.139	0.390667
NC_045512.2_21563-25384	760	C	B	0.027	0.858	0.002	0.139	0.389444
NC_045512.2_21563-25384	761	T	E	0.508	0.858	0.002	0.139	0.405667
NC_045512.2_21563-25384	762	Q	E	0.405	0.858	0.002	0.139	0.400778
NC_045512.2_21563-25384	763	L	B	0.035	0.97	0.001	0.03	0.389778
NC_045512.2_21563-25384	764	N	B	0.255	0.97	0.001	0.03	0.396667
NC_045512.2_21563-25384	765	R	E	0.509	0.97	0.001	0.03	0.422444
NC_045512.2_21563-25384	766	A	B	0.074	0.97	0.001	0.03	0.41
NC_045512.2_21563-25384	767	L	B	0.065	0.97	0.001	0.03	0.412778
NC_045512.2_21563-25384	768	T	E	0.497	0.923	0.002	0.076	0.434333
NC_045512.2_21563-25384	769	G	E	0.333	0.858	0.002	0.139	0.434556
NC_045512.2_21563-25384	770	I	B	0.103	0.858	0.002	0.139	0.433778
NC_045512.2_21563-25384	771	A	B	0.226	0.782	0.003	0.216	0.459889
NC_045512.2_21563-25384	772	V	E	0.488	0.802	0.014	0.185	0.486667
NC_045512.2_21563-25384	773	E	E	0.331	0.802	0.014	0.185	0.496667
NC_045512.2_21563-25384	774	Q	B	0.261	0.717	0.014	0.269	0.496
NC_045512.2_21563-25384	775	D	E	0.292	0.782	0.003	0.216	0.518889
NC_045512.2_21563-25384	776	K	E	0.419	0.923	0.002	0.076	0.525
NC_045512.2_21563-25384	777	N	E	0.32	0.923	0.002	0.076	0.515556
NC_045512.2_21563-25384	778	T	B	0.088	0.97	0.001	0.03	0.510222
NC_045512.2_21563-25384	779	Q	B	0.259	0.97	0.001	0.03	0.513222
NC_045512.2_21563-25384	780	E	E	0.434	0.97	0.001	0.03	0.489667
NC_045512.2_21563-25384	781	V	B	0.09	0.97	0.001	0.03	0.472
NC_045512.2_21563-25384	782	F	B	0.113	0.975	0.003	0.022	0.473333
NC_045512.2_21563-25384	783	A	E	0.432	0.938	0.007	0.055	0.486222
NC_045512.2_21563-25384	784	Q	B	0.22	0.938	0.007	0.055	0.486111
NC_045512.2_21563-25384	785	V	B	0.092	0.879	0.01	0.111	0.484667
NC_045512.2_21563-25384	786	K	E	0.493	0.802	0.014	0.185	0.508556
NC_045512.2_21563-25384	787	Q	E	0.573	0.622	0.015	0.363	0.517
NC_045512.2_21563-25384	788	I	B	0.155	0.502	0.102	0.396	0.524222
NC_045512.2_21563-25384	789	Y	B	0.167	0.216	0.235	0.548	0.545889
NC_045512.2_21563-25384	790	K	E	0.6	0.069	0.386	0.545	0.562889
NC_045512.2_21563-25384	791	T	B	0.135	0.021	0.279	0.699	0.580444
NC_045512.2_21563-25384	792	P	E	0.347	0.021	0.279	0.699	0.584667
NC_045512.2_21563-25384	793	P	E	0.424	0.022	0.359	0.619	0.592
NC_045512.2_21563-25384	794	I	B	0.249	0.021	0.451	0.528	0.602444
NC_045512.2_21563-25384	795	K	E	0.405	0.022	0.359	0.619	0.589778
NC_045512.2_21563-25384	796	D	E	0.454	0.021	0.279	0.699	0.588
NC_045512.2_21563-25384	797	F	B	0.281	0.018	0.088	0.893	0.581667
NC_045512.2_21563-25384	798	G	E	0.465	0.018	0.047	0.935	0.558667
NC_045512.2_21563-25384	799	G	E	0.449	0.019	0.141	0.84	0.546667
NC_045512.2_21563-25384	800	F	B	0.135	0.005	0.336	0.66	0.519222
NC_045512.2_21563-25384	801	N	B	0.285	0.004	0.514	0.481	0.493333
NC_045512.2_21563-25384	802	F	B	0.069	0.023	0.655	0.322	0.468444
NC_045512.2_21563-25384	803	S	B	0.246	0.023	0.655	0.322	0.464556
NC_045512.2_21563-25384	804	Q	B	0.171	0.023	0.655	0.322	0.473667
NC_045512.2_21563-25384	805	I	B	0.101	0.022	0.552	0.426	0.489444
NC_045512.2_21563-25384	806	L	B	0.12	0.022	0.359	0.619	0.507889
NC_045512.2_21563-25384	807	P	B	0.295	0.019	0.141	0.84	0.539667
NC_045512.2_21563-25384	808	D	E	0.451	0.018	0.047	0.935	0.568222
NC_045512.2_21563-25384	809	P	E	0.483	0.018	0.019	0.964	0.582
NC_045512.2_21563-25384	810	S	E	0.48	0.018	0.019	0.964	0.601778
NC_045512.2_21563-25384	811	K	E	0.463	0.018	0.047	0.935	0.611778
NC_045512.2_21563-25384	812	P	E	0.471	0.018	0.047	0.935	0.602889
NC_045512.2_21563-25384	813	S	E	0.527	0.053	0.043	0.903	0.575444
NC_045512.2_21563-25384	814	K	E	0.338	0.113	0.043	0.844	0.54
NC_045512.2_21563-25384	815	R	B	0.196	0.199	0.152	0.649	0.504889
NC_045512.2_21563-25384	816	S	B	0.133	0.321	0.252	0.427	0.478667
NC_045512.2_21563-25384	817	F	B	0.091	0.453	0.248	0.299	0.454778
NC_045512.2_21563-25384	818	I	B	0.052	0.578	0.229	0.194	0.430556
NC_045512.2_21563-25384	819	E	B	0.17	0.538	0.173	0.289	0.420667
NC_045512.2_21563-25384	820	D	B	0.261	0.538	0.173	0.289	0.424556
NC_045512.2_21563-25384	821	L	B	0.126	0.502	0.102	0.396	0.422667
NC_045512.2_21563-25384	822	L	B	0.109	0.386	0.097	0.517	0.421
NC_045512.2_21563-25384	823	F	B	0.156	0.307	0.165	0.527	0.443222
NC_045512.2_21563-25384	824	N	E	0.518	0.191	0.086	0.723	0.448778
NC_045512.2_21563-25384	825	K	E	0.352	0.125	0.227	0.648	0.460111
NC_045512.2_21563-25384	826	V	B	0.091	0.159	0.516	0.325	0.475
NC_045512.2_21563-25384	827	T	E	0.386	0.087	0.683	0.23	0.492111
NC_045512.2_21563-25384	828	L	B	0.24	0.079	0.592	0.329	0.505556
NC_045512.2_21563-25384	829	A	B	0.279	0.019	0.141	0.84	0.511222
NC_045512.2_21563-25384	830	D	E	0.477	0.018	0.047	0.935	0.518222
NC_045512.2_21563-25384	831	A	B	0.264	0.018	0.019	0.964	0.541111
NC_045512.2_21563-25384	832	G	E	0.393	0.058	0.017	0.925	0.547778
NC_045512.2_21563-25384	833	F	B	0.281	0.268	0.043	0.689	0.558667
NC_045512.2_21563-25384	834	I	B	0.199	0.622	0.015	0.363	0.557333
NC_045512.2_21563-25384	835	K	E	0.685	0.717	0.014	0.269	0.549111
NC_045512.2_21563-25384	836	Q	E	0.36	0.802	0.014	0.185	0.531778
NC_045512.2_21563-25384	837	Y	B	0.122	0.717	0.014	0.269	0.532333
NC_045512.2_21563-25384	838	G	E	0.515	0.717	0.014	0.269	0.529333
NC_045512.2_21563-25384	839	D	E	0.604	0.622	0.015	0.363	0.527444
NC_045512.2_21563-25384	840	C	B	0.059	0.43	0.016	0.555	0.526889
NC_045512.2_21563-25384	841	L	E	0.376	0.181	0.016	0.803	0.522
NC_045512.2_21563-25384	842	G	E	0.65	0.058	0.017	0.925	0.503444
NC_045512.2_21563-25384	843	D	E	0.516	0.058	0.017	0.925	0.501222
NC_045512.2_21563-25384	844	I	E	0.436	0.257	0.016	0.727	0.491333
NC_045512.2_21563-25384	845	A	E	0.293	0.354	0.048	0.598	0.475667
NC_045512.2_21563-25384	846	A	B	0.056	0.455	0.046	0.498	0.449556
NC_045512.2_21563-25384	847	R	E	0.279	0.502	0.102	0.396	0.419
NC_045512.2_21563-25384	848	D	B	0.228	0.502	0.102	0.396	0.390333
NC_045512.2_21563-25384	849	L	B	0.065	0.538	0.173	0.289	0.376111
NC_045512.2_21563-25384	850	I	B	0.103	0.578	0.229	0.194	0.372222
NC_045512.2_21563-25384	851	C	B	0.046	0.578	0.229	0.194	0.383889
NC_045512.2_21563-25384	852	A	B	0.067	0.453	0.248	0.299	0.379667
NC_045512.2_21563-25384	853	Q	B	0.262	0.478	0.309	0.214	0.371333
NC_045512.2_21563-25384	854	K	E	0.303	0.231	0.33	0.439	0.368667
NC_045512.2_21563-25384	855	F	B	0.141	0.125	0.227	0.648	0.364111
NC_045512.2_21563-25384	856	N	B	0.271	0.052	0.084	0.864	0.360889
NC_045512.2_21563-25384	857	G	B	0.112	0.02	0.205	0.775	0.361778
NC_045512.2_21563-25384	858	L	B	0.078	0.023	0.655	0.322	0.354889
NC_045512.2_21563-25384	859	T	B	0.093	0.021	0.756	0.223	0.357333
NC_045512.2_21563-25384	860	V	B	0.051	0.021	0.756	0.223	0.361444
NC_045512.2_21563-25384	861	L	B	0.065	0.021	0.451	0.528	0.366333
NC_045512.2_21563-25384	862	P	B	0.1	0.019	0.141	0.84	0.382778
NC_045512.2_21563-25384	863	P	B	0.189	0.018	0.088	0.893	0.414889
NC_045512.2_21563-25384	864	L	B	0.162	0.019	0.141	0.84	0.430778
NC_045512.2_21563-25384	865	L	B	0.123	0.019	0.141	0.84	0.452889
NC_045512.2_21563-25384	866	T	E	0.286	0.018	0.047	0.935	0.470889
NC_045512.2_21563-25384	867	D	E	0.47	0.782	0.003	0.216	0.468778
NC_045512.2_21563-25384	868	E	E	0.525	0.782	0.003	0.216	0.446444
NC_045512.2_21563-25384	869	M	B	0.187	0.858	0.002	0.139	0.417222
NC_045512.2_21563-25384	870	I	B	0.111	0.923	0.002	0.076	0.388
NC_045512.2_21563-25384	871	A	B	0.108	0.923	0.002	0.076	0.351111
NC_045512.2_21563-25384	872	Q	B	0.086	0.923	0.002	0.076	0.313667
NC_045512.2_21563-25384	873	Y	B	0.073	0.97	0.001	0.03	0.281333
NC_045512.2_21563-25384	874	T	B	0.074	0.97	0.001	0.03	0.254111
NC_045512.2_21563-25384	875	S	B	0.078	0.97	0.001	0.03	0.227667
NC_045512.2_21563-25384	876	A	B	0.089	0.97	0.001	0.03	0.208222
NC_045512.2_21563-25384	877	L	B	0.074	0.97	0.001	0.03	0.203333
NC_045512.2_21563-25384	878	L	B	0.105	0.97	0.001	0.03	0.215333
NC_045512.2_21563-25384	879	A	B	0.112	0.923	0.002	0.076	0.24
NC_045512.2_21563-25384	880	G	B	0.1	0.858	0.002	0.139	0.268667
NC_045512.2_21563-25384	881	T	B	0.132	0.858	0.002	0.139	0.296778
NC_045512.2_21563-25384	882	I	B	0.209	0.694	0.003	0.303	0.335778
NC_045512.2_21563-25384	883	T	B	0.216	0.522	0.016	0.462	0.377556
NC_045512.2_21563-25384	884	S	B	0.18	0.257	0.016	0.727	0.420889
NC_045512.2_21563-25384	885	G	B	0.157	0.181	0.016	0.803	0.464667
NC_045512.2_21563-25384	886	W	B	0.154	0.257	0.016	0.727	0.488556
NC_045512.2_21563-25384	887	T	B	0.228	0.339	0.016	0.645	0.503667
NC_045512.2_21563-25384	888	F	E	0.301	0.43	0.016	0.555	0.500556
NC_045512.2_21563-25384	889	G	B	0.29	0.43	0.016	0.555	0.487889
NC_045512.2_21563-25384	890	A	B	0.295	0.43	0.016	0.555	0.463778
NC_045512.2_21563-25384	891	G	E	0.303	0.354	0.048	0.598	0.433333
NC_045512.2_21563-25384	892	A	B	0.095	0.386	0.097	0.517	0.387556
NC_045512.2_21563-25384	893	A	B	0.081	0.428	0.171	0.402	0.343111
NC_045512.2_21563-25384	894	L	B	0.082	0.428	0.171	0.402	0.299444
NC_045512.2_21563-25384	895	Q	B	0.071	0.605	0.105	0.29	0.258222
NC_045512.2_21563-25384	896	I	B	0.056	0.751	0.05	0.199	0.22
NC_045512.2_21563-25384	897	P	B	0.1	0.802	0.014	0.185	0.195889
NC_045512.2_21563-25384	898	F	B	0.078	0.938	0.007	0.055	0.178222
NC_045512.2_21563-25384	899	A	B	0.06	0.938	0.007	0.055	0.180333
NC_045512.2_21563-25384	900	M	B	0.093	0.938	0.007	0.055	0.187667
NC_045512.2_21563-25384	901	Q	B	0.066	0.938	0.007	0.055	0.209
NC_045512.2_21563-25384	902	M	B	0.041	0.938	0.007	0.055	0.222444
NC_045512.2_21563-25384	903	A	B	0.125	0.938	0.007	0.055	0.248222
NC_045512.2_21563-25384	904	Y	B	0.165	0.879	0.01	0.111	0.275889
NC_045512.2_21563-25384	905	R	B	0.164	0.802	0.014	0.185	0.291222
NC_045512.2_21563-25384	906	F	B	0.106	0.717	0.014	0.269	0.307111
NC_045512.2_21563-25384	907	N	E	0.284	0.339	0.016	0.645	0.320778
NC_045512.2_21563-25384	908	G	B	0.161	0.502	0.102	0.396	0.325333
NC_045512.2_21563-25384	909	I	B	0.083	0.453	0.248	0.299	0.338
NC_045512.2_21563-25384	910	G	B	0.119	0.478	0.309	0.214	0.343222
NC_045512.2_21563-25384	911	V	B	0.087	0.594	0.285	0.121	0.344889
NC_045512.2_21563-25384	912	T	B	0.096	0.578	0.229	0.194	0.331667
NC_045512.2_21563-25384	913	Q	B	0.171	0.831	0.044	0.125	0.350111
NC_045512.2_21563-25384	914	N	E	0.447	0.938	0.007	0.055	0.368111
NC_045512.2_21563-25384	915	V	B	0.081	0.938	0.007	0.055	0.378889
NC_045512.2_21563-25384	916	L	B	0.058	0.97	0.001	0.03	0.405222
NC_045512.2_21563-25384	917	Y	E	0.389	0.97	0.001	0.03	0.432889
NC_045512.2_21563-25384	918	E	E	0.571	0.97	0.001	0.03	0.454333
NC_045512.2_21563-25384	919	N	B	0.145	0.858	0.002	0.139	0.447
NC_045512.2_21563-25384	920	Q	B	0.129	0.97	0.001	0.03	0.449444
NC_045512.2_21563-25384	921	K	E	0.539	0.97	0.001	0.03	0.465667
NC_045512.2_21563-25384	922	L	E	0.283	0.97	0.001	0.03	0.458556
NC_045512.2_21563-25384	923	I	B	0.045	0.97	0.001	0.03	0.45
NC_045512.2_21563-25384	924	A	B	0.069	0.988	0	0.012	0.455556
NC_045512.2_21563-25384	925	N	E	0.526	0.97	0.001	0.03	0.443556
NC_045512.2_21563-25384	926	Q	B	0.17	0.97	0.001	0.03	0.418111
NC_045512.2_21563-25384	927	F	B	0.058	0.97	0.001	0.03	0.385333
NC_045512.2_21563-25384	928	N	B	0.212	0.97	0.001	0.03	0.393111
NC_045512.2_21563-25384	929	S	E	0.522	0.97	0.001	0.03	0.411556
NC_045512.2_21563-25384	930	A	B	0.07	0.97	0.001	0.03	0.394333
NC_045512.2_21563-25384	931	I	B	0.074	0.97	0.001	0.03	0.398222
NC_045512.2_21563-25384	932	G	E	0.325	0.97	0.001	0.03	0.408
NC_045512.2_21563-25384	933	K	E	0.291	0.97	0.001	0.03	0.390778
NC_045512.2_21563-25384	934	I	B	0.039	0.97	0.001	0.03	0.381222
NC_045512.2_21563-25384	935	Q	B	0.2	0.97	0.001	0.03	0.395333
NC_045512.2_21563-25384	936	D	E	0.459	0.97	0.001	0.03	0.401556
NC_045512.2_21563-25384	937	S	B	0.053	0.97	0.001	0.03	0.377667
NC_045512.2_21563-25384	938	L	B	0.064	0.923	0.002	0.076	0.360667
NC_045512.2_21563-25384	939	S	E	0.412	0.923	0.002	0.076	0.378222
NC_045512.2_21563-25384	940	S	B	0.15	0.97	0.001	0.03	0.353444
NC_045512.2_21563-25384	941	T	B	0.053	0.97	0.001	0.03	0.327333
NC_045512.2_21563-25384	942	A	B	0.129	0.988	0	0.012	0.338333
NC_045512.2_21563-25384	943	S	E	0.412	0.988	0	0.012	0.353
NC_045512.2_21563-25384	944	A	B	0.045	0.97	0.001	0.03	0.333
NC_045512.2_21563-25384	945	L	B	0.066	0.97	0.001	0.03	0.349
NC_045512.2_21563-25384	946	G	E	0.442	0.97	0.001	0.03	0.382667
NC_045512.2_21563-25384	947	K	E	0.36	0.97	0.001	0.03	0.388222
NC_045512.2_21563-25384	948	L	B	0.035	0.97	0.001	0.03	0.371667
NC_045512.2_21563-25384	949	Q	B	0.237	0.97	0.001	0.03	0.396556
NC_045512.2_21563-25384	950	D	E	0.524	0.97	0.001	0.03	0.425111
NC_045512.2_21563-25384	951	V	B	0.098	0.97	0.001	0.03	0.428778
NC_045512.2_21563-25384	952	V	B	0.062	0.923	0.002	0.076	0.426667
NC_045512.2_21563-25384	953	N	E	0.414	0.858	0.002	0.139	0.462556
NC_045512.2_21563-25384	954	Q	E	0.558	0.782	0.003	0.216	0.466222
NC_045512.2_21563-25384	955	N	B	0.233	0.694	0.003	0.303	0.45
NC_045512.2_21563-25384	956	A	B	0.105	0.923	0.002	0.076	0.464
NC_045512.2_21563-25384	957	Q	E	0.559	0.97	0.001	0.03	0.497222
NC_045512.2_21563-25384	958	A	B	0.233	0.97	0.001	0.03	0.469556
NC_045512.2_21563-25384	959	L	B	0.048	0.988	0	0.012	0.451333
NC_045512.2_21563-25384	960	N	E	0.326	0.988	0	0.012	0.464222
NC_045512.2_21563-25384	961	T	E	0.524	0.988	0	0.012	0.462222
NC_045512.2_21563-25384	962	L	B	0.064	0.988	0	0.012	0.430667
NC_045512.2_21563-25384	963	V	B	0.1	0.988	0	0.012	0.426889
NC_045512.2_21563-25384	964	K	E	0.483	0.988	0	0.012	0.440333
NC_045512.2_21563-25384	965	Q	E	0.352	0.97	0.001	0.03	0.433333
NC_045512.2_21563-25384	966	L	B	0.052	0.923	0.002	0.076	0.417556
NC_045512.2_21563-25384	967	S	E	0.353	0.858	0.002	0.139	0.439222
NC_045512.2_21563-25384	968	S	E	0.669	0.782	0.003	0.216	0.458778
NC_045512.2_21563-25384	969	N	E	0.362	0.6	0.003	0.397	0.423
NC_045512.2_21563-25384	970	F	B	0.127	0.522	0.016	0.462	0.424889
NC_045512.2_21563-25384	971	G	E	0.43	0.43	0.016	0.555	0.437111
NC_045512.2_21563-25384	972	A	B	0.186	0.561	0.047	0.393	0.433556
NC_045512.2_21563-25384	973	I	B	0.074	0.751	0.05	0.199	0.412
NC_045512.2_21563-25384	974	S	B	0.21	0.751	0.05	0.199	0.416667
NC_045512.2_21563-25384	975	S	E	0.463	0.802	0.014	0.185	0.409778
NC_045512.2_21563-25384	976	V	B	0.155	0.879	0.01	0.111	0.390778
NC_045512.2_21563-25384	977	L	B	0.058	0.97	0.001	0.03	0.393444
NC_045512.2_21563-25384	978	N	E	0.458	0.97	0.001	0.03	0.412778
NC_045512.2_21563-25384	979	D	E	0.406	0.97	0.001	0.03	0.414111
NC_045512.2_21563-25384	980	I	B	0.037	0.97	0.001	0.03	0.400889
NC_045512.2_21563-25384	981	L	B	0.159	0.97	0.001	0.03	0.407667
NC_045512.2_21563-25384	982	S	E	0.569	0.923	0.002	0.076	0.442778
NC_045512.2_21563-25384	983	R	E	0.314	0.858	0.002	0.139	0.438556
NC_045512.2_21563-25384	984	L	B	0.064	0.782	0.003	0.216	0.459889
NC_045512.2_21563-25384	985	D	E	0.551	0.694	0.003	0.303	0.490889
NC_045512.2_21563-25384	986	K	E	0.541	0.717	0.014	0.269	0.495333
NC_045512.2_21563-25384	987	V	B	0.139	0.66	0.049	0.291	0.505
NC_045512.2_21563-25384	988	E	E	0.519	0.455	0.046	0.498	0.519889
NC_045512.2_21563-25384	989	A	E	0.288	0.455	0.046	0.498	0.54
NC_045512.2_21563-25384	990	E	E	0.541	0.502	0.102	0.396	0.536333
NC_045512.2_21563-25384	991	V	B	0.214	0.502	0.102	0.396	0.534556
NC_045512.2_21563-25384	992	Q	B	0.334	0.502	0.102	0.396	0.532556
NC_045512.2_21563-25384	993	I	B	0.091	0.605	0.105	0.29	0.507556
NC_045512.2_21563-25384	994	D	E	0.333	0.561	0.047	0.393	0.494778
NC_045512.2_21563-25384	995	R	E	0.321	0.605	0.105	0.29	0.473778
NC_045512.2_21563-25384	996	L	B	0.097	0.605	0.105	0.29	0.454111
NC_045512.2_21563-25384	997	I	B	0.081	0.605	0.105	0.29	0.418333
NC_045512.2_21563-25384	998	T	B	0.305	0.561	0.047	0.393	0.416333
NC_045512.2_21563-25384	999	G	B	0.208	0.622	0.015	0.363	0.397778
NC_045512.2_21563-25384	1000	R	B	0.149	0.802	0.014	0.185	0.352333
NC_045512.2_21563-25384	1001	L	B	0.089	0.938	0.007	0.055	0.339556
NC_045512.2_21563-25384	1002	Q	B	0.242	0.923	0.002	0.076	0.342111
NC_045512.2_21563-25384	1003	S	B	0.071	0.97	0.001	0.03	0.324889
NC_045512.2_21563-25384	1004	L	B	0.04	0.97	0.001	0.03	0.305444
NC_045512.2_21563-25384	1005	Q	B	0.177	0.97	0.001	0.03	0.290556
NC_045512.2_21563-25384	1006	T	B	0.114	0.988	0	0.012	0.306111
NC_045512.2_21563-25384	1007	Y	B	0.101	0.988	0	0.012	0.296333
NC_045512.2_21563-25384	1008	V	B	0.039	0.988	0	0.012	0.287333
NC_045512.2_21563-25384	1009	T	B	0.064	0.988	0	0.012	0.311333
NC_045512.2_21563-25384	1010	Q	B	0.211	0.97	0.001	0.03	0.329889
NC_045512.2_21563-25384	1011	Q	B	0.147	0.97	0.001	0.03	0.331
NC_045512.2_21563-25384	1012	L	B	0.088	0.97	0.001	0.03	0.344111
NC_045512.2_21563-25384	1013	I	B	0.138	0.97	0.001	0.03	0.382222
NC_045512.2_21563-25384	1014	R	E	0.36	0.97	0.001	0.03	0.393222
NC_045512.2_21563-25384	1015	A	B	0.109	0.97	0.001	0.03	0.408556
NC_045512.2_21563-25384	1016	A	B	0.151	0.97	0.001	0.03	0.418889
NC_045512.2_21563-25384	1017	E	E	0.326	0.97	0.001	0.03	0.432778
NC_045512.2_21563-25384	1018	I	B	0.063	0.97	0.001	0.03	0.442889
NC_045512.2_21563-25384	1019	R	E	0.362	0.97	0.001	0.03	0.446556
NC_045512.2_21563-25384	1020	A	B	0.299	0.97	0.001	0.03	0.458
NC_045512.2_21563-25384	1021	S	B	0.155	0.97	0.001	0.03	0.452889
NC_045512.2_21563-25384	1022	A	B	0.26	0.97	0.001	0.03	0.449556
NC_045512.2_21563-25384	1023	N	E	0.541	0.97	0.001	0.03	0.467778
NC_045512.2_21563-25384	1024	L	B	0.202	0.97	0.001	0.03	0.458333
NC_045512.2_21563-25384	1025	A	B	0.05	0.97	0.001	0.03	0.440556
NC_045512.2_21563-25384	1026	A	E	0.335	0.97	0.001	0.03	0.450889
NC_045512.2_21563-25384	1027	T	E	0.51	0.923	0.002	0.076	0.455222
NC_045512.2_21563-25384	1028	K	B	0.26	0.858	0.002	0.139	0.428444
NC_045512.2_21563-25384	1029	M	B	0.07	0.802	0.014	0.185	0.419556
NC_045512.2_21563-25384	1030	S	E	0.372	0.802	0.014	0.185	0.439111
NC_045512.2_21563-25384	1031	E	E	0.356	0.802	0.014	0.185	0.441111
NC_045512.2_21563-25384	1032	C	B	0.066	0.751	0.05	0.199	0.446556
NC_045512.2_21563-25384	1033	V	B	0.116	0.66	0.049	0.291	0.460444
NC_045512.2_21563-25384	1034	L	E	0.42	0.386	0.097	0.517	0.499222
NC_045512.2_21563-25384	1035	G	E	0.326	0.191	0.086	0.723	0.513
NC_045512.2_21563-25384	1036	Q	B	0.284	0.113	0.087	0.8	0.512444
NC_045512.2_21563-25384	1037	S	B	0.187	0.113	0.087	0.8	0.537556
NC_045512.2_21563-25384	1038	K	E	0.431	0.118	0.15	0.732	0.546667
NC_045512.2_21563-25384	1039	R	B	0.295	0.118	0.15	0.732	0.538556
NC_045512.2_21563-25384	1040	V	B	0.274	0.056	0.142	0.802	0.538333
NC_045512.2_21563-25384	1041	D	B	0.258	0.056	0.142	0.802	0.539778
NC_045512.2_21563-25384	1042	F	B	0.126	0.064	0.216	0.721	0.530444
NC_045512.2_21563-25384	1043	C	B	0.063	0.064	0.216	0.721	0.511333
NC_045512.2_21563-25384	1044	G	B	0.188	0.018	0.088	0.893	0.494778
NC_045512.2_21563-25384	1045	K	E	0.428	0.018	0.047	0.935	0.47
NC_045512.2_21563-25384	1046	G	E	0.274	0.052	0.084	0.864	0.438333
NC_045512.2_21563-25384	1047	Y	E	0.336	0.021	0.279	0.699	0.412333
NC_045512.2_21563-25384	1048	H	B	0.096	0.023	0.655	0.322	0.386667
NC_045512.2_21563-25384	1049	L	B	0.05	0.021	0.756	0.223	0.367444
NC_045512.2_21563-25384	1050	M	B	0.052	0.018	0.846	0.136	0.352333
NC_045512.2_21563-25384	1051	S	B	0.08	0.021	0.756	0.223	0.347667
NC_045512.2_21563-25384	1052	F	B	0.036	0.087	0.683	0.23	0.341778
NC_045512.2_21563-25384	1053	P	B	0.08	0.069	0.386	0.545	0.337778
NC_045512.2_21563-25384	1054	Q	B	0.197	0.064	0.216	0.721	0.352889
NC_045512.2_21563-25384	1055	S	B	0.141	0.113	0.087	0.8	0.361667
NC_045512.2_21563-25384	1056	A	B	0.073	0.053	0.043	0.903	0.359778
NC_045512.2_21563-25384	1057	P	B	0.154	0.058	0.017	0.925	0.362222
NC_045512.2_21563-25384	1058	H	B	0.192	0.053	0.043	0.903	0.356
NC_045512.2_21563-25384	1059	G	B	0.041	0.021	0.279	0.699	0.338111
NC_045512.2_21563-25384	1060	V	B	0.031	0.018	0.846	0.136	0.318889
NC_045512.2_21563-25384	1061	V	B	0.029	0.011	0.918	0.071	0.303111
NC_045512.2_21563-25384	1062	F	B	0.02	0.006	0.962	0.032	0.282333
NC_045512.2_21563-25384	1063	L	B	0.029	0.006	0.962	0.032	0.275222
NC_045512.2_21563-25384	1064	H	B	0.042	0.011	0.918	0.071	0.278556
NC_045512.2_21563-25384	1065	V	B	0.061	0.011	0.918	0.071	0.301
NC_045512.2_21563-25384	1066	T	B	0.058	0.011	0.918	0.071	0.329667
NC_045512.2_21563-25384	1067	Y	B	0.1	0.002	0.816	0.182	0.359333
NC_045512.2_21563-25384	1068	V	B	0.164	0.004	0.616	0.381	0.384111
NC_045512.2_21563-25384	1069	P	B	0.11	0.005	0.336	0.66	0.41
NC_045512.2_21563-25384	1070	A	E	0.399	0.004	0.138	0.858	0.432667
NC_045512.2_21563-25384	1071	Q	E	0.516	0.005	0.336	0.66	0.440889
NC_045512.2_21563-25384	1072	E	B	0.275	0.003	0.718	0.279	0.446556
NC_045512.2_21563-25384	1073	K	E	0.295	0.002	0.816	0.182	0.445556
NC_045512.2_21563-25384	1074	N	E	0.418	0.011	0.918	0.071	0.434778
NC_045512.2_21563-25384	1075	F	B	0.07	0.001	0.959	0.04	0.422667
NC_045512.2_21563-25384	1076	T	E	0.318	0.001	0.959	0.04	0.387333
NC_045512.2_21563-25384	1077	T	B	0.13	0.001	0.959	0.04	0.361667
NC_045512.2_21563-25384	1078	A	B	0.119	0.002	0.816	0.182	0.325111
NC_045512.2_21563-25384	1079	P	B	0.13	0.022	0.552	0.426	0.318444
NC_045512.2_21563-25384	1080	A	B	0.045	0.023	0.655	0.322	0.339778
NC_045512.2_21563-25384	1081	I	B	0.085	0.018	0.846	0.136	0.347778
NC_045512.2_21563-25384	1082	C	B	0.028	0.018	0.846	0.136	0.363667
NC_045512.2_21563-25384	1083	H	B	0.112	0.023	0.655	0.322	0.368444
NC_045512.2_21563-25384	1084	D	B	0.23	0.004	0.138	0.858	0.373
NC_045512.2_21563-25384	1085	G	E	0.468	0.018	0.047	0.935	0.382111
NC_045512.2_21563-25384	1086	K	E	0.358	0.02	0.205	0.775	0.390556
NC_045512.2_21563-25384	1087	A	B	0.036	0.021	0.451	0.528	0.418778
NC_045512.2_21563-25384	1088	H	B	0.099	0.022	0.552	0.426	0.426333
NC_045512.2_21563-25384	1089	F	B	0.053	0.023	0.655	0.322	0.408111
NC_045512.2_21563-25384	1090	P	B	0.078	0.023	0.655	0.322	0.384667
NC_045512.2_21563-25384	1091	R	B	0.228	0.005	0.336	0.66	0.360222
NC_045512.2_21563-25384	1092	E	E	0.323	0.004	0.197	0.799	0.348444
NC_045512.2_21563-25384	1093	G	B	0.085	0.004	0.42	0.576	0.347
NC_045512.2_21563-25384	1094	V	B	0.064	0.001	0.9	0.099	0.372889
NC_045512.2_21563-25384	1095	F	B	0.069	0.001	0.959	0.04	0.392222
NC_045512.2_21563-25384	1096	V	B	0.106	0.001	0.959	0.04	0.401333
NC_045512.2_21563-25384	1097	S	B	0.231	0.001	0.9	0.099	0.399778
NC_045512.2_21563-25384	1098	N	E	0.344	0.004	0.42	0.576	0.411111
NC_045512.2_21563-25384	1099	G	E	0.589	0.005	0.015	0.979	0.429333
NC_045512.2_21563-25384	1100	T	E	0.361	0.004	0.138	0.858	0.430778
NC_045512.2_21563-25384	1101	H	E	0.277	0.002	0.816	0.182	0.446667
NC_045512.2_21563-25384	1102	W	B	0.109	0.001	0.9	0.099	0.454222
NC_045512.2_21563-25384	1103	F	B	0.158	0.011	0.918	0.071	0.460667
NC_045512.2_21563-25384	1104	V	B	0.086	0.001	0.9	0.099	0.473333
NC_045512.2_21563-25384	1105	T	B	0.143	0.003	0.718	0.279	0.475778
NC_045512.2_21563-25384	1106	Q	B	0.211	0.021	0.451	0.528	0.480556
NC_045512.2_21563-25384	1107	R	E	0.315	0.019	0.141	0.84	0.494556
NC_045512.2_21563-25384	1108	N	E	0.36	0.02	0.205	0.775	0.496
NC_045512.2_21563-25384	1109	F	B	0.182	0.021	0.279	0.699	0.535667
NC_045512.2_21563-25384	1110	Y	B	0.164	0.022	0.359	0.619	0.559889
NC_045512.2_21563-25384	1111	E	E	0.432	0.021	0.279	0.699	0.554333
NC_045512.2_21563-25384	1112	P	B	0.12	0.021	0.279	0.699	0.552667
NC_045512.2_21563-25384	1113	Q	E	0.397	0.022	0.359	0.619	0.546111
NC_045512.2_21563-25384	1114	I	E	0.461	0.02	0.205	0.775	0.547889
NC_045512.2_21563-25384	1115	I	B	0.095	0.018	0.088	0.893	0.544778
NC_045512.2_21563-25384	1116	T	E	0.439	0.018	0.088	0.893	0.536222
NC_045512.2_21563-25384	1117	T	E	0.494	0.018	0.088	0.893	0.530444
NC_045512.2_21563-25384	1118	D	E	0.435	0.005	0.045	0.951	0.506444
NC_045512.2_21563-25384	1119	N	E	0.382	0.004	0.138	0.858	0.477444
NC_045512.2_21563-25384	1120	T	B	0.164	0.002	0.816	0.182	0.480667
NC_045512.2_21563-25384	1121	F	B	0.143	0.001	0.959	0.04	0.466
NC_045512.2_21563-25384	1122	V	B	0.274	0.001	0.959	0.04	0.456
NC_045512.2_21563-25384	1123	S	B	0.073	0.001	0.959	0.04	0.446667
NC_045512.2_21563-25384	1124	G	E	0.322	0.001	0.9	0.099	0.430889
NC_045512.2_21563-25384	1125	N	E	0.405	0.003	0.718	0.279	0.427333
NC_045512.2_21563-25384	1126	C	B	0.156	0.004	0.42	0.576	0.423556
NC_045512.2_21563-25384	1127	D	E	0.381	0.004	0.616	0.381	0.424333
NC_045512.2_21563-25384	1128	V	B	0.104	0.001	0.9	0.099	0.430889
NC_045512.2_21563-25384	1129	V	E	0.342	0.001	0.9	0.099	0.419778
NC_045512.2_21563-25384	1130	I	B	0.14	0.001	0.9	0.099	0.433444
NC_045512.2_21563-25384	1131	G	B	0.226	0.001	0.9	0.099	0.454889
NC_045512.2_21563-25384	1132	I	E	0.383	0.018	0.846	0.136	0.476
NC_045512.2_21563-25384	1133	V	B	0.123	0.022	0.552	0.426	0.506
NC_045512.2_21563-25384	1134	N	E	0.376	0.022	0.359	0.619	0.513556
NC_045512.2_21563-25384	1135	N	E	0.41	0.064	0.216	0.721	0.541444
NC_045512.2_21563-25384	1136	T	E	0.475	0.066	0.296	0.638	0.560889
NC_045512.2_21563-25384	1137	V	E	0.426	0.064	0.216	0.721	0.572111
NC_045512.2_21563-25384	1138	Y	B	0.173	0.052	0.084	0.864	0.586667
NC_045512.2_21563-25384	1139	D	E	0.485	0.053	0.043	0.903	0.589
NC_045512.2_21563-25384	1140	P	E	0.607	0.113	0.043	0.844	0.585
NC_045512.2_21563-25384	1141	L	B	0.243	0.113	0.043	0.844	0.570444
NC_045512.2_21563-25384	1142	Q	B	0.126	0.053	0.043	0.903	0.557
NC_045512.2_21563-25384	1143	P	E	0.34	0.058	0.017	0.925	0.559222
NC_045512.2_21563-25384	1144	E	E	0.697	0.018	0.019	0.964	0.541778
NC_045512.2_21563-25384	1145	L	B	0.293	0.058	0.017	0.925	0.532444
NC_045512.2_21563-25384	1146	D	B	0.231	0.115	0.016	0.868	0.524444
NC_045512.2_21563-25384	1147	S	E	0.57	0.257	0.016	0.727	0.533222
NC_045512.2_21563-25384	1148	F	B	0.085	0.622	0.015	0.363	0.519111
NC_045512.2_21563-25384	1149	K	E	0.483	0.782	0.003	0.216	0.510444
NC_045512.2_21563-25384	1150	E	E	0.592	0.923	0.002	0.076	0.517778
NC_045512.2_21563-25384	1151	E	E	0.312	0.97	0.001	0.03	0.527444
NC_045512.2_21563-25384	1152	L	B	0.031	0.97	0.001	0.03	0.520667
NC_045512.2_21563-25384	1153	D	E	0.55	0.97	0.001	0.03	0.544556
NC_045512.2_21563-25384	1154	K	E	0.64	0.923	0.002	0.076	0.554556
NC_045512.2_21563-25384	1155	Y	B	0.129	0.858	0.002	0.139	0.568556
NC_045512.2_21563-25384	1156	F	B	0.094	0.6	0.003	0.397	0.579333
NC_045512.2_21563-25384	1157	K	E	0.636	0.321	0.003	0.675	0.592778
NC_045512.2_21563-25384	1158	N	E	0.506	0.109	0.005	0.886	0.601667
NC_045512.2_21563-25384	1159	H	B	0.247	0.058	0.017	0.925	0.609
NC_045512.2_21563-25384	1160	T	E	0.339	0.018	0.047	0.935	0.610667
NC_045512.2_21563-25384	1161	S	E	0.398	0.018	0.047	0.935	0.623667
NC_045512.2_21563-25384	1162	P	E	0.397	0.018	0.047	0.935	0.607
NC_045512.2_21563-25384	1163	D	E	0.431	0.018	0.019	0.964	0.611778
NC_045512.2_21563-25384	1164	V	B	0.195	0.018	0.019	0.964	0.611222
NC_045512.2_21563-25384	1165	D	E	0.562	0.018	0.019	0.964	0.586556
NC_045512.2_21563-25384	1166	L	B	0.197	0.058	0.017	0.925	0.592556
NC_045512.2_21563-25384	1167	G	E	0.406	0.058	0.017	0.925	0.586222
NC_045512.2_21563-25384	1168	D	E	0.445	0.053	0.043	0.903	0.563778
NC_045512.2_21563-25384	1169	I	B	0.144	0.052	0.084	0.864	0.563556
NC_045512.2_21563-25384	1170	S	E	0.448	0.052	0.084	0.864	0.545556
NC_045512.2_21563-25384	1171	G	E	0.318	0.056	0.142	0.802	0.535333
NC_045512.2_21563-25384	1172	I	B	0.107	0.064	0.216	0.721	0.513222
NC_045512.2_21563-25384	1173	N	E	0.331	0.066	0.296	0.638	0.497889
NC_045512.2_21563-25384	1174	A	B	0.159	0.069	0.386	0.545	0.501889
NC_045512.2_21563-25384	1175	S	B	0.195	0.074	0.484	0.442	0.472667
NC_045512.2_21563-25384	1176	V	B	0.188	0.169	0.612	0.219	0.470111
NC_045512.2_21563-25384	1177	V	B	0.138	0.268	0.505	0.227	0.470889
NC_045512.2_21563-25384	1178	N	E	0.277	0.231	0.33	0.439	0.462444
NC_045512.2_21563-25384	1179	I	B	0.047	0.538	0.173	0.289	0.461889
NC_045512.2_21563-25384	1180	Q	E	0.312	0.779	0.1	0.12	0.475333
NC_045512.2_21563-25384	1181	K	E	0.419	0.911	0.033	0.057	0.491778
NC_045512.2_21563-25384	1182	E	B	0.12	0.938	0.007	0.055	0.490889
NC_045512.2_21563-25384	1183	I	B	0.043	0.975	0.003	0.022	0.484
NC_045512.2_21563-25384	1184	D	E	0.51	0.97	0.001	0.03	0.497778
NC_045512.2_21563-25384	1185	R	E	0.314	0.97	0.001	0.03	0.471
NC_045512.2_21563-25384	1186	L	B	0.021	0.988	0	0.012	0.444556
NC_045512.2_21563-25384	1187	N	E	0.306	0.988	0	0.012	0.448444
NC_045512.2_21563-25384	1188	E	E	0.488	0.988	0	0.012	0.451778
NC_045512.2_21563-25384	1189	V	B	0.072	0.97	0.001	0.03	0.430667
NC_045512.2_21563-25384	1190	A	B	0.032	0.97	0.001	0.03	0.417444
NC_045512.2_21563-25384	1191	K	E	0.508	0.923	0.002	0.076	0.423111
NC_045512.2_21563-25384	1192	N	E	0.383	0.858	0.002	0.139	0.428111
NC_045512.2_21563-25384	1193	L	B	0.077	0.782	0.003	0.216	0.421667
NC_045512.2_21563-25384	1194	N	B	0.183	0.694	0.003	0.303	0.437778
NC_045512.2_21563-25384	1195	E	E	0.582	0.6	0.003	0.397	0.468111
NC_045512.2_21563-25384	1196	S	B	0.185	0.522	0.016	0.462	0.442778
NC_045512.2_21563-25384	1197	L	B	0.183	0.502	0.102	0.396	0.454333
NC_045512.2_21563-25384	1198	I	B	0.137	0.453	0.248	0.299	0.478222
NC_045512.2_21563-25384	1199	D	B	0.282	0.538	0.173	0.289	0.477778
NC_045512.2_21563-25384	1200	L	B	0.065	0.605	0.105	0.29	0.486778
NC_045512.2_21563-25384	1201	Q	E	0.484	0.649	0.163	0.188	0.496333
NC_045512.2_21563-25384	1202	E	E	0.363	0.649	0.163	0.188	0.503778
NC_045512.2_21563-25384	1203	L	B	0.107	0.502	0.102	0.396	0.514444
NC_045512.2_21563-25384	1204	G	E	0.397	0.307	0.165	0.527	0.516222
NC_045512.2_21563-25384	1205	K	E	0.362	0.231	0.33	0.439	0.537111
NC_045512.2_21563-25384	1206	Y	B	0.144	0.268	0.505	0.227	0.520111
NC_045512.2_21563-25384	1207	E	B	0.266	0.268	0.505	0.227	0.505556
NC_045512.2_21563-25384	1208	Q	E	0.291	0.159	0.516	0.325	0.492778
NC_045512.2_21563-25384	1209	Y	B	0.17	0.159	0.516	0.325	0.474333
NC_045512.2_21563-25384	1210	I	B	0.049	0.148	0.418	0.435	0.455556
NC_045512.2_21563-25384	1211	K	B	0.209	0.125	0.227	0.648	0.432
NC_045512.2_21563-25384	1212	W	B	0.069	0.191	0.086	0.723	0.398222
NC_045512.2_21563-25384	1213	P	B	0.081	0.717	0.014	0.269	0.364556
NC_045512.2_21563-25384	1214	W	B	0.077	0.879	0.01	0.111	0.332444
NC_045512.2_21563-25384	1215	Y	B	0.117	0.938	0.007	0.055	0.311444
NC_045512.2_21563-25384	1216	I	B	0.081	0.97	0.001	0.03	0.287889
NC_045512.2_21563-25384	1217	W	B	0.087	0.97	0.001	0.03	0.275222
NC_045512.2_21563-25384	1218	L	B	0.098	0.988	0	0.012	0.259111
NC_045512.2_21563-25384	1219	G	B	0.166	0.988	0	0.012	0.238556
NC_045512.2_21563-25384	1220	F	B	0.169	0.988	0	0.012	0.231222
NC_045512.2_21563-25384	1221	I	B	0.184	0.988	0	0.012	0.236556
NC_045512.2_21563-25384	1222	A	B	0.245	0.988	0	0.012	0.242444
NC_045512.2_21563-25384	1223	G	B	0.212	0.97	0.001	0.03	0.242222
NC_045512.2_21563-25384	1224	L	B	0.2	0.988	0	0.012	0.238444
NC_045512.2_21563-25384	1225	I	B	0.206	0.988	0	0.012	0.233667
NC_045512.2_21563-25384	1226	A	B	0.198	0.988	0	0.012	0.224333
NC_045512.2_21563-25384	1227	I	B	0.178	0.988	0	0.012	0.219667
NC_045512.2_21563-25384	1228	V	B	0.183	0.988	0	0.012	0.224444
NC_045512.2_21563-25384	1229	M	B	0.198	0.988	0	0.012	0.217222
NC_045512.2_21563-25384	1230	V	B	0.137	0.97	0.001	0.03	0.201
NC_045512.2_21563-25384	1231	T	B	0.122	0.97	0.001	0.03	0.188
NC_045512.2_21563-25384	1232	I	B	0.125	0.97	0.001	0.03	0.186556
NC_045512.2_21563-25384	1233	M	B	0.091	0.97	0.001	0.03	0.191778
NC_045512.2_21563-25384	1234	L	B	0.033	0.975	0.003	0.022	0.205556
NC_045512.2_21563-25384	1235	C	B	0.034	0.938	0.007	0.055	0.224556
NC_045512.2_21563-25384	1236	C	B	0.029	0.879	0.01	0.111	0.239222
NC_045512.2_21563-25384	1237	M	B	0.03	0.694	0.003	0.303	0.253667
NC_045512.2_21563-25384	1238	T	B	0.034	0.321	0.003	0.675	0.276889
NC_045512.2_21563-25384	1239	S	B	0.051	0.109	0.005	0.886	0.307444
NC_045512.2_21563-25384	1240	C	B	0.023	0.053	0.005	0.942	0.336667
NC_045512.2_21563-25384	1241	C	B	0.026	0.115	0.016	0.868	0.362556
NC_045512.2_21563-25384	1242	S	B	0.042	0.181	0.016	0.803	0.383
NC_045512.2_21563-25384	1243	C	B	0.037	0.339	0.016	0.645	0.392889
NC_045512.2_21563-25384	1244	L	B	0.06	0.339	0.016	0.645	0.406889
NC_045512.2_21563-25384	1245	K	B	0.215	0.339	0.016	0.645	0.423556
NC_045512.2_21563-25384	1246	G	B	0.06	0.257	0.016	0.727	0.432333
NC_045512.2_21563-25384	1247	C	B	0.093	0.257	0.016	0.727	0.449556
NC_045512.2_21563-25384	1248	C	B	0.201	0.268	0.043	0.689	0.457778
NC_045512.2_21563-25384	1249	S	E	0.449	0.268	0.043	0.689	0.465556
NC_045512.2_21563-25384	1250	C	B	0.1	0.113	0.043	0.844	0.475556
NC_045512.2_21563-25384	1251	G	E	0.45	0.018	0.019	0.964	0.492444
NC_045512.2_21563-25384	1252	S	E	0.573	0.018	0.019	0.964	0.507111
NC_045512.2_21563-25384	1253	C	B	0.173	0.018	0.047	0.935	0.519889
NC_045512.2_21563-25384	1254	C	B	0.15	0.018	0.088	0.893	0.532778
NC_045512.2_21563-25384	1255	K	E	0.498	0.018	0.088	0.893	0.547556
NC_045512.2_21563-25384	1256	F	E	0.352	0.018	0.047	0.935	0.555444
NC_045512.2_21563-25384	1257	D	E	0.534	0.053	0.043	0.903	0.562
NC_045512.2_21563-25384	1258	E	E	0.574	0.052	0.084	0.864	0.570222
NC_045512.2_21563-25384	1259	D	E	0.455	0.118	0.15	0.732	0.572778
NC_045512.2_21563-25384	1260	D	E	0.412	0.118	0.15	0.732	0.551333
NC_045512.2_21563-25384	1261	S	E	0.307	0.118	0.15	0.732	0.543778
NC_045512.2_21563-25384	1262	E	E	0.388	0.125	0.227	0.648	0.536222
NC_045512.2_21563-25384	1263	P	E	0.374	0.135	0.317	0.548	0.519222
NC_045512.2_21563-25384	1264	V	B	0.053	0.079	0.592	0.329	0.515222
NC_045512.2_21563-25384	1265	L	B	0.108	0.079	0.592	0.329	0.517556
NC_045512.2_21563-25384	1266	K	E	0.407	0.079	0.592	0.329	0.526556
NC_045512.2_21563-25384	1267	G	B	0.276	0.074	0.484	0.442	0.531667
NC_045512.2_21563-25384	1268	V	B	0.21	0.079	0.592	0.329	0.532444
NC_045512.2_21563-25384	1269	K	E	0.481	0.087	0.683	0.23	0.555222
NC_045512.2_21563-25384	1270	L	B	0.278	0.021	0.451	0.528	0.504222
NC_045512.2_21563-25384	1271	H	E	0.475	0.022	0.359	0.619	0.447111
NC_045512.2_21563-25384	1272	Y	E	0.364	0.02	0.205	0.775	0.396111
NC_045512.2_21563-25384	1273	T	E	0.807	0.003	0.003	0.994	0.334222
SPIKE S477N Variant
Entry	Position	AminoAcid	Exposed/Buried	RelativeSurfaceAccessilibity	HelixProbability	SheetProbability	CoilProbability	EpitopeProbability
sp_P0DTC2_SPIKE_SARS2	1	M	E	0.534	0.053	0.005	0.942	0.183556
sp_P0DTC2_SPIKE_SARS2	2	F	B	0.186	0.252	0.423	0.325	0.205222
sp_P0DTC2_SPIKE_SARS2	3	V	B	0.115	0.169	0.612	0.219	0.233111
sp_P0DTC2_SPIKE_SARS2	4	F	B	0.069	0.085	0.775	0.14	0.264889
sp_P0DTC2_SPIKE_SARS2	5	L	B	0.062	0.072	0.855	0.073	0.303
sp_P0DTC2_SPIKE_SARS2	6	V	B	0.065	0.072	0.855	0.073	0.302111
sp_P0DTC2_SPIKE_SARS2	7	L	B	0.066	0.087	0.683	0.23	0.305
sp_P0DTC2_SPIKE_SARS2	8	L	B	0.049	0.148	0.418	0.435	0.304778
sp_P0DTC2_SPIKE_SARS2	9	P	B	0.082	0.125	0.227	0.648	0.333222
sp_P0DTC2_SPIKE_SARS2	10	L	B	0.065	0.216	0.235	0.548	0.380222
sp_P0DTC2_SPIKE_SARS2	11	V	B	0.165	0.135	0.317	0.548	0.432
sp_P0DTC2_SPIKE_SARS2	12	S	B	0.12	0.066	0.296	0.638	0.469333
sp_P0DTC2_SPIKE_SARS2	13	S	B	0.16	0.064	0.216	0.721	0.508444
sp_P0DTC2_SPIKE_SARS2	14	Q	E	0.386	0.019	0.141	0.84	0.541222
sp_P0DTC2_SPIKE_SARS2	15	C	E	0.42	0.019	0.141	0.84	0.571778
sp_P0DTC2_SPIKE_SARS2	16	V	B	0.207	0.02	0.205	0.775	0.581
sp_P0DTC2_SPIKE_SARS2	17	N	E	0.326	0.022	0.359	0.619	0.612333
sp_P0DTC2_SPIKE_SARS2	18	L	B	0.254	0.022	0.359	0.619	0.627333
sp_P0DTC2_SPIKE_SARS2	19	T	E	0.343	0.021	0.279	0.699	0.635111
sp_P0DTC2_SPIKE_SARS2	20	T	B	0.128	0.019	0.141	0.84	0.635333
sp_P0DTC2_SPIKE_SARS2	21	R	E	0.379	0.019	0.141	0.84	0.643444
sp_P0DTC2_SPIKE_SARS2	22	T	E	0.389	0.019	0.141	0.84	0.645333
sp_P0DTC2_SPIKE_SARS2	23	Q	E	0.337	0.02	0.205	0.775	0.638111
sp_P0DTC2_SPIKE_SARS2	24	L	B	0.314	0.02	0.205	0.775	0.625889
sp_P0DTC2_SPIKE_SARS2	25	P	E	0.461	0.02	0.205	0.775	0.621778
sp_P0DTC2_SPIKE_SARS2	26	P	E	0.34	0.022	0.359	0.619	0.613222
sp_P0DTC2_SPIKE_SARS2	27	A	E	0.397	0.021	0.451	0.528	0.603444
sp_P0DTC2_SPIKE_SARS2	28	Y	B	0.142	0.023	0.655	0.322	0.595778
sp_P0DTC2_SPIKE_SARS2	29	T	E	0.361	0.022	0.552	0.426	0.585444
sp_P0DTC2_SPIKE_SARS2	30	N	B	0.277	0.021	0.279	0.699	0.569778
sp_P0DTC2_SPIKE_SARS2	31	S	E	0.397	0.02	0.205	0.775	0.550444
sp_P0DTC2_SPIKE_SARS2	32	F	E	0.494	0.02	0.205	0.775	0.539667
sp_P0DTC2_SPIKE_SARS2	33	T	B	0.231	0.022	0.359	0.619	0.544556
sp_P0DTC2_SPIKE_SARS2	34	R	E	0.35	0.004	0.42	0.576	0.543667
sp_P0DTC2_SPIKE_SARS2	35	G	B	0.2	0.004	0.616	0.381	0.524333
sp_P0DTC2_SPIKE_SARS2	36	V	B	0.131	0.002	0.816	0.182	0.523333
sp_P0DTC2_SPIKE_SARS2	37	Y	B	0.132	0.018	0.846	0.136	0.503
sp_P0DTC2_SPIKE_SARS2	38	Y	B	0.193	0.023	0.655	0.322	0.480889
sp_P0DTC2_SPIKE_SARS2	39	P	B	0.166	0.021	0.279	0.699	0.461556
sp_P0DTC2_SPIKE_SARS2	40	D	E	0.374	0.018	0.088	0.893	0.451
sp_P0DTC2_SPIKE_SARS2	41	K	E	0.331	0.066	0.296	0.638	0.442444
sp_P0DTC2_SPIKE_SARS2	42	V	B	0.107	0.023	0.655	0.322	0.424889
sp_P0DTC2_SPIKE_SARS2	43	F	B	0.096	0.018	0.846	0.136	0.413889
sp_P0DTC2_SPIKE_SARS2	44	R	B	0.098	0.085	0.775	0.14	0.398889
sp_P0DTC2_SPIKE_SARS2	45	S	B	0.17	0.079	0.592	0.329	0.389889
sp_P0DTC2_SPIKE_SARS2	46	S	B	0.105	0.148	0.418	0.435	0.382889
sp_P0DTC2_SPIKE_SARS2	47	V	B	0.136	0.148	0.418	0.435	0.393444
sp_P0DTC2_SPIKE_SARS2	48	L	B	0.105	0.159	0.516	0.325	0.413778
sp_P0DTC2_SPIKE_SARS2	49	H	B	0.17	0.169	0.612	0.219	0.426556
sp_P0DTC2_SPIKE_SARS2	50	S	B	0.125	0.169	0.612	0.219	0.427556
sp_P0DTC2_SPIKE_SARS2	51	T	E	0.27	0.074	0.484	0.442	0.424889
sp_P0DTC2_SPIKE_SARS2	52	Q	B	0.26	0.066	0.296	0.638	0.428333
sp_P0DTC2_SPIKE_SARS2	53	D	E	0.36	0.021	0.451	0.528	0.444778
sp_P0DTC2_SPIKE_SARS2	54	L	B	0.143	0.023	0.655	0.322	0.440111
sp_P0DTC2_SPIKE_SARS2	55	F	B	0.082	0.023	0.655	0.322	0.454444
sp_P0DTC2_SPIKE_SARS2	56	L	B	0.104	0.022	0.552	0.426	0.472778
sp_P0DTC2_SPIKE_SARS2	57	P	B	0.082	0.021	0.451	0.528	0.482444
sp_P0DTC2_SPIKE_SARS2	58	F	B	0.172	0.021	0.451	0.528	0.491889
sp_P0DTC2_SPIKE_SARS2	59	F	B	0.24	0.021	0.279	0.699	0.516889
sp_P0DTC2_SPIKE_SARS2	60	S	E	0.439	0.019	0.141	0.84	0.549556
sp_P0DTC2_SPIKE_SARS2	61	N	E	0.482	0.018	0.088	0.893	0.561889
sp_P0DTC2_SPIKE_SARS2	62	V	B	0.28	0.019	0.141	0.84	0.580889
sp_P0DTC2_SPIKE_SARS2	63	T	E	0.314	0.021	0.279	0.699	0.595889
sp_P0DTC2_SPIKE_SARS2	64	W	E	0.361	0.022	0.359	0.619	0.596111
sp_P0DTC2_SPIKE_SARS2	65	F	B	0.119	0.021	0.279	0.699	0.600111
sp_P0DTC2_SPIKE_SARS2	66	H	E	0.373	0.021	0.279	0.699	0.595222
sp_P0DTC2_SPIKE_SARS2	67	A	B	0.332	0.022	0.359	0.619	0.604889
sp_P0DTC2_SPIKE_SARS2	68	I	B	0.189	0.022	0.359	0.619	0.609111
sp_P0DTC2_SPIKE_SARS2	69	H	E	0.333	0.021	0.279	0.699	0.599778
sp_P0DTC2_SPIKE_SARS2	70	V	B	0.194	0.02	0.205	0.775	0.610667
sp_P0DTC2_SPIKE_SARS2	71	S	E	0.527	0.019	0.141	0.84	0.605333
sp_P0DTC2_SPIKE_SARS2	72	G	E	0.423	0.019	0.141	0.84	0.599556
sp_P0DTC2_SPIKE_SARS2	73	T	E	0.367	0.018	0.088	0.893	0.600444
sp_P0DTC2_SPIKE_SARS2	74	N	E	0.482	0.018	0.047	0.935	0.589
sp_P0DTC2_SPIKE_SARS2	75	G	E	0.397	0.018	0.088	0.893	0.573889
sp_P0DTC2_SPIKE_SARS2	76	T	B	0.231	0.021	0.279	0.699	0.564222
sp_P0DTC2_SPIKE_SARS2	77	K	B	0.258	0.022	0.552	0.426	0.551444
sp_P0DTC2_SPIKE_SARS2	78	R	E	0.269	0.023	0.655	0.322	0.546889
sp_P0DTC2_SPIKE_SARS2	79	F	B	0.129	0.022	0.552	0.426	0.530111
sp_P0DTC2_SPIKE_SARS2	80	D	E	0.502	0.02	0.205	0.775	0.523222
sp_P0DTC2_SPIKE_SARS2	81	N	E	0.296	0.018	0.047	0.935	0.521444
sp_P0DTC2_SPIKE_SARS2	82	P	B	0.227	0.02	0.205	0.775	0.507111
sp_P0DTC2_SPIKE_SARS2	83	V	B	0.172	0.021	0.451	0.528	0.495444
sp_P0DTC2_SPIKE_SARS2	84	L	B	0.157	0.022	0.552	0.426	0.500667
sp_P0DTC2_SPIKE_SARS2	85	P	B	0.215	0.022	0.552	0.426	0.484667
sp_P0DTC2_SPIKE_SARS2	86	F	B	0.071	0.022	0.359	0.619	0.466222
sp_P0DTC2_SPIKE_SARS2	87	N	E	0.396	0.019	0.141	0.84	0.448889
sp_P0DTC2_SPIKE_SARS2	88	D	E	0.376	0.018	0.088	0.893	0.431556
sp_P0DTC2_SPIKE_SARS2	89	G	B	0.106	0.021	0.451	0.528	0.421444
sp_P0DTC2_SPIKE_SARS2	90	V	B	0.078	0.018	0.846	0.136	0.414
sp_P0DTC2_SPIKE_SARS2	91	Y	B	0.086	0.011	0.918	0.071	0.420889
sp_P0DTC2_SPIKE_SARS2	92	F	B	0.063	0.006	0.962	0.032	0.430778
sp_P0DTC2_SPIKE_SARS2	93	A	B	0.232	0.001	0.9	0.099	0.445667
sp_P0DTC2_SPIKE_SARS2	94	S	B	0.146	0.002	0.816	0.182	0.459556
sp_P0DTC2_SPIKE_SARS2	95	T	E	0.376	0.003	0.718	0.279	0.492111
sp_P0DTC2_SPIKE_SARS2	96	E	E	0.435	0.004	0.514	0.481	0.513222
sp_P0DTC2_SPIKE_SARS2	97	K	E	0.354	0.021	0.451	0.528	0.533111
sp_P0DTC2_SPIKE_SARS2	98	S	E	0.339	0.022	0.359	0.619	0.536111
sp_P0DTC2_SPIKE_SARS2	99	N	E	0.508	0.021	0.279	0.699	0.522889
sp_P0DTC2_SPIKE_SARS2	100	I	E	0.388	0.021	0.279	0.699	0.504667
sp_P0DTC2_SPIKE_SARS2	101	I	B	0.274	0.021	0.279	0.699	0.475556
sp_P0DTC2_SPIKE_SARS2	102	R	B	0.272	0.004	0.42	0.576	0.441
sp_P0DTC2_SPIKE_SARS2	103	G	B	0.066	0.003	0.718	0.279	0.403222
sp_P0DTC2_SPIKE_SARS2	104	W	B	0.065	0.001	0.9	0.099	0.369556
sp_P0DTC2_SPIKE_SARS2	105	I	B	0.03	0.001	0.959	0.04	0.351222
sp_P0DTC2_SPIKE_SARS2	106	F	B	0.061	0.001	0.9	0.099	0.348333
sp_P0DTC2_SPIKE_SARS2	107	G	B	0.054	0.018	0.846	0.136	0.357111
sp_P0DTC2_SPIKE_SARS2	108	T	B	0.203	0.023	0.655	0.322	0.377222
sp_P0DTC2_SPIKE_SARS2	109	T	B	0.171	0.004	0.514	0.481	0.396333
sp_P0DTC2_SPIKE_SARS2	110	L	B	0.206	0.004	0.514	0.481	0.414222
sp_P0DTC2_SPIKE_SARS2	111	D	E	0.494	0.005	0.262	0.733	0.415556
sp_P0DTC2_SPIKE_SARS2	112	S	E	0.38	0.004	0.197	0.799	0.416667
sp_P0DTC2_SPIKE_SARS2	113	K	E	0.431	0.004	0.514	0.481	0.393889
sp_P0DTC2_SPIKE_SARS2	114	T	B	0.228	0.003	0.718	0.279	0.365889
sp_P0DTC2_SPIKE_SARS2	115	Q	B	0.096	0.001	0.9	0.099	0.337
sp_P0DTC2_SPIKE_SARS2	116	S	B	0.041	0.001	0.959	0.04	0.302222
sp_P0DTC2_SPIKE_SARS2	117	L	B	0.028	0.001	0.959	0.04	0.296
sp_P0DTC2_SPIKE_SARS2	118	L	B	0.043	0	0.983	0.017	0.302
sp_P0DTC2_SPIKE_SARS2	119	I	B	0.024	0.001	0.959	0.04	0.309
sp_P0DTC2_SPIKE_SARS2	120	V	B	0.054	0.001	0.9	0.099	0.323222
sp_P0DTC2_SPIKE_SARS2	121	N	B	0.215	0.004	0.42	0.576	0.347222
sp_P0DTC2_SPIKE_SARS2	122	N	E	0.374	0.005	0.045	0.951	0.359333
sp_P0DTC2_SPIKE_SARS2	123	A	E	0.32	0.018	0.047	0.935	0.382333
sp_P0DTC2_SPIKE_SARS2	124	T	B	0.139	0.005	0.262	0.733	0.384556
sp_P0DTC2_SPIKE_SARS2	125	N	B	0.133	0.011	0.918	0.071	0.397667
sp_P0DTC2_SPIKE_SARS2	126	V	B	0.04	0.006	0.962	0.032	0.382333
sp_P0DTC2_SPIKE_SARS2	127	V	B	0.111	0.006	0.962	0.032	0.352667
sp_P0DTC2_SPIKE_SARS2	128	I	B	0.027	0.006	0.962	0.032	0.346667
sp_P0DTC2_SPIKE_SARS2	129	K	B	0.096	0.011	0.918	0.071	0.333778
sp_P0DTC2_SPIKE_SARS2	130	V	B	0.078	0.011	0.918	0.071	0.338111
sp_P0DTC2_SPIKE_SARS2	131	C	B	0.024	0.018	0.846	0.136	0.344111
sp_P0DTC2_SPIKE_SARS2	132	E	B	0.146	0.087	0.683	0.23	0.348111
sp_P0DTC2_SPIKE_SARS2	133	F	B	0.077	0.087	0.683	0.23	0.379
sp_P0DTC2_SPIKE_SARS2	134	Q	B	0.122	0.087	0.683	0.23	0.399667
sp_P0DTC2_SPIKE_SARS2	135	F	B	0.051	0.079	0.592	0.329	0.426556
sp_P0DTC2_SPIKE_SARS2	136	C	B	0.091	0.135	0.317	0.548	0.454667
sp_P0DTC2_SPIKE_SARS2	137	N	E	0.277	0.125	0.227	0.648	0.461444
sp_P0DTC2_SPIKE_SARS2	138	D	B	0.193	0.052	0.084	0.864	0.479667
sp_P0DTC2_SPIKE_SARS2	139	P	B	0.144	0.018	0.088	0.893	0.480889
sp_P0DTC2_SPIKE_SARS2	140	F	E	0.33	0.018	0.088	0.893	0.515444
sp_P0DTC2_SPIKE_SARS2	141	L	B	0.194	0.019	0.141	0.84	0.541111
sp_P0DTC2_SPIKE_SARS2	142	G	E	0.322	0.019	0.141	0.84	0.560778
sp_P0DTC2_SPIKE_SARS2	143	V	B	0.1	0.021	0.279	0.699	0.574111
sp_P0DTC2_SPIKE_SARS2	144	Y	E	0.42	0.022	0.359	0.619	0.592111
sp_P0DTC2_SPIKE_SARS2	145	Y	E	0.332	0.022	0.359	0.619	0.605444
sp_P0DTC2_SPIKE_SARS2	146	H	E	0.447	0.019	0.141	0.84	0.620778
sp_P0DTC2_SPIKE_SARS2	147	K	E	0.355	0.018	0.047	0.935	0.636778
sp_P0DTC2_SPIKE_SARS2	148	N	E	0.511	0.018	0.047	0.935	0.648222
sp_P0DTC2_SPIKE_SARS2	149	N	E	0.477	0.053	0.043	0.903	0.631111
sp_P0DTC2_SPIKE_SARS2	150	K	E	0.441	0.018	0.047	0.935	0.623222
sp_P0DTC2_SPIKE_SARS2	151	S	E	0.407	0.02	0.205	0.775	0.613333
sp_P0DTC2_SPIKE_SARS2	152	W	B	0.259	0.022	0.359	0.619	0.612556
sp_P0DTC2_SPIKE_SARS2	153	M	B	0.202	0.022	0.359	0.619	0.595667
sp_P0DTC2_SPIKE_SARS2	154	E	E	0.358	0.021	0.279	0.699	0.593222
sp_P0DTC2_SPIKE_SARS2	155	S	E	0.385	0.02	0.205	0.775	0.572111
sp_P0DTC2_SPIKE_SARS2	156	E	E	0.447	0.02	0.205	0.775	0.557778
sp_P0DTC2_SPIKE_SARS2	157	F	B	0.215	0.064	0.216	0.721	0.549889
sp_P0DTC2_SPIKE_SARS2	158	R	B	0.247	0.066	0.296	0.638	0.563444
sp_P0DTC2_SPIKE_SARS2	159	V	B	0.105	0.069	0.386	0.545	0.568778
sp_P0DTC2_SPIKE_SARS2	160	Y	B	0.16	0.069	0.386	0.545	0.575333
sp_P0DTC2_SPIKE_SARS2	161	S	B	0.214	0.125	0.227	0.648	0.563889
sp_P0DTC2_SPIKE_SARS2	162	S	E	0.382	0.113	0.087	0.8	0.549333
sp_P0DTC2_SPIKE_SARS2	163	A	E	0.391	0.053	0.043	0.903	0.525111
sp_P0DTC2_SPIKE_SARS2	164	N	E	0.34	0.053	0.043	0.903	0.510111
sp_P0DTC2_SPIKE_SARS2	165	N	E	0.373	0.018	0.047	0.935	0.492333
sp_P0DTC2_SPIKE_SARS2	166	C	B	0.21	0.018	0.088	0.893	0.465889
sp_P0DTC2_SPIKE_SARS2	167	T	B	0.13	0.022	0.359	0.619	0.432667
sp_P0DTC2_SPIKE_SARS2	168	F	B	0.076	0.021	0.756	0.223	0.417444
sp_P0DTC2_SPIKE_SARS2	169	E	B	0.056	0.018	0.846	0.136	0.402
sp_P0DTC2_SPIKE_SARS2	170	Y	B	0.075	0.011	0.918	0.071	0.398556
sp_P0DTC2_SPIKE_SARS2	171	V	B	0.066	0.002	0.816	0.182	0.405333
sp_P0DTC2_SPIKE_SARS2	172	S	E	0.308	0.004	0.616	0.381	0.411667
sp_P0DTC2_SPIKE_SARS2	173	Q	B	0.28	0.004	0.197	0.799	0.421
[truncated: 2,374 more rows]
